# Supplementary material for: HNRNPH1 drives glioblastoma progression by regulating the splicing of cell cycle genes
Source: Cell Death Dis. 2026 Mar 24;17(1):352. doi: 10.1038/s41419-026-08576-6 (PMC13039110; doi:10.1038/s41419-026-08576-6)
Supplement: Supplementary file 8 — Supplementary Table 1 [file 41419_2026_8576_MOESM8_ESM.xlsx]

## Sheet: Sheet1
Oligo name	Oligo sequence (5' to 3')
18S For	AACTTTCGATGGTAGTCGCCG
18S Rev	CCTTGGATGTGGTAGCCGTTT
HNRNPH1 For	CGTGCAGTTTGCTTCACAGG
HNRNPH1 Rev	TGGCCATAAGCTTTCGTGGT
HNRNPH2 For	CCGTCTCGCTATAGCCGTTT
HNRNPH2 Rev	GCTCTTGGTGGCAAGTTTGG
HNRNPH3 For	GGTTGCCTTTTCCTGCAACT
HNRNPH3 Rev	ACATCTGCTTCTCCTGTGGC
HNRNPF For	CCCAAGATCACCTGACACCC
HNRNPF Rev	GGAAGTTCTGCACGTCCTCA
ESPL1 For	GCCCAGACAAGGAGAGTGAC
ESPL1 Rev	AGAGCCCACTAGGAGGACAG
AURKB For	GGGAACCCACCCTTTGAGAG
AURKB Rev	GGGGTTATGCCTGAGCAGTT
UBE2S For	CTTTCCCAACGAGGAGGACC
UBE2S Rev	CAGGAAGTAGCCCTTGGGTG
MYBL2 For	CCAGTGTACTTGCTGCTGGA
MYBL2 Rev	CTGCTGCAAGTTCCTCCTCA
STMN1 For	CCAGAATTCCCCCTTTCCCC
STMN1 Rev	CCAGCTGCTTCAAGACCTCA
CCNF For	ACCTCATTCCCTGCGTCTTG
CCNF Rev	GCACCTCTTCCTGGCTGATT
PRC1 For	CAATACACCGGGCAAAGCAC
PRC1 Rev	GGGAGTGGTAGACTGTCCCT
UHRF2 For	TCACAGACCCCATGTTGGTG
UHRF2 Rev	GAGGTCCAAGGAGCAGGTTC
UHRF2 NMD For	TCCAGATACCGGGTGGAAGA
UHRF2 NMD Rev	ACCACCGCTTCCAGTGTATG
UHRF2intr12 For	CAGGGGGTGTCTCTCTGGTA
UHRF2intr12 Rev	AAGCACTAAAGGTGGTGGCA
AURKB_ex1-3 For	GGAGAGTAGCAGTGCCTTGG
AURKB_ex1-3 Rev	GACAAGTGCAGATGGGGTGA
AURKB_ex2-ex3 For	GGATGGCCCAGAAGGAGAAC
AURKB_ex2-ex3 Rev	GACAAGTGCAGATGGGGTGA
AURKB_ex1-intr1 For	GGAGAGTAGCAGTGCCTTGG
AURKB_ex1-Intr1 Rev	TCGTCCCTACCTCCTTCCAG
AURKB_Intr2-ex3 For	CACCCCGGTCATCAGACAAA
AURKB_Intr2-ex3 Rev	GACAAGTGCAGATGGGGTGA
ESPL1_ex1-Intr1 For	ACTGGTCAGGCGGTTAAGTC
ESPL1_ex1-Intr1 Rev	TCACTTCAGCACGTACCCAC
ESPL1 ex6-Intr6 For	CTCTGTCAGCACCTGGGTTT
ESPL1 ex6-Intr6 Rev	TCCCCAACCACATAAGCTCC
ESPL1 ex1-ex2 For	GTCAGGCGGTTAAGTCCTGT
ESPL1 ex1-ex2 Rev	CTCTTCAGCCTCCTTCTGGC
ESPL1_ex6-ex7 For	TCTGTCAGCACCTGGGTTTG
ESPL1_ex6-ex7 Rev	CTGCCAGCCACAAAATCACC
AURKB_minigene For	AGTTGTTTGCGGGCGGC
AURKB_minigene Rev	CGTCGTTCGGCCGTAGG
AURKB_GFP_minigene Rev	GGGTAAGCTTTCCGTATGTAGC
AURKB-GFP SDM For	AACAATGAGACCAGCGCCCAG
AURKB-GFP SDM Rev	TTGTTTTGCTATCGTCCCTACCTCC
HNRNPH1 FL For	GCCACCATGATGTTGGGCACGGAAGG
HNRNPH1 FL Rev	TGCAATGTTTGATTGAAAATCACTGGA
UHRF2 ex9-ex10J For	GTGAGCGAAGCAGGTGTTCA
UHRF2 ex9-ex10J Rev	ATCAGCTGGTGCACCAATTC
