# Supplementary material for: HNRNPH1 drives glioblastoma progression by regulating the splicing of cell cycle genes
Source: Cell Death Dis. 2026 Mar 24;17(1):352. doi: 10.1038/s41419-026-08576-6 (PMC13039110; doi:10.1038/s41419-026-08576-6)
Supplement: Supplementary file 9 — Supplementary Table 2 [file 41419_2026_8576_MOESM9_ESM.xlsx]

## Sheet: Sheet1
Table S2: U87_DESeqResults_H1KOvsCTRL
Gene_ID	Transcript_ID	Gene_Symbol	Description	gene_biotype	baseMean	log2FoldChange	lfcSE	stat	pvalue	padj
1	NM_130786	A1BG	alpha-1-B glycoprotein	protein_coding	0	NA	NA	NA	NA	NA
2	NM_000014,NM_001347423,NM_001347424,NM_001347425,XM_006719056	A2M	alpha-2-macroglobulin	protein_coding	0	NA	NA	NA	NA	NA
3	NR_040112	A2MP1	alpha-2-macroglobulin pseudogene 1	transcribed_pseudogene	0	NA	NA	NA	NA	NA
9	NM_000662,NM_001160170,NM_001160171,NM_001160172,NM_001160173,NM_001160174,NM_001160175,NM_001160176,NM_001160179,NM_001291962,XM_006716410,XM_011544687,XM_011544688,XM_011544689,XM_017013947	NAT1	N-acetyltransferase 1	protein_coding	605.662	-0.0197065	0.0791222	-0.249064	0.803311	0.903065
10	NM_000015,XM_017012938	NAT2	N-acetyltransferase 2	protein_coding	1.95367	-0.415146	2.05384	-0.202132	0.839814	0.921073
12	NM_001085	SERPINA3	serpin family A member 3	protein_coding	0	NA	NA	NA	NA	NA
13	NM_001086,XM_005247104	AADAC	arylacetamide deacetylase	protein_coding	0	NA	NA	NA	NA	NA
14	NM_001087,NM_001302545,XM_024452712	AAMP	angio associated migratory cell protein	protein_coding	3772.51	0.0309462	0.0330373	0.936704	0.348911	0.522194
15	NM_001088,NM_001166579,NR_110548,XM_017024259	AANAT	aralkylamine N-acetyltransferase	protein_coding	4.29079	1.48996	1.13374	1.3142	0.188779	0.322361
16	NM_001605,XR_933220	AARS1	alanyl-tRNA synthetase 1	protein_coding	8634.27	0.0912828	0.0310177	2.94292	0.0032513	0.00895208
18	NM_000663,NM_001127448,NM_020686,XM_011522400,XM_011522401	ABAT	4-aminobutyrate aminotransferase	protein_coding	7.11636	4.43122	1.25289	3.5368	0.000405005	0.00128067
19	NM_005502,XM_005251773,XM_005251776,XM_011518339,XM_011518340,XM_011518341,XM_011518342,XM_011518344,XM_017014378,XM_017014379,XM_017014380,XM_017014381,XM_017014382,XR_001746223	ABCA1	ATP binding cassette subfamily A member 1	protein_coding	13449.7	0.252629	0.0257775	9.80038	1.12159e-22	1.22895e-21
20	NM_001606,NM_212533,XM_006716996,XR_001746224	ABCA2	ATP binding cassette subfamily A member 2	protein_coding	556.912	0.675187	0.0901621	7.48859	6.96188e-14	4.89288e-13
21	NM_001089	ABCA3	ATP binding cassette subfamily A member 3	protein_coding	17.0943	0.513838	0.524223	0.98019	0.326992	0.495854
22	NM_001271696,NM_001271697,NM_001271698,NM_001271699,NM_004299	ABCB7	ATP binding cassette subfamily B member 7	protein_coding	1181.1	-0.000513762	0.0542783	-0.00946533	0.992448	0.996128
23	NM_001025091,NM_001090	ABCF1	ATP binding cassette subfamily F member 1	protein_coding	2791.05	-0.29358	0.0418178	-7.02045	2.21162e-12	1.42867e-11
24	NM_000350	ABCA4	ATP binding cassette subfamily A member 4	protein_coding	1.76092	2.18171	2.20726	0.988426	0.322944	0.491107
25	NM_005157,NM_007313	ABL1	ABL proto-oncogene 1, non-receptor tyrosine kinase	protein_coding	5114.82	0.340121	0.0338957	10.0343	1.07702e-23	1.23172e-22
26	NM_001091,NM_001272072,XM_017011944,XM_017011945,XM_017011946,XM_017011947	AOC1	amine oxidase copper containing 1	protein_coding	0	NA	NA	NA	NA	NA
27	NM_001136000,NM_001136001,NM_001168236,NM_001168237,NM_001168238,NM_001168239,NM_005158,NM_007314,XM_005245088,XM_017001035,XR_921764,XR_921765	ABL2	ABL proto-oncogene 2, non-receptor tyrosine kinase	protein_coding	7850.84	-0.425012	0.0283063	-15.0147	5.87954e-51	1.49325e-49
28	NM_020469	ABO	ABO, alpha 1-3-N-acetylgalactosaminyltransferase and alpha 1-3-galactosyltransferase	protein_coding	0	NA	NA	NA	NA	NA
29	NM_001092,NM_001159746,NM_001256847,NM_001282149,NM_001322840,NM_001322841,NM_001322842,NM_021962,XM_011523810,XM_011523811,XM_011523812,XM_011523813,XM_011523814,XM_011523815,XM_017024539,XM_017024540,XM_017024541,XM_017024542,XM_017024543,XR_001752501,XR_934019	ABR	ABR activator of RhoGEF and GTPase	protein_coding	8904.9	-0.238727	0.0268182	-8.90166	5.50161e-19	5.11483e-18
30	NM_001130410,NM_001607,NR_024024,XM_006713122,XM_006713123,XM_011533650	ACAA1	acetyl-CoA acyltransferase 1	protein_coding	1239.72	0.00990147	0.0538622	0.183829	0.854147	0.929583
31	NM_198834,NM_198836,NM_198837,NM_198838,NM_198839,XM_005257267,XM_006721853,XM_011524701,XM_011524703,XM_011524704,XM_017024553,XM_017024554,XM_017024555,XR_001752504	ACACA	acetyl-CoA carboxylase alpha	protein_coding	4128.59	0.135265	0.0397315	3.40449	0.000662871	0.00203586
32	NM_001093,XM_006719367,XM_011538259,XM_011538263,XM_011538264,XM_011538265,XM_017019252,XR_002957320,XR_002957321,XR_002957322,XR_944530,XR_944532	ACACB	acetyl-CoA carboxylase beta	protein_coding	773.637	0.157494	0.0676228	2.329	0.019859	0.0466805
33	NM_001608,XM_005246517,XM_017003955	ACADL	acyl-CoA dehydrogenase long chain	protein_coding	8.24733	0.66848	0.750758	0.890408	0.373247	0.549659
34	NM_000016,NM_001127328,NM_001286042,NM_001286043,NM_001286044	ACADM	acyl-CoA dehydrogenase medium chain	protein_coding	1670.09	-0.10375	0.0482915	-2.14842	0.0316805	0.0707736
35	NM_000017,NM_001302554	ACADS	acyl-CoA dehydrogenase short chain	protein_coding	452.241	-0.209088	0.101461	-2.06076	0.0393256	0.0858848
36	NM_001330174,NM_001609	ACADSB	acyl-CoA dehydrogenase short/branched chain	protein_coding	430.564	0.469914	0.0924889	5.08076	3.75923e-07	1.66218e-06
37	NM_000018,NM_001033859,NM_001270447,NM_001270448,XM_006721516,XM_011523829,XM_011523830,XM_024450741,XR_934021,XR_934022,XR_934023	ACADVL	acyl-CoA dehydrogenase very long chain	protein_coding	8310.88	0.423097	0.0309969	13.6497	2.0285e-42	4.22406e-41
38	NM_000019,XM_006718835,XM_017017681,XM_017017682,XM_017017683,XM_024448511,XM_024448512,XM_024448513,XM_024448514,XM_024448515	ACAT1	acetyl-CoA acetyltransferase 1	protein_coding	2263.66	-0.00572352	0.0445077	-0.128596	0.897677	0.954905
39	NM_001303253,NM_005891	ACAT2	acetyl-CoA acetyltransferase 2	protein_coding	1225.62	0.357838	0.0547373	6.53737	6.26088e-11	3.71967e-10
40	NM_001094,NM_183377	ASIC2	acid sensing ion channel subunit 2	protein_coding	0	NA	NA	NA	NA	NA
41	NM_001095,NM_001256830,NM_020039,NR_046389,XM_011538350,XM_011538351,XM_011538352	ASIC1	acid sensing ion channel subunit 1	protein_coding	126.786	0.762645	0.172725	4.41537	1.00835e-05	3.89299e-05
43	NM_000665,NM_001282449,NM_001302621,NM_001302622,NM_001367915,NM_001367917,NM_001367918,NM_001367919,NR_160407,NR_160408	ACHE	acetylcholinesterase (Cartwright blood group)	protein_coding	0	NA	NA	NA	NA	NA
47	NM_001096,NM_001303274,NM_001303275,NM_198830,XM_005257395,XM_017024688	ACLY	ATP citrate lyase	protein_coding	23104.5	-0.50854	0.0261758	-19.4278	4.48877e-84	2.0866e-82
48	NM_001278352,NM_001362840,NM_002197,XM_011517888	ACO1	aconitase 1	protein_coding	4805.69	0.174038	0.0327766	5.30982	1.09733e-07	5.07021e-07
49	NM_001097	ACR	acrosin	protein_coding	0	NA	NA	NA	NA	NA
50	NM_001098,XM_017028812,XM_024452250	ACO2	aconitase 2	protein_coding	2977.86	0.0560973	0.0428526	1.30907	0.190509	0.324688
51	NM_001185039,NM_004035,NM_007292,XM_011524868,XM_011524869	ACOX1	acyl-CoA oxidase 1	protein_coding	3461.13	0.248692	0.0367604	6.76521	1.33118e-11	8.23178e-11
52	NM_001040649,NM_004300,NM_007099,NR_024080	ACP1	acid phosphatase 1	protein_coding	4446.46	-0.0322178	0.0344951	-0.933983	0.350312	0.523489
53	NM_001302489,NM_001302490,NM_001302491,NM_001302492,NM_001357016,NM_001610,XR_001747908	ACP2	acid phosphatase 2, lysosomal	protein_coding	1229.78	0.270977	0.0541424	5.00489	5.58943e-07	2.43862e-06
54	NM_001111034,NM_001111035,NM_001111036,NM_001322023,NM_001611,XM_005259938,XM_011528069	ACP5	acid phosphatase 5, tartrate resistant	protein_coding	1560.84	0.553006	0.0483444	11.4389	2.67321e-30	3.85647e-29
55	NM_001099,NM_001134194,NM_001292037,XM_011512946,XM_011512947	ACP3	acid phosphatase 3	protein_coding	244.437	-0.0529141	0.121073	-0.437043	0.66208	0.811466
56	NM_001612,NM_020069,NM_020107,NM_020108	ACRV1	acrosomal vesicle protein 1	protein_coding	7.45143	1.12398	0.862392	1.30333	0.192464	0.326971
58	NM_001100	ACTA1	actin alpha 1, skeletal muscle	protein_coding	1.26069	0.156848	2.84174	0.0551943	0.955984	0.976283
59	NM_001141945,NM_001320855,NM_001613	ACTA2	actin alpha 2, smooth muscle	protein_coding	1170.06	0.485452	0.0571368	8.49631	1.95713e-17	1.69045e-16
60	NM_001101	ACTB	actin beta	protein_coding	154766	-0.0624154	0.0205576	-3.03612	0.00239643	0.00673777
62	gene-ACTBP2	ACTBP2	ACTB pseudogene 2	pseudogene	7.55799	0.741461	0.73417	1.00993	0.312528	0.479467
64	gene-ACTBP4	ACTBP4	ACTB pseudogene 4	pseudogene	47.702	-0.996155	0.274802	-3.62499	0.000288974	0.000931274
67	gene-ACTBP7	ACTBP7	ACTB pseudogene 7	pseudogene	54.7236	-0.259618	0.259223	-1.00152	0.316575	0.483912
68	gene-ACTBP8	ACTBP8	ACTB pseudogene 8	pseudogene	0.99988	0.155686	2.42971	0.0640763	0.948909	NA
69	gene-ACTBP9	ACTBP9	ACTB pseudogene 9	pseudogene	1.15889	-0.261983	2.2325	-0.117349	0.906583	NA
70	NM_005159	ACTC1	actin alpha cardiac muscle 1	protein_coding	24.4303	1.27699	0.410925	3.10759	0.00188618	0.00540621
71	NM_001199954,NM_001614,NR_037688	ACTG1	actin gamma 1	protein_coding	152535	-0.129064	0.0256774	-5.02637	4.99858e-07	2.18914e-06
72	NM_001199893,NM_001615	ACTG2	actin gamma 2, smooth muscle	protein_coding	6.47837	0.212541	0.927992	0.229033	0.818844	0.909519
73	gene-ACTG1P1	ACTG1P1	actin gamma 1 pseudogene 1	pseudogene	12.4119	0.183681	0.578998	0.317238	0.751063	0.873084
75	gene-ACTG1P3	ACTG1P3	actin gamma 1 pseudogene 3	pseudogene	14.2061	-0.511047	0.551369	-0.926868	0.353995	0.527519
81	NM_001322033,NM_004924,XM_005259281,XM_006723406,XM_017027331	ACTN4	actinin alpha 4	protein_coding	16124.5	-0.13513	0.0300241	-4.50074	6.77176e-06	2.65992e-05
82	gene-ACTG1P9	ACTG1P9	actin gamma 1 pseudogene 9	pseudogene	1.16537	-0.209228	2.35778	-0.0887395	0.929289	NA
83	gene-ACTG1P10	ACTG1P10	actin gamma 1 pseudogene 10	pseudogene	3.97472	0.153683	1.17167	0.131165	0.895645	0.953755
86	NM_004301,NM_177989,NM_178042	ACTL6A	actin like 6A	protein_coding	3492.18	-0.459705	0.0348356	-13.1964	9.20204e-40	1.75717e-38
87	NM_001102,NM_001130004,NM_001130005,XM_011537265,XM_011537266,XM_011537267,XM_011537268,XM_017021720,XM_017021721,XM_017021722,XM_017021723,XM_017021725,XM_017021726,XM_017021727,XM_017021728	ACTN1	actinin alpha 1	protein_coding	8215.08	-0.0757281	0.0347309	-2.18042	0.029226	0.0659498
88	NM_001103,NM_001278343,NM_001278344	ACTN2	actinin alpha 2	protein_coding	2.59681	-1.92345	1.79857	-1.06944	0.284873	0.446642
89	NM_001104,NM_001258371	ACTN3	actinin alpha 3	protein_coding	6.78739	3.71837	1.12171	3.31493	0.000916666	0.00275863
90	NM_001105,NM_001111067,NM_001347663,NM_001347664,NM_001347665,NM_001347666,NM_001347667,XM_006712825,XM_011512108	ACVR1	activin A receptor type 1	protein_coding	1581.64	0.241207	0.0521479	4.62545	3.73786e-06	1.51024e-05
91	NM_004302,NM_020327,NM_020328,XM_011538966,XM_011538967,XM_017020201	ACVR1B	activin A receptor type 1B	protein_coding	669.769	-0.187595	0.0735209	-2.55158	0.0107235	0.0267011
92	NM_001278579,NM_001278580,NM_001616	ACVR2A	activin A receptor type 2A	protein_coding	321.133	0.00910671	0.103496	0.087991	0.929884	0.965595
93	NM_001106,XM_005265583,XM_017007514,XM_017007515,XM_017007516	ACVR2B	activin A receptor type 2B	protein_coding	316.835	0.0630426	0.112296	0.561398	0.574526	0.742021
94	NM_000020,NM_001077401,XM_005269235,XM_011539008,XM_024449279	ACVRL1	activin A receptor like type 1	protein_coding	1.72744	4.3146	2.37769	1.81462	0.0695818	0.1414
95	NM_000666,NM_001198895,NM_001198896,NM_001198897,NM_001198898	ACY1	aminoacylase 1	protein_coding	610.453	-0.553846	0.0864039	-6.40996	1.45558e-10	8.41529e-10
97	NM_001107,NM_001302616,NM_001302617,NR_126393,NR_126394,NR_126395	ACYP1	acylphosphatase 1	protein_coding	670.036	-0.551266	0.0804662	-6.8509	7.33852e-12	4.61869e-11
98	NM_001320586,NM_001320587,NM_001320588,NM_001320589,NM_001320590,NM_138448,XM_017005406,XM_017005407,XM_017005408,XM_017005409,XM_017005410,XM_017005411,XM_017005412,XM_017005413,XR_001739083	ACYP2	acylphosphatase 2	protein_coding	434.514	0.350324	0.0934137	3.75024	0.000176666	0.000588203
100	NM_000022,NM_001322050,NM_001322051,NR_136160	ADA	adenosine deaminase	protein_coding	346.357	0.264791	0.0996793	2.65643	0.00789736	0.0202021
101	NM_001109,NM_001164489,NM_001164490,XM_011539117,XM_017015465,XM_017015466	ADAM8	ADAM metallopeptidase domain 8	protein_coding	244.277	-0.102789	0.136398	-0.753593	0.451093	0.630216
102	NM_001110,NM_001320570,XM_024449818	ADAM10	ADAM metallopeptidase domain 10	protein_coding	8289.08	0.255773	0.0293012	8.72911	2.56675e-18	2.30347e-17
103	NM_001025107,NM_001111,NM_001193495,NM_001365045,NM_001365046,NM_001365047,NM_001365048,NM_001365049,NM_015840,NM_015841,XM_006711113,XM_011509061,XM_011509062	ADAR	adenosine deaminase RNA specific	protein_coding	6404.55	-0.00166097	0.0282529	-0.0587892	0.95312	0.975336
104	NM_001112,NM_001160230,NM_001346687,NM_001346688,NM_015833,NM_015834,NR_027672,NR_027673,NR_027674,NR_073200,NR_144483,XM_006723954,XM_011529425,XM_011529432,XM_017028242,XM_017028243,XM_017028244,XM_017028245,XM_017028246,XM_017028247,XM_017028248,XM_017028249,XM_017028250,XM_017028251,XM_017028253,XM_017028254,XM_017028255,XM_024452043,XR_001754786,XR_001754787,XR_001754791,XR_001754792,XR_0017…	ADARB1	adenosine deaminase RNA specific B1	protein_coding	128.201	0.223016	0.174523	1.27786	0.201301	0.33869
105	NM_018702	ADARB2	adenosine deaminase RNA specific B2 (inactive)	protein_coding	0	NA	NA	NA	NA	NA
107	NM_001281768,NM_021116,XM_005249584,XM_005249585	ADCY1	adenylate cyclase 1	protein_coding	0	NA	NA	NA	NA	NA
108	NM_020546,XM_011513942,XR_001741973,XR_001741974,XR_427657	ADCY2	adenylate cyclase 2	protein_coding	0	NA	NA	NA	NA	NA
109	NM_001320613,NM_001377128,NM_001377129,NM_001377130,NM_001377131,NM_001377132,NM_004036,XM_006711925,XM_011532489,XM_011532490,XM_011532491,XM_011532492,XM_011532493,XM_011532494,XM_011532496,XM_017003187,XM_017003188,XM_017003189,XM_017003191,XM_017003192	ADCY3	adenylate cyclase 3	protein_coding	896.452	-0.937304	0.0690846	-13.5675	6.24297e-42	1.28031e-40
111	NM_001199642,NM_001378259,NM_183357,XM_005247078,XM_006713483,XM_006713484,XM_011512359,XM_011512360,XM_011512361,XM_017005638,XM_017005639	ADCY5	adenylate cyclase 5	protein_coding	0	NA	NA	NA	NA	NA
112	NM_015270,XM_006719210,XM_017018743,XR_001748565	ADCY6	adenylate cyclase 6	protein_coding	1136.08	0.305508	0.0570151	5.35838	8.39729e-08	3.91874e-07
113	NM_001114,NM_001286057,XM_011522835,XM_011522836,XM_011522837,XM_011522838,XM_011522839,XM_011522840,XM_011522842,XM_017022896,XM_017022897,XM_017022898,XM_017022899,XR_001751822	ADCY7	adenylate cyclase 7	protein_coding	218.661	-0.98886	0.131271	-7.53298	4.95952e-14	3.51351e-13
114	NM_001115,XM_005250769,XM_006716501,XM_017013006,XM_017013007	ADCY8	adenylate cyclase 8	protein_coding	6589.16	0.442434	0.0322958	13.6994	1.02344e-42	2.14671e-41
115	NM_001116,XM_005255079,XM_011522353	ADCY9	adenylate cyclase 9	protein_coding	529.298	0.124059	0.093889	1.32134	0.186388	0.319248
116	NM_001099733,NM_001117,XM_005258081	ADCYAP1	adenylate cyclase activating polypeptide 1	protein_coding	0	NA	NA	NA	NA	NA
117	NM_001118,NM_001199635,NM_001199636,NM_001199637,XM_005249618,XM_006715645,XM_017011736,XM_017011737,XM_017011738	ADCYAP1R1	ADCYAP receptor type I	protein_coding	1.01132	0.1625	3.24024	0.0501508	0.960002	NA
118	NM_001119,NM_001286645,NM_001354754,NM_001354755,NM_001354756,NM_001354757,NM_001354758,NM_001354759,NM_001354761,NM_001354762,NM_014189,NM_014190,NM_176801,XM_005247934,XM_017007703,XM_017007704,XM_017007705,XM_017007706,XM_017007709,XM_024453887,XR_002959706,XR_002959707	ADD1	adducin 1	protein_coding	7030.18	0.021512	0.0346137	0.621488	0.534279	0.706537
119	NM_001185054,NM_001185055,NM_001617,NM_017482,NM_017488,XM_011532502	ADD2	adducin 2	protein_coding	0	NA	NA	NA	NA	NA
120	NM_001121,NM_001320591,NM_001320592,NM_001320593,NM_001320594,NM_016824,NM_019903,XM_024447794,XM_024447795,XM_024447796,XM_024447797,XM_024447798,XM_024447799,XM_024447800,XM_024447801,XM_024447802,XM_024447803,XM_024447804,XM_024447805,XM_024447806,XM_024447807,XM_024447808,XM_024447809,XM_024447810,XM_024447811,XM_024447812,XM_024447813,XM_024447814	ADD3	adducin 3	protein_coding	3514.22	0.904591	0.0363826	24.8633	1.85701e-136	1.75122e-134
123	NM_001122,NR_038064,XM_017014259	PLIN2	perilipin 2	protein_coding	28.3586	1.33272	0.383365	3.47638	0.000508233	0.00158676
124	NM_000667	ADH1A	alcohol dehydrogenase 1A (class I), alpha polypeptide	protein_coding	0	NA	NA	NA	NA	NA
125	NM_000668,NM_001286650	ADH1B	alcohol dehydrogenase 1B (class I), beta polypeptide	protein_coding	0	NA	NA	NA	NA	NA
126	NM_000669,NR_133005	ADH1C	alcohol dehydrogenase 1C (class I), gamma polypeptide	protein_coding	3.59259	-1.24656	1.35544	-0.919671	0.357745	0.531833
127	NM_000670,NM_001306171,NM_001306172	ADH4	alcohol dehydrogenase 4 (class II), pi polypeptide	protein_coding	0	NA	NA	NA	NA	NA
128	NM_000671	ADH5	alcohol dehydrogenase 5 (class III), chi polypeptide	protein_coding	12980.1	-0.00503243	0.0245833	-0.204709	0.837799	0.919872
130	NM_000672,NM_001102470,NR_132990	ADH6	alcohol dehydrogenase 6 (class V)	protein_coding	0	NA	NA	NA	NA	NA
131	NM_000673,NM_001166504	ADH7	alcohol dehydrogenase 7 (class IV), mu or sigma polypeptide	protein_coding	0	NA	NA	NA	NA	NA
132	NM_001123,NM_001202449,NM_001202450,NM_001369123,NM_001369124,NM_006721,XM_017015698,XM_017015699,XM_017015702,XM_017015703,XM_017015704,XM_017015705,XM_017015706	ADK	adenosine kinase	protein_coding	1985.08	-0.218198	0.0503806	-4.33098	1.48446e-05	5.61522e-05
133	NM_001124	ADM	adrenomedullin	protein_coding	4308.11	1.06475	0.0338781	31.4289	8.14924e-217	1.70467e-214
134	NM_000674,NM_001048230,NM_001365065,NM_001365066,XM_005244901,XM_005244902	ADORA1	adenosine A1 receptor	protein_coding	259.634	0.891687	0.121565	7.33506	2.21617e-13	1.51813e-12
135	NM_000675,NM_001278497,NM_001278498,NM_001278499,NM_001278500,NR_103543,NR_103544	ADORA2A	adenosine A2a receptor	protein_coding	23.8723	1.85857	1.37742	1.34931	0.177238	0.307282
136	NM_000676,XM_011523659,XM_011523661,XM_017024197,XR_001752428	ADORA2B	adenosine A2b receptor	protein_coding	2487.01	-0.474435	0.0429339	-11.0504	2.18317e-28	2.95672e-27
137	gene-ADORA2BP1	ADORA2BP1	adenosine A2b receptor pseudogene 1	pseudogene	0.663296	0.27535	3.99668	0.0688947	0.945073	NA
140	NM_000677,NM_001302678,NM_001302679	ADORA3	adenosine A3 receptor	protein_coding	0.913146	3.38939	3.76419	0.900432	0.36789	NA
141	NM_001125,NM_001291949,NM_001291950,NM_001371092	ADPRH	ADP-ribosylarginine hydrolase	protein_coding	346.994	0.765365	0.10401	7.3586	1.85848e-13	1.27691e-12
142	NM_001618	PARP1	poly(ADP-ribose) polymerase 1	protein_coding	5769.44	-0.392631	0.0297218	-13.2102	7.6618e-40	1.46427e-38
143	NM_006437,XM_011534931,XM_011534932,XR_941496	PARP4	poly(ADP-ribose) polymerase family member 4	protein_coding	3480.83	0.055967	0.0351905	1.5904	0.111745	0.211765
144	gene-PARP1P1	PARP1P1	poly(ADP-ribose) polymerase 1 pseudogene 1	pseudogene	0.986758	-0.865994	2.61831	-0.330745	0.740837	NA
145	gene-PARP1P2	PARP1P2	poly(ADP-ribose) polymerase 1 pseudogene 2	pseudogene	0.65563	-1.32611	3.57148	-0.371305	0.71041	NA
146	NM_000678	ADRA1D	adrenoceptor alpha 1D	protein_coding	0	NA	NA	NA	NA	NA
147	NM_000679,XM_005265818,XM_005265819,XM_006714821,XM_011534435,XM_011534437,XM_011534438	ADRA1B	adrenoceptor alpha 1B	protein_coding	377.59	0.0933453	0.104776	0.890906	0.37298	0.549335
148	NM_000680,NM_001322502,NM_001322503,NM_001322504,NM_033302,NM_033303,NM_033304,NR_136343,XM_006716292,XM_006716293,XM_011544411,XM_011544412,XM_017013094,XM_017013095,XM_017013096,XR_001745476,XR_001745477	ADRA1A	adrenoceptor alpha 1A	protein_coding	0	NA	NA	NA	NA	NA
150	NM_000681	ADRA2A	adrenoceptor alpha 2A	protein_coding	0	NA	NA	NA	NA	NA
151	NM_000682	ADRA2B	adrenoceptor alpha 2B	protein_coding	0	NA	NA	NA	NA	NA
152	NM_000683	ADRA2C	adrenoceptor alpha 2C	protein_coding	0	NA	NA	NA	NA	NA
153	NM_000684	ADRB1	adrenoceptor beta 1	protein_coding	0	NA	NA	NA	NA	NA
154	NM_000024	ADRB2	adrenoceptor beta 2	protein_coding	19.4776	-0.44185	0.438316	-1.00806	0.313424	0.480505
155	NM_000025	ADRB3	adrenoceptor beta 3	protein_coding	0	NA	NA	NA	NA	NA
156	NM_001619,XM_011544773,XM_024448376,XR_001747779	GRK2	G protein-coupled receptor kinase 2	protein_coding	2698.78	0.0524369	0.0395633	1.32539	0.185041	0.317485
157	NM_001362778,NM_005160,XM_011529975,XR_001755175,XR_937823	GRK3	G protein-coupled receptor kinase 3	protein_coding	1050.45	0.268406	0.0600732	4.46797	7.89636e-06	3.08586e-05
158	NM_000026,NM_001123378,NM_001317923,NM_001363840,NR_134256,XM_011529977,XM_011529980,XM_017028636,XM_017028637,XM_017028638,XM_017028639,XM_017028640,XM_024452166,XR_001755176,XR_002958670,XR_002958671,XR_937825	ADSL	adenylosuccinate lyase	protein_coding	4820.09	-0.257033	0.0313597	-8.19629	2.47921e-16	2.01223e-15
159	NM_001126,NM_001365073,XM_011544108	ADSS2	adenylosuccinate synthase 2	protein_coding	1991.18	-0.423107	0.046193	-9.15953	5.21217e-20	5.08186e-19
160	NM_014203,NM_130787,XM_011526556,XM_011526557	AP2A1	adaptor related protein complex 2 subunit alpha 1	protein_coding	3600.39	0.0562664	0.0418031	1.34599	0.178307	0.308739
161	NM_001242837,NM_012305,NR_144509,NR_144510,XM_011519929,XM_011519930	AP2A2	adaptor related protein complex 2 subunit alpha 2	protein_coding	1656.51	-0.180119	0.0515757	-3.49232	0.000478847	0.00150072
162	NM_001127,NM_001166019,NM_001378562,NM_001378563,NM_001378564,NM_001378565,NM_001378566,NM_145730	AP1B1	adaptor related protein complex 1 subunit beta 1	protein_coding	3981	-0.0288443	0.0360473	-0.800178	0.423607	0.60286
163	NM_001030006,NM_001282,XM_005257937,XM_005257938,XM_005257941,XM_011524448,XM_011524449,XM_011524450,XM_011524451,XM_011524452,XM_011524453,XM_011524454,XM_011524455,XM_017024284,XM_017024285,XM_017024286,XM_017024287	AP2B1	adaptor related protein complex 2 subunit beta 1	protein_coding	6977.89	0.192865	0.087401	2.20667	0.0273375	0.0621147
164	NM_001030007,NM_001128	AP1G1	adaptor related protein complex 1 subunit gamma 1	protein_coding	5368.1	0.134314	0.0374884	3.58282	0.000339909	0.00108675
165	NM_001129,XM_011515162	AEBP1	AE binding protein 1	protein_coding	5.49318	1.50403	1.00122	1.50219	0.133048	0.243687
166	NM_001130,NM_198969,NM_198970,XM_006722664	TLE5	TLE family member 5, transcriptional modulator	protein_coding	6726.1	0.0920422	0.0293805	3.13277	0.00173167	0.00498257
167	NM_001131,NM_001205220,NM_170609,XM_011514315,XM_017010320,XM_017010321	CRISP1	cysteine rich secretory protein 1	protein_coding	0	NA	NA	NA	NA	NA
172	NR_003226,NR_003227,NR_003228	AFG3L1P	AFG3 like matrix AAA peptidase subunit 1, pseudogene	transcribed_pseudogene	563.791	-0.484456	0.0807011	-6.0031	1.93589e-09	1.03569e-08
173	NM_001133,XM_017007842,XM_017007843,XM_017007844	AFM	afamin	protein_coding	0	NA	NA	NA	NA	NA
174	NM_001134,NM_001354717	AFP	alpha fetoprotein	protein_coding	147.12	-0.012866	0.155812	-0.0825739	0.93419	0.967099
175	NM_000027,NM_001171988,NR_033655,XR_001741155	AGA	aspartylglucosaminidase	protein_coding	1343.71	-0.381281	0.0521183	-7.31568	2.56082e-13	1.74643e-12
176	NM_001135,NM_001369268,NM_013227,XM_011521313,XM_011521314	ACAN	aggrecan	protein_coding	0.31802	-1.71383	4.03677	-0.424554	0.671162	NA
177	NM_001136,NM_001206929,NM_001206932,NM_001206934,NM_001206936,NM_001206940,NM_001206954,NM_001206966,NM_172197,NR_038190,XM_017010328,XR_001743189,XR_001743190	AGER	advanced glycosylation end-product specific receptor	protein_coding	25.0618	0.729078	0.408411	1.78516	0.0742355	0.149628
178	NM_000028,NM_000642,NM_000643,NM_000644,NM_000646,XM_005270557,XM_017000501	AGL	amylo-alpha-1, 6-glucosidase, 4-alpha-glucanotransferase	protein_coding	2112.4	0.444662	0.0459113	9.68524	3.48376e-22	3.75815e-21
181	NM_001138	AGRP	agouti related neuropeptide	protein_coding	0	NA	NA	NA	NA	NA
182	NM_000214	JAG1	jagged canonical Notch ligand 1	protein_coding	1342.21	0.70517	0.0543541	12.9736	1.72633e-38	3.17528e-37
183	NM_000029,NM_001382817	AGT	angiotensinogen	protein_coding	0	NA	NA	NA	NA	NA
185	NM_000685,NM_001382736,NM_001382737,NM_004835,NM_009585,NM_031850,NM_032049	AGTR1	angiotensin II receptor type 1	protein_coding	147.77	0.868159	0.166819	5.2042	1.9483e-07	8.82834e-07
186	NM_000686,XM_011537533	AGTR2	angiotensin II receptor type 2	protein_coding	0	NA	NA	NA	NA	NA
187	NM_005161,NR_027991	APLNR	apelin receptor	protein_coding	0	NA	NA	NA	NA	NA
189	NM_000030	AGXT	alanine--glyoxylate and serine--pyruvate aminotransferase	protein_coding	0	NA	NA	NA	NA	NA
190	NM_000475	NR0B1	nuclear receptor subfamily 0 group B member 1	protein_coding	1833.95	0.0242702	0.0495197	0.490111	0.624055	0.781981
191	NM_000687,NM_001161766,NM_001322084,NM_001322085,NM_001322086,NM_001362750,XM_005260317,XM_011528656,XM_011528657,XM_011528658,XM_011528659,XM_017027709,XM_017027710	AHCY	adenosylhomocysteinase	protein_coding	10510.1	-0.179295	0.0285058	-6.28978	3.17921e-10	1.7921e-09
196	NM_001621	AHR	aryl hydrocarbon receptor	protein_coding	10706.1	0.32687	0.0272212	12.0079	3.22795e-33	5.06652e-32
197	NM_001354571,NM_001354572,NM_001354573,NM_001622	AHSG	alpha 2-HS glycoprotein	protein_coding	0	NA	NA	NA	NA	NA
199	NM_001318970,NM_001623,NM_032955,XM_005248870,XM_017010332	AIF1	allograft inflammatory factor 1	protein_coding	0	NA	NA	NA	NA	NA
202	NM_001371242,NM_001624,XM_017010333	CRYBG1	crystallin beta-gamma domain containing 1	protein_coding	12078.7	-0.150609	0.0248033	-6.07215	1.2621e-09	6.83635e-09
203	NM_000476,NM_001318121,NM_001318122,XM_017014428,XM_024447439,XM_024447440	AK1	adenylate kinase 1	protein_coding	3152.09	0.15789	0.0382481	4.12803	3.6588e-05	0.000132539
204	NM_001199199,NM_001319139,NM_001319140,NM_001319141,NM_001319142,NM_001319143,NM_001625,NM_013411,NR_134976,XR_001737036,XR_246248	AK2	adenylate kinase 2	protein_coding	11919.4	0.17213	0.0264467	6.50859	7.58598e-11	4.46885e-10
205	NM_001005353,NM_001330616,NM_013410,NM_203464,XM_017000613	AK4	adenylate kinase 4	protein_coding	6430.76	1.12794	0.0316423	35.6465	2.66969e-278	1.00704e-275
206	gene-AK4P1	AK4P1	adenylate kinase 4 pseudogene 1	pseudogene	446.103	0.977851	0.0903892	10.8182	2.82194e-27	3.69987e-26
207	NM_001014431,NM_001014432,NM_001382430,NM_001382431,NM_001382432,NM_001382433,NM_005163,XR_002957536	AKT1	AKT serine/threonine kinase 1	protein_coding	8534.76	-0.314858	0.029018	-10.8504	1.98464e-27	2.6125e-26
208	NM_001243027,NM_001243028,NM_001330511,NM_001626,XM_011526614,XM_011526615,XM_011526616,XM_011526618,XM_011526619,XM_011526620,XM_011526622,XM_017026470,XM_024451416,XM_024451417	AKT2	AKT serine/threonine kinase 2	protein_coding	4339.53	0.0205114	0.0404972	0.50649	0.612513	0.774008
210	NM_000031,NM_001003945,NM_001317745,XM_011518364,XM_024447449,XR_002956764	ALAD	aminolevulinate dehydratase	protein_coding	1449.36	0.682808	0.0517437	13.196	9.25541e-40	1.76589e-38
211	NM_000688,NM_001304443,NM_001304444,NM_199166,XM_011533477,XM_011533478,XM_017005873,XM_024453393	ALAS1	5'-aminolevulinate synthase 1	protein_coding	2651.07	0.124954	0.0384634	3.24865	0.00115954	0.00343119
212	NM_000032,NM_001037967,NM_001037968	ALAS2	5'-aminolevulinate synthase 2	protein_coding	0	NA	NA	NA	NA	NA
213	NM_000477	ALB	albumin	protein_coding	3.11019	5.1614	3.58949	1.43792	0.150456	0.268542
214	NM_001243280,NM_001243281,NM_001243283,NM_001627	ALCAM	activated leukocyte cell adhesion molecule	protein_coding	6590.87	0.177511	0.0308221	5.75922	8.45021e-09	4.28375e-08
215	NM_000033,XR_938507	ABCD1	ATP binding cassette subfamily D member 1	protein_coding	299.704	1.52676	0.118308	12.905	4.21542e-38	7.66168e-37
216	NM_000689	ALDH1A1	aldehyde dehydrogenase 1 family member A1	protein_coding	0	NA	NA	NA	NA	NA
217	NM_000690,NM_001204889	ALDH2	aldehyde dehydrogenase 2 family member	protein_coding	1047.03	0.537904	0.0602539	8.9273	4.3653e-19	4.08149e-18
218	NM_000691,NM_001135167,NM_001135168,NM_001330150,XM_005256522,XM_005256523,XM_005256524,XM_011523731	ALDH3A1	aldehyde dehydrogenase 3 family member A1	protein_coding	1.7228	2.23047	2.47102	0.902651	0.366711	0.542203
219	NM_000692,XM_011517802	ALDH1B1	aldehyde dehydrogenase 1 family member B1	protein_coding	1110.59	-0.485557	0.0578603	-8.39188	4.78421e-17	4.05319e-16
220	NM_000693,NM_001293815	ALDH1A3	aldehyde dehydrogenase 1 family member A3	protein_coding	13408.5	-1.37769	0.0258922	-53.2088	0	0
221	NM_000694,NM_001030010,NM_001161473,NM_001290058,NM_001290059	ALDH3B1	aldehyde dehydrogenase 3 family member B1	protein_coding	2440.11	0.5759	0.0400347	14.385	6.42473e-47	1.49025e-45
222	NM_001031615,NM_001354345	ALDH3B2	aldehyde dehydrogenase 3 family member B2	protein_coding	0.830772	3.26113	3.96249	0.823	0.410508	NA
223	NM_000696,NM_001365774	ALDH9A1	aldehyde dehydrogenase 9 family member A1	protein_coding	3864.57	0.572503	0.0341903	16.7446	6.20285e-63	2.02738e-61
224	NM_000382,NM_001031806,NM_001369136,NM_001369137,NM_001369138,NM_001369139,NM_001369146,NM_001369148,XM_024450651	ALDH3A2	aldehyde dehydrogenase 3 family member A2	protein_coding	3103.04	0.222625	0.0379419	5.86753	4.42327e-09	2.29854e-08
225	NM_005164,XM_011538027,XM_017018992,XM_017018993,XR_001748622,XR_001748623	ABCD2	ATP binding cassette subfamily D member 2	protein_coding	31.7997	0.946783	0.342512	2.76424	0.00570562	0.0149853
226	NM_001127617,NM_001243177,NM_184041,NM_184043	ALDOA	aldolase, fructose-bisphosphate A	protein_coding	67781	0.568001	0.028831	19.7011	2.11125e-86	1.02489e-84
228	gene-ALDOAP2	ALDOAP2	ALDOA pseudogene 2	pseudogene	0.49662	-0.735628	4.03824	-0.182166	0.855453	NA
229	NM_000035	ALDOB	aldolase, fructose-bisphosphate B	protein_coding	0	NA	NA	NA	NA	NA
230	NM_005165,XM_005257949,XM_011524556	ALDOC	aldolase, fructose-bisphosphate C	protein_coding	1910.02	1.94541	0.0485645	40.0583	0	0
231	NM_001346142,NM_001628,NR_144376,XM_005250234,XM_024446695	AKR1B1	aldo-keto reductase family 1 member B	protein_coding	58711.2	1.10434	0.0244214	45.2202	0	0
236	gene-AKR1B1P2	AKR1B1P2	aldo-keto reductase family 1 member B1 pseudogene 2	pseudogene	0	NA	NA	NA	NA	NA
238	NM_001353765,NM_004304,XM_024452778,XM_024452779,XR_001738688	ALK	ALK receptor tyrosine kinase	protein_coding	85.0681	1.47677	0.208984	7.06643	1.58967e-12	1.03563e-11
239	NM_000697,XM_011523780	ALOX12	arachidonate 12-lipoxygenase, 12S type	protein_coding	0.534287	2.61783	3.99345	0.655531	0.512126	NA
240	NM_000698,NM_001256153,NM_001256154,NM_001320861,NM_001320862,XM_017016012,XR_001747075	ALOX5	arachidonate 5-lipoxygenase	protein_coding	0	NA	NA	NA	NA	NA
241	NM_001204406,NM_001629,XM_017020522	ALOX5AP	arachidonate 5-lipoxygenase activating protein	protein_coding	3.60393	2.1843	1.54553	1.4133	0.157568	0.278916
242	NM_001139	ALOX12B	arachidonate 12-lipoxygenase, 12R type	protein_coding	0.332309	1.94517	4.04406	0.480994	0.630521	NA
243	gene-ALOX12P1	ALOX12P1	arachidonate 12-lipoxygenase pseudogene 1	pseudogene	0.365258	2.06368	4.03341	0.511647	0.608898	NA
245	NR_002710,NR_120453	ALOX12P2	arachidonate 12-lipoxygenase pseudogene 2	transcribed_pseudogene	30.4729	1.85145	0.366888	5.04636	4.50305e-07	1.97852e-06
246	NM_001140	ALOX15	arachidonate 15-lipoxygenase	protein_coding	0	NA	NA	NA	NA	NA
247	NM_001039130,NM_001039131,NM_001141	ALOX15B	arachidonate 15-lipoxygenase type B	protein_coding	0	NA	NA	NA	NA	NA
248	NM_001631	ALPI	alkaline phosphatase, intestinal	protein_coding	0	NA	NA	NA	NA	NA
249	NM_000478,NM_001127501,NM_001177520,NM_001369803,NM_001369804,NM_001369805,XM_017000903	ALPL	alkaline phosphatase, biomineralization associated	protein_coding	0.447056	-2.21432	3.99911	-0.553704	0.579782	NA
250	NM_001632	ALPP	alkaline phosphatase, placental	protein_coding	0	NA	NA	NA	NA	NA
251	NM_031313	ALPG	alkaline phosphatase, germ cell	protein_coding	0	NA	NA	NA	NA	NA
257	NM_006492	ALX3	ALX homeobox 3	protein_coding	0	NA	NA	NA	NA	NA
258	NM_016519	AMBN	ameloblastin	protein_coding	0	NA	NA	NA	NA	NA
259	NM_001633	AMBP	alpha-1-microglobulin/bikunin precursor	protein_coding	0	NA	NA	NA	NA	NA
262	NM_001287214,NM_001287215,NM_001287216,NM_001634,NR_109768	AMD1	adenosylmethionine decarboxylase 1	protein_coding	9327.67	-0.444787	0.0285796	-15.5631	1.29681e-54	3.59512e-53
263	gene-AMD1P2,gene-AMD1P2-2	AMD1P2	adenosylmethionine decarboxylase 1 pseudogene 2	pseudogene	0.662254	0.0293105	3.99589	0.00733516	0.994147	NA
265	NM_001142,NM_182680,NM_182681,XM_017029404	AMELX	amelogenin X-linked	protein_coding	0	NA	NA	NA	NA	NA
266	NM_001143,NM_001364814	AMELY	amelogenin Y-linked	protein_coding	0	NA	NA	NA	NA	NA
267	NM_001144,NM_001323511,NM_001323512,XM_005255890	AMFR	autocrine motility factor receptor	protein_coding	6797.79	-0.0612475	0.0325574	-1.88121	0.059943	0.124479
268	NM_000479	AMH	anti-Mullerian hormone	protein_coding	62.4205	0.051202	0.242023	0.211559	0.832451	0.917415
269	NM_001164690,NM_001164691,NM_020547,XM_011538173,XM_011538174,XM_011538176,XM_011538178,XM_011538179,XM_011538180,XM_011538181,XM_011538183,XM_011538184,XM_011538185,XM_011538186,XM_017019179,XM_024448938,XR_002957309,XR_002957310,XR_002957311,XR_002957312	AMHR2	anti-Mullerian hormone receptor type 2	protein_coding	0.712382	3.03329	3.97194	0.763681	0.445058	NA
270	NM_000036,NM_001172626	AMPD1	adenosine monophosphate deaminase 1	protein_coding	1.09578	3.65221	3.37356	1.0826	0.278986	NA
271	NM_001257361,NM_001308170,NM_001368809,NM_004037,NM_139156,XM_024446431,XM_024446432,XR_002956282	AMPD2	adenosine monophosphate deaminase 2	protein_coding	3391.74	0.788683	0.0363257	21.7114	1.60019e-104	1.00602e-102
272	NM_000480,NM_001025389,NM_001025390,NM_001172430,NM_001172431	AMPD3	adenosine monophosphate deaminase 3	protein_coding	449.586	0.507124	0.0949546	5.3407	9.25909e-08	4.30581e-07
273	NM_001635,NM_139316,XM_006715689,XM_006715690,XM_006715691,XM_011515271,XM_017011995,XM_017011996	AMPH	amphiphysin	protein_coding	1310.05	-0.259121	0.0534857	-4.84468	1.26818e-06	5.3357e-06
274	NM_001320632,NM_001320633,NM_001320634,NM_001320640,NM_001320641,NM_001320642,NM_004305,NM_139343,NM_139344,NM_139345,NM_139346,NM_139347,NM_139348,NM_139349,NM_139350,NM_139351	BIN1	bridging integrator 1	protein_coding	2686.18	0.178181	0.0396413	4.49483	6.96268e-06	2.73165e-05
275	NM_000481,NM_001164710,NM_001164711,NM_001164712,NR_028435	AMT	aminomethyltransferase	protein_coding	23.6854	-0.323702	0.391299	-0.82725	0.408096	0.586812
276	NM_001008221,NM_004038	AMY1A	amylase alpha 1A	protein_coding	0.521164	1.07029	4.03617	0.265176	0.790874	NA
277	NM_001008218,XM_011541262	AMY1B	amylase alpha 1B	protein_coding	0.164973	-0.806044	4.08047	-0.197537	0.843407	NA
278	NM_001008219,NM_001346780,XM_017001058	AMY1C	amylase alpha 1C	protein_coding	0.521164	1.07029	4.03617	0.265176	0.790874	NA
279	NM_000699	AMY2A	amylase alpha 2A	protein_coding	0	NA	NA	NA	NA	NA
280	NM_020978	AMY2B	amylase alpha 2B	protein_coding	77.9874	0.119818	0.21049	0.569233	0.569198	0.737706
281	gene-AMYP1	AMYP1	amylase alpha pseudogene 1	pseudogene	0	NA	NA	NA	NA	NA
283	NM_001097577,NM_001145	ANG	angiogenin	protein_coding	64.4932	1.17124	0.262884	4.45535	8.37549e-06	3.26202e-05
284	NM_001146,NM_001199859,NM_001314051,XR_928319	ANGPT1	angiopoietin 1	protein_coding	1241.13	1.04032	0.0593067	17.5413	6.92654e-69	2.50204e-67
285	NM_001118887,NM_001118888,NM_001147,XM_017013318	ANGPT2	angiopoietin 2	protein_coding	30.7324	1.16989	0.35472	3.29806	0.000973541	0.00291492
286	NM_000037,NM_001142445,NM_001142446,NM_020475,NM_020476,NM_020477,NM_020478,NM_020480,XM_005273476,XM_011544490,XM_011544491,XM_011544494,XM_011544495,XM_011544496,XM_011544500,XM_011544501,XM_011544502,XM_011544503,XM_011544504,XM_011544505,XM_017013319,XM_017013320,XM_017013321,XM_017013322,XM_017013323,XM_017013324,XM_017013325,XM_017013326,XM_017013327,XM_017013328,XM_017013329,XM_024447128	ANK1	ankyrin 1	protein_coding	1466.68	1.10219	0.0504049	21.8667	5.38888e-106	3.43485e-104
287	NM_001127493,NM_001148,NM_001354225,NM_001354228,NM_001354230,NM_001354231,NM_001354232,NM_001354235,NM_001354236,NM_001354237,NM_001354239,NM_001354240,NM_001354241,NM_001354242,NM_001354243,NM_001354244,NM_001354245,NM_001354246,NM_001354249,NM_001354252,NM_001354253,NM_001354254,NM_001354255,NM_001354256,NM_001354257,NM_001354258,NM_001354260,NM_001354261,NM_001354262,NM_001354264,NM_001354265…	ANK2	ankyrin 2	protein_coding	2297.87	0.0120347	0.0407324	0.295456	0.767645	0.884281
288	NM_001149,NM_001204403,NM_001204404,NM_001320874,NM_020987,XM_005269715,XM_006717796,XM_006717802,XM_011539708,XM_011539709,XM_017016110,XM_017016111,XM_017016112,XM_017016113,XM_017016114,XM_017016115,XM_017016116,XM_017016117,XM_017016118,XM_017016119,XM_017016120,XM_017016121,XM_017016122,XM_017016123,XM_017016124,XM_017016125,XM_017016126,XM_017016127,XM_017016128,XM_017016129,XM_017016130,XM…	ANK3	ankyrin 3	protein_coding	465.873	0.681843	0.0907036	7.51726	5.59341e-14	3.94799e-13
290	NM_001150,NM_001381923,NM_001381924	ANPEP	alanyl aminopeptidase, membrane	protein_coding	6.58154	1.93555	1.01549	1.90602	0.0566471	0.118366
291	NM_001151	SLC25A4	solute carrier family 25 member 4	protein_coding	483.376	0.30923	0.0849821	3.63877	0.000273943	0.000886185
292	NM_001152	SLC25A5	solute carrier family 25 member 5	protein_coding	12898.2	-0.347674	0.0274665	-12.6581	1.00918e-36	1.74991e-35
293	NM_001636,NM_001636_dup1	SLC25A6	solute carrier family 25 member 6	protein_coding	1154.91	-0.459283	0.0552317	-8.31556	9.13186e-17	7.58023e-16
301	NM_000700,XM_011518609,XM_017014657	ANXA1	annexin A1	protein_coding	102002	0.0909534	0.0259778	3.50119	0.000463183	0.0014542
302	NM_001002857,NM_001002858,NM_001136015,NM_004039,XM_017022090,XM_017022091,XM_017022092,XM_017022093,XM_024449908	ANXA2	annexin A2	protein_coding	114143	0.464345	0.0249875	18.5831	4.4045e-77	1.84268e-75
303	NR_001562	ANXA2P1	annexin A2 pseudogene 1	transcribed_pseudogene	2.84352	1.06185	1.3993	0.758847	0.447944	0.627073
304	NR_003573	ANXA2P2	annexin A2 pseudogene 2	transcribed_pseudogene	403.162	0.648638	0.122512	5.29449	1.19351e-07	5.50464e-07
305	NR_001446	ANXA2P3	annexin A2 pseudogene 3	transcribed_pseudogene	1.83479	0.428349	1.68411	0.254347	0.799228	0.901605
306	NM_005139,XR_001741215	ANXA3	annexin A3	protein_coding	0	NA	NA	NA	NA	NA
307	NM_001153,NM_001320698,NM_001320700,NM_001320702,NM_001365496,XM_017003943,XM_017003944,XM_024452834,XM_024452835,XR_001738734	ANXA4	annexin A4	protein_coding	1793.82	-0.155856	0.047316	-3.29393	0.000987958	0.00295617
308	NM_001154,XM_017008141	ANXA5	annexin A5	protein_coding	46047.6	-0.149013	0.0236436	-6.30246	2.9296e-10	1.65586e-09
309	NM_001155,NM_001193544,NM_001363114	ANXA6	annexin A6	protein_coding	7646.37	0.475096	0.0268933	17.666	7.66501e-70	2.84013e-68
310	NM_001156,NM_001320879,NM_001320880,NM_004034,XM_017016162,XM_017016163	ANXA7	annexin A7	protein_coding	6854.83	0.141778	0.0283102	5.00803	5.49889e-07	2.40139e-06
311	NM_001157,NM_001278407,NM_001278408,NM_001278409,NM_145868,NM_145869,XM_005269741,XM_005269742,XM_006717813,XM_011539736	ANXA11	annexin A11	protein_coding	3976.56	-0.151729	0.0345218	-4.39515	1.10695e-05	4.25152e-05
312	NM_001003954,NM_004306	ANXA13	annexin A13	protein_coding	0.547888	2.65087	3.99151	0.664125	0.50661	NA
313	NM_001177506,NM_001177507,NM_001637,XM_011515333,XM_011515334,XM_011515335,XM_011515336,XM_011515338,XM_011515339,XM_011515340,XM_011515341,XM_011515342,XM_017012102,XM_017012104,XM_017012105,XM_017012106	AOAH	acyloxyacyl hydrolase	protein_coding	4.6812	1.5237	1.19533	1.27471	0.20241	0.340284
314	NM_001158,NM_009590	AOC2	amine oxidase copper containing 2	protein_coding	46.7125	0.330167	0.279401	1.1817	0.237326	0.386364
316	NM_001159,XM_011511062,XM_017003946,XM_017003947	AOX1	aldehyde oxidase 1	protein_coding	1684.27	0.403134	0.0456672	8.82766	1.06891e-18	9.78734e-18
317	NM_001160,NM_013229,NM_181861,NM_181868,NM_181869,XM_017019250,XR_429095	APAF1	apoptotic peptidase activating factor 1	protein_coding	709.565	0.125725	0.0806392	1.55911	0.118972	0.223363
318	NM_001161,NM_001244390,NM_147172,NM_147173,XM_024447528	NUDT2	nudix hydrolase 2	protein_coding	1316.39	-0.471045	0.0563281	-8.36253	6.1388e-17	5.15336e-16
319	NM_001638	APOF	apolipoprotein F	protein_coding	0	NA	NA	NA	NA	NA
320	NM_001163,XM_005251968,XM_011518617,XM_017014670	APBA1	amyloid beta precursor protein binding family A member 1	protein_coding	9.8307	-0.923083	0.752926	-1.22599	0.220201	0.364121
321	NM_001130414,NM_001353788,NM_001353789,NM_001353790,NM_001353791,NM_001353792,NM_001353793,NM_001353794,NM_001353795,NM_001353796,NM_001353797,NM_001379685,NM_005503,XM_011521488,XM_011521489,XM_011521490,XM_011521491,XM_011521492,XM_017022110,XM_017022112,XM_024449909	APBA2	amyloid beta precursor protein binding family A member 2	protein_coding	0	NA	NA	NA	NA	NA
322	NM_001164,NM_001257319,NM_001257320,NM_001257321,NM_001257323,NM_001257325,NM_001257326,NM_145689,NR_047512	APBB1	amyloid beta precursor protein binding family B member 1	protein_coding	1707.37	0.0958336	0.0462547	2.07187	0.0382779	0.0838513
323	NM_001166050,NM_001166051,NM_001166052,NM_001166053,NM_001166054,NM_001330656,NM_001330658,NM_004307,NM_173075,XM_006714005,XM_006714007,XM_006714008,XM_006714009,XM_006714010,XM_006714011,XM_006714012,XM_011513686,XM_011513687,XM_011513688,XM_017008143,XM_017008144,XM_017008145,XM_017008146,XM_017008147,XM_017008148,XM_017008149,XM_017008151,XM_017008152,XM_017008154,XM_017008156,XM_017008157,XM…	APBB2	amyloid beta precursor protein binding family B member 2	protein_coding	1938.77	-0.327114	0.0446096	-7.33281	2.25371e-13	1.54247e-12
324	NM_000038,NM_001127510,NM_001127511,NM_001354895,NM_001354896,NM_001354897,NM_001354898,NM_001354899,NM_001354900,NM_001354901,NM_001354902,NM_001354903,NM_001354904,NM_001354905,NM_001354906	APC	APC regulator of WNT signaling pathway	protein_coding	3761.68	-0.1925	0.0350456	-5.49286	3.95484e-08	1.89783e-07
325	NM_001639	APCS	amyloid P component, serum	protein_coding	0	NA	NA	NA	NA	NA
326	NM_000383	AIRE	autoimmune regulator	protein_coding	0	NA	NA	NA	NA	NA
327	NM_001640,XM_005265097,XM_005265098,XM_011533658,XM_011533661,XM_011533662,XM_011533663,XM_017006285,XM_017006286,XM_024453499,XM_024453500,XM_024453501,XM_024453502,XM_024453503,XM_024453504,XM_024453505,XM_024453506,XM_024453507	APEH	acylaminoacyl-peptide hydrolase	protein_coding	4352.8	-0.561615	0.032564	-17.2465	1.18839e-66	4.1244e-65
328	NM_001244249,NM_001641,NM_080648,NM_080649	APEX1	apurinic/apyrimidinic endodeoxyribonuclease 1	protein_coding	2239.22	-0.483454	0.0417834	-11.5705	5.81684e-31	8.57434e-30
329	NM_001166,NM_001256163,NM_001256166	BIRC2	baculoviral IAP repeat containing 2	protein_coding	6920.75	-0.39724	0.0333673	-11.9051	1.11362e-32	1.71975e-31
330	NM_001165,NM_182962,XM_024448467	BIRC3	baculoviral IAP repeat containing 3	protein_coding	145.37	1.35692	0.163342	8.30723	9.79636e-17	8.12303e-16
331	NM_001167,NM_001204401,NM_001378590,NM_001378591,NM_001378592,NR_037916,NR_165803	XIAP	X-linked inhibitor of apoptosis	protein_coding	5870.13	0.0249399	0.0336341	0.741508	0.458386	0.637308
332	NM_001012270,NM_001012271,NM_001168,XR_243654,XR_934452	BIRC5	baculoviral IAP repeat containing 5	protein_coding	11705.8	-0.498062	0.0260009	-19.1556	8.69873e-82	3.87902e-80
333	NM_001024807,NM_005166,XM_017026737,XM_017026738	APLP1	amyloid beta precursor like protein 1	protein_coding	1202.86	0.421777	0.0547363	7.70562	1.3021e-14	9.57535e-14
334	NM_001142276,NM_001142277,NM_001142278,NM_001243299,NM_001328682,NM_001328684,NM_001328685,NM_001328686,NM_001382526,NM_001382527,NM_001382528,NM_001382529,NM_001382530,NM_001382531,NM_001382532,NM_001382533,NM_001382534,NM_001382535,NM_001382536,NM_001382537,NM_001382538,NM_001382539,NM_001382540,NM_001382541,NM_001382542,NM_001382543,NM_001382544,NM_001382545,NM_001382546,NM_001642,NR_024515,NR…	APLP2	amyloid beta precursor like protein 2	protein_coding	12583.6	0.146326	0.025993	5.62944	1.80794e-08	8.94063e-08
335	NM_000039,NM_001318017,NM_001318018,NM_001318021	APOA1	apolipoprotein A1	protein_coding	3.04099	2.43626	1.68101	1.44929	0.147257	0.26414
336	NM_001643	APOA2	apolipoprotein A2	protein_coding	0	NA	NA	NA	NA	NA
337	NM_000482	APOA4	apolipoprotein A4	protein_coding	0	NA	NA	NA	NA	NA
338	NM_000384	APOB	apolipoprotein B	protein_coding	0	NA	NA	NA	NA	NA
339	NM_001304566,NM_001644,NM_005889	APOBEC1	apolipoprotein B mRNA editing enzyme catalytic subunit 1	protein_coding	0	NA	NA	NA	NA	NA
341	NM_001321065,NM_001321066,NM_001379687,NM_001645	APOC1	apolipoprotein C1	protein_coding	75.4543	-0.154837	0.223778	-0.691924	0.488985	0.666574
342	NR_028412,NR_028413,NR_028414	APOC1P1	apolipoprotein C1 pseudogene 1	transcribed_pseudogene	0	NA	NA	NA	NA	NA
343	NM_001169,XM_011545822,XM_011545823	AQP8	aquaporin 8	protein_coding	0	NA	NA	NA	NA	NA
344	NM_000483	APOC2	apolipoprotein C2	protein_coding	0	NA	NA	NA	NA	NA
345	NM_000040	APOC3	apolipoprotein C3	protein_coding	0	NA	NA	NA	NA	NA
346	NM_001646	APOC4	apolipoprotein C4	protein_coding	0	NA	NA	NA	NA	NA
347	NM_001647	APOD	apolipoprotein D	protein_coding	0	NA	NA	NA	NA	NA
348	NM_000041,NM_001302688,NM_001302689,NM_001302690,NM_001302691	APOE	apolipoprotein E	protein_coding	94.957	0.469535	0.19382	2.42253	0.0154129	0.0371947
350	NM_000042	APOH	apolipoprotein H	protein_coding	65.7927	0.585923	0.240707	2.43417	0.014926	0.0361028
351	NM_000484,NM_001136016,NM_001136129,NM_001136130,NM_001136131,NM_001204301,NM_001204302,NM_001204303,NM_201413,NM_201414,XM_024452075	APP	amyloid beta precursor protein	protein_coding	13161.6	0.0270449	0.0264908	1.02092	0.307293	0.473661
353	NM_000485,NM_001030018	APRT	adenine phosphoribosyltransferase	protein_coding	3833.84	0.0408984	0.0342083	1.19557	0.231864	0.379055
354	NM_001030047,NM_001030048,NM_001648	KLK3	kallikrein related peptidase 3	protein_coding	0	NA	NA	NA	NA	NA
355	NM_000043,NM_001320619,NM_152871,NM_152872,NR_028033,NR_028034,NR_028035,NR_028036,NR_135313,NR_135314,NR_135315,XM_006717819,XM_011539764,XM_011539765,XM_011539766,XM_011539767,XR_945732,XR_945733	FAS	Fas cell surface death receptor	protein_coding	1083.09	0.0383676	0.0650799	0.589546	0.555495	0.725834
356	NM_000639,NM_001302746	FASLG	Fas ligand	protein_coding	0	NA	NA	NA	NA	NA
357	NM_001320663,NM_001320664,NM_001649,XM_005274500,XM_011545506,XM_017029492,XM_017029493,XM_017029494	SHROOM2	shroom family member 2	protein_coding	44.3206	0.644056	0.286283	2.24972	0.024467	0.0562254
358	NM_001329872,NM_198098	AQP1	aquaporin 1 (Colton blood group)	protein_coding	9.44536	3.83045	0.961687	3.98305	6.80354e-05	0.000238788
359	NM_000486	AQP2	aquaporin 2	protein_coding	0	NA	NA	NA	NA	NA
360	NM_001318144,NM_004925,XR_001746289	AQP3	aquaporin 3 (Gill blood group)	protein_coding	12.775	1.51527	0.572177	2.64826	0.00809072	0.02066
361	NM_001317384,NM_001317387,NM_001364286,NM_001364287,NM_001364289,NM_001650,NM_004028,XM_011525942	AQP4	aquaporin 4	protein_coding	0	NA	NA	NA	NA	NA
362	NM_001651,XM_005268838	AQP5	aquaporin 5	protein_coding	0	NA	NA	NA	NA	NA
363	NM_001652	AQP6	aquaporin 6	protein_coding	10.4284	0.821144	0.62416	1.3156	0.188309	0.321773
364	NM_001170,NM_001318156,NM_001318157,NM_001318158,NM_001376191,NM_001376192,NM_001376193,NR_134513,NR_134514,NR_134515,NR_164778,NR_164779,XM_006716765,XM_011517866,XM_011517867,XM_017014700,XM_017014701,XM_017014702,XM_017014704,XM_017014706,XM_024447538,XM_024447539	AQP7	aquaporin 7	protein_coding	0.356191	2.03207	4.03617	0.503464	0.614638	NA
366	NM_001320635,NM_001320636,NM_020980	AQP9	aquaporin 9	protein_coding	3626.01	-0.0367567	0.0343128	-1.07122	0.284069	0.445656
367	NM_000044,NM_001011645,NM_001348061,NM_001348063,NM_001348064	AR	androgen receptor	protein_coding	0.329945	-1.76013	4.03273	-0.436461	0.662502	NA
368	NM_001079528,NM_001171,NM_001351800,NR_147784,XM_011522479,XM_011522480,XM_011522481,XM_011522482,XM_017023212,XM_017023214,XM_024450261,XR_932836,XR_932837,XR_932838	ABCC6	ATP binding cassette subfamily C member 6	protein_coding	104.766	1.22239	0.188708	6.47768	9.31406e-11	5.45474e-10
369	NM_001256196,NM_001256197,NM_001654	ARAF	A-Raf proto-oncogene, serine/threonine kinase	protein_coding	1603.61	-0.110875	0.0486667	-2.27826	0.0227113	0.0526348
372	NM_001142281,NM_001655,XM_005271542	ARCN1	archain 1	protein_coding	5255.94	0.323358	0.0331368	9.75828	1.70018e-22	1.85145e-21
373	NM_001656,NM_033227,NM_033228,XM_017009444	TRIM23	tripartite motif containing 23	protein_coding	1143.33	0.205652	0.0564657	3.64207	0.00027045	0.000875502
374	NM_001657	AREG	amphiregulin	protein_coding	0.356191	2.03207	4.03617	0.503464	0.614638	NA
375	NM_001024226,NM_001024227,NM_001024228,NM_001658,XM_017001233	ARF1	ADP ribosylation factor 1	protein_coding	11302	0.132282	0.0291482	4.53825	5.6723e-06	2.24531e-05
377	NM_001659,XM_005268856,XM_006719391,XM_024448972	ARF3	ADP ribosylation factor 3	protein_coding	7126.36	0.10724	0.0323571	3.31428	0.000918809	0.00276436
378	NM_001660	ARF4	ADP ribosylation factor 4	protein_coding	11898.7	0.670732	0.0264925	25.3178	2.03363e-141	2.06141e-139
379	NM_001661,XM_011524782	ARL4D	ADP ribosylation factor like GTPase 4D	protein_coding	973.716	-0.0201646	0.0592988	-0.34005	0.733819	0.860566
380	gene-ARF4P1	ARF4P1	ADP ribosylation factor 4 pseudogene 1	pseudogene	0.691852	1.63749	3.46134	0.473079	0.636157	NA
381	NM_001662	ARF5	ADP ribosylation factor 5	protein_coding	5105.13	0.300834	0.032393	9.287	1.58699e-20	1.5808e-19
382	NM_001663	ARF6	ADP ribosylation factor 6	protein_coding	3265.64	-0.165103	0.042031	-3.92813	8.56097e-05	0.000296803
383	NM_000045,NM_001244438,NM_001369020,NR_160934	ARG1	arginase 1	protein_coding	0	NA	NA	NA	NA	NA
384	NM_001172	ARG2	arginase 2	protein_coding	608.001	0.991381	0.0789671	12.5544	3.7622e-36	6.40771e-35
387	NM_001313941,NM_001313943,NM_001313944,NM_001313945,NM_001313946,NM_001313947,NM_001664	RHOA	ras homolog family member A	protein_coding	21509.6	0.0331614	0.0256947	1.29059	0.196846	0.332776
388	NM_004040	RHOB	ras homolog family member B	protein_coding	274.788	0.980526	0.118164	8.29799	1.05884e-16	8.76719e-16
389	NM_001042678,NM_001042679,NM_175744	RHOC	ras homolog family member C	protein_coding	17618	0.208445	0.0249805	8.34432	7.16261e-17	5.99533e-16
390	NM_001254738,NM_005168	RND3	Rho family GTPase 3	protein_coding	16617.7	-0.378512	0.0251592	-15.0447	3.74048e-51	9.54195e-50
391	NM_001665,XM_005252916,XM_017017719	RHOG	ras homolog family member G	protein_coding	1774.24	-0.0676476	0.0472106	-1.43289	0.151889	0.270717
392	NM_004308,XM_011520095,XM_024448520	ARHGAP1	Rho GTPase activating protein 1	protein_coding	3047	0.244986	0.0425663	5.75539	8.64429e-09	4.37731e-08
393	NM_001164741,NM_001666	ARHGAP4	Rho GTPase activating protein 4	protein_coding	18.3608	2.12995	1.18673	1.79481	0.0726841	0.147027
394	NM_001030055,NM_001173,XM_005267635,XM_005267636,XM_017021288	ARHGAP5	Rho GTPase activating protein 5	protein_coding	3297.04	0.0300803	0.0407756	0.737702	0.460696	0.639554
395	NM_001287242,NM_006125,NM_013423,NM_013427,NR_109776	ARHGAP6	Rho GTPase activating protein 6	protein_coding	42.7855	0.531896	0.315442	1.68619	0.0917593	0.179387
396	NM_001185077,NM_001185078,NM_001301240,NM_001301241,NM_001301242,NM_001301243,NM_004309,NR_125441,XM_011523574	ARHGDIA	Rho GDP dissociation inhibitor alpha	protein_coding	6393.21	-0.456606	0.0372315	-12.264	1.41401e-34	2.31142e-33
397	NM_001175,NM_001321420,NM_001321421,NM_001321422,NM_001321423,NR_135637,XM_024448979	ARHGDIB	Rho GDP dissociation inhibitor beta	protein_coding	198.691	0.538072	0.13566	3.96632	7.29919e-05	0.000255172
398	NM_001176	ARHGDIG	Rho GDP dissociation inhibitor gamma	protein_coding	0	NA	NA	NA	NA	NA
399	NM_001278359,NM_001278360,NM_001278361,NM_001278362,NM_001278363,NM_001278364,NM_001278365,NM_001278366,NM_001278367,NM_001278368,NM_001278369,NM_004310,XM_011513692,XM_017008188,XM_017008189,XM_024454042	RHOH	ras homolog family member H	protein_coding	0	NA	NA	NA	NA	NA
400	NM_001177,NM_001301068	ARL1	ADP ribosylation factor like GTPase 1	protein_coding	4515.35	0.236051	0.0357482	6.60316	4.02473e-11	2.42432e-10
401	NM_005169	PHOX2A	paired like homeobox 2A	protein_coding	0	NA	NA	NA	NA	NA
402	NM_001199745,NM_001667	ARL2	ADP ribosylation factor like GTPase 2	protein_coding	2714.06	-0.307913	0.0433165	-7.10845	1.17357e-12	7.69118e-12
403	NM_004311,XM_017016260	ARL3	ADP ribosylation factor like GTPase 3	protein_coding	1895.05	0.296864	0.0513401	5.7823	7.36847e-09	3.75523e-08
405	NM_001197325,NM_001286035,NM_001286036,NM_001350224,NM_001350225,NM_001350226,NM_001668,NM_178427,XM_005245151,XM_005245153,XM_005245157,XM_011509543,XM_011509545,XM_011509546,XM_011509547,XM_017001288,XM_017001289,XM_017001290,XM_017001291,XM_017001292,XM_017001293,XM_017001294,XM_017001295,XM_017001296	ARNT	aryl hydrocarbon receptor nuclear translocator	protein_coding	1473.78	0.0414738	0.0488274	0.849395	0.395661	0.573816
406	NM_001030272,NM_001030273,NM_001178,NM_001297719,NM_001297722,NM_001297724,NM_001351804,NM_001351805,NM_001351806,NM_001351807,NM_001351808,NM_001351809,NM_001351810,NM_001351811,NM_001351812,NM_001351813,NM_001351814,NM_001351815,NM_001351816,NM_001351817,NM_001351818,NM_001351819,NM_001351820,NM_001351821,NM_001351822,NM_001351823,NM_001351824,NR_147785,NR_147786,NR_147787,NR_147788,NR_147789,N…	ARNTL	aryl hydrocarbon receptor nuclear translocator like	protein_coding	618.807	0.706611	0.0748288	9.44304	3.62105e-21	3.71966e-20
407	NM_004312,XM_017029518	ARR3	arrestin 3	protein_coding	0	NA	NA	NA	NA	NA
408	NM_004041,NM_020251,XM_011545034,XM_011545035,XM_017017750,XM_017017751,XM_017017752,XM_017017753,XM_017017754	ARRB1	arrestin beta 1	protein_coding	393.724	0.723504	0.0962485	7.51705	5.6027e-14	3.95333e-13
409	NM_001257328,NM_001257329,NM_001257330,NM_001257331,NM_001330064,NM_004313,NM_199004,NR_047516,XM_011523858,XM_017024645,XM_024450751,XM_024450752,XM_024450753,XR_002958006,XR_002958007	ARRB2	arrestin beta 2	protein_coding	726.763	-0.38822	0.0796263	-4.87552	1.0852e-06	4.59523e-06
410	NM_000487,NM_001085425,NM_001085426,NM_001085427,NM_001085428,NM_001362782,XM_011530691,XM_017028800,XM_024452241	ARSA	arylsulfatase A	protein_coding	327.825	0.248738	0.101059	2.46132	0.0138428	0.0336918
411	NM_000046,NM_198709,XM_011543390,XM_011543391,XM_011543392,XM_011543393,XM_017009471,XR_001742065,XR_001742066	ARSB	arylsulfatase B	protein_coding	1257.21	-0.475608	0.054775	-8.68293	3.85686e-18	3.42915e-17
412	NM_000351,NM_001320750,NM_001320751,NM_001320752,NM_001320753,NM_001320754	STS	steroid sulfatase	protein_coding	379.407	-0.167336	0.108214	-1.54634	0.122022	0.2279
414	NM_001669,NM_009589,XM_005274514,XM_005274515	ARSD	arylsulfatase D	protein_coding	1257.33	0.163933	0.0534024	3.06978	0.00214218	0.00608012
415	NM_000047,NM_001282628,NM_001282631,NM_001369079,NM_001369080,XM_005274519,XM_005274521,XM_011545521,XM_017029526	ARSL	arylsulfatase L	protein_coding	515.519	0.243761	0.0831999	2.92982	0.00339156	0.00931041
416	NM_001201538,NM_001201539,NM_004042,XM_011545522,XM_011545523,XM_011545524,XM_017029527,XM_017029528	ARSF	arylsulfatase F	protein_coding	0	NA	NA	NA	NA	NA
417	NM_004314,XM_011520114,XM_017017763	ART1	ADP-ribosyltransferase 1	protein_coding	0	NA	NA	NA	NA	NA
419	NM_001130016,NM_001130017,NM_001179,NM_001377173,NM_001377174,NM_001377175,NM_001377176,NM_001377177,NM_001377178,NM_001377179,NM_001377180,NM_001377181,NM_001377182,NM_001377183,NM_001377184,NM_001377185,XM_017008206,XM_017008208,XM_017008210,XM_024454050,XM_024454051,XM_024454052,XM_024454053,XM_024454054,XM_024454056,XM_024454058,XM_024454059,XM_024454061,XM_024454062,XM_024454063,XR_002959732…	ART3	ADP-ribosyltransferase 3	protein_coding	4.09195	1.12484	1.14871	0.979218	0.327473	0.496353
420	NM_001354646,NM_021071	ART4	ADP-ribosyltransferase 4 (Dombrock blood group)	protein_coding	0	NA	NA	NA	NA	NA
421	NM_001670,XM_005261242,XM_005261243,XM_005261244,XM_006724243,XM_006724245,XM_006724246,XM_006724247,XM_006724248,XM_006724249,XM_006724250,XM_011530179,XM_011530180,XM_011530181,XM_011530182,XM_011530183,XM_024452249,XR_937863,XR_937864	ARVCF	ARVCF delta catenin family member	protein_coding	23.6452	1.45552	0.431304	3.3747	0.000738967	0.00224886
427	NM_001127505,NM_001363743,NM_004315,NM_177924,XM_005273504	ASAH1	N-acylsphingosine amidohydrolase 1	protein_coding	7961.66	0.162054	0.0277939	5.83056	5.5242e-09	2.84112e-08
429	NM_004316	ASCL1	achaete-scute family bHLH transcription factor 1	protein_coding	0	NA	NA	NA	NA	NA
430	NM_005170	ASCL2	achaete-scute family bHLH transcription factor 2	protein_coding	0	NA	NA	NA	NA	NA
432	NM_001197216,NM_001671,XM_011523861	ASGR1	asialoglycoprotein receptor 1	protein_coding	23.7681	2.27256	1.23355	1.84228	0.0654338	0.134132
433	NM_001181,NM_001201352,NM_080912,NM_080913,NM_080914,XM_005256648,XM_006721524,XM_006721526,XM_011523862,XM_011523863,XM_011523864,XM_011523865,XM_011523866,XM_017024651,XM_017024652,XM_017024653,XM_024450755,XM_024450756,XM_024450757	ASGR2	asialoglycoprotein receptor 2	protein_coding	0	NA	NA	NA	NA	NA
434	NM_001672,XM_005260412,XM_011528820,XM_011528821	ASIP	agouti signaling protein	protein_coding	9.78617	0.35839	0.661999	0.541375	0.588249	0.754535
435	NM_000048,NM_001024943,NM_001024944,NM_001024946	ASL	argininosuccinate lyase	protein_coding	1255.14	0.241286	0.0526745	4.5807	4.63427e-06	1.85115e-05
436	gene-ASLP1	ASLP1	argininosuccinate lyase pseudogene 1	pseudogene	24.245	0.264684	0.398767	0.663756	0.506846	0.682419
438	NM_001171038,NM_001171038_dup1,NM_001171039,NM_001171039_dup1,NM_004043,NM_004043_dup1	ASMT	acetylserotonin O-methyltransferase	protein_coding	0	NA	NA	NA	NA	NA
439	NM_001371488,NM_001371489,NM_004317	GET3	guided entry of tail-anchored proteins factor 3, ATPase	protein_coding	6262.71	0.0444279	0.033414	1.32962	0.183644	0.315704
440	NM_001178075,NM_001178076,NM_001178077,NM_001352496,NM_001673,NM_133436,NM_183356	ASNS	asparagine synthetase (glutamine-hydrolyzing)	protein_coding	1082.82	-0.0533347	0.0592647	-0.899941	0.368152	0.543997
443	NM_000049,NM_001128085,XM_017024661,XM_024450764,XR_934026	ASPA	aspartoacylase	protein_coding	0	NA	NA	NA	NA	NA
444	NM_001164750,NM_001164751,NM_001164752,NM_001164753,NM_001164754,NM_001164755,NM_001164756,NM_004318,NM_020164,NM_032466,NM_032467,NM_032468,XM_005251235,XM_005251236,XM_005251239,XM_005251240,XM_005251242,XM_005251243,XM_005251244,XM_005251246,XM_005251247,XM_017013419,XM_017013420,XM_017013421,XM_017013422,XM_017013424,XM_017013425,XM_017013426,XM_017013427,XM_017013428,XM_017013429,XM_01701343…	ASPH	aspartate beta-hydroxylase	protein_coding	49292.3	0.198242	0.0215522	9.19823	3.63893e-20	3.57828e-19
445	NM_000050,NM_054012,XM_005272200,XM_011518705,XM_017014729	ASS1	argininosuccinate synthase 1	protein_coding	58.4735	2.8959	0.303307	9.54776	1.32525e-21	1.38925e-20
447	gene-ASS1P2	ASS1P2	argininosuccinate synthetase 1 pseudogene 2	pseudogene	11.4354	0.103957	0.582187	0.178563	0.858281	0.931646
449	gene-ASS1P4	ASS1P4	argininosuccinate synthetase 1 pseudogene 4	pseudogene	0	NA	NA	NA	NA	NA
450	gene-ASS1P5	ASS1P5	argininosuccinate synthetase 1 pseudogene 5	pseudogene	0.596074	-2.62761	3.97631	-0.660816	0.50873	NA
451	gene-ASS1P6	ASS1P6	argininosuccinate synthetase 1 pseudogene 6	pseudogene	0	NA	NA	NA	NA	NA
453	gene-ASS1P8	ASS1P8	argininosuccinate synthetase 1 pseudogene 8	pseudogene	0	NA	NA	NA	NA	NA
454	gene-ASS1P9	ASS1P9	argininosuccinate synthetase 1 pseudogene 9	pseudogene	0	NA	NA	NA	NA	NA
455	gene-ASS1P10	ASS1P10	argininosuccinate synthetase 1 pseudogene 10	pseudogene	0	NA	NA	NA	NA	NA
459	gene-ASS1P14	ASS1P14	argininosuccinate synthetase 1 pseudogene 14	pseudogene	0	NA	NA	NA	NA	NA
460	NM_001286164,NM_001364856,NM_004319,NM_207108,XM_017001341,XR_001737193,XR_001737194,XR_921796	ASTN1	astrotactin 1	protein_coding	0	NA	NA	NA	NA	NA
462	NM_000488,NM_001365052	SERPINC1	serpin family C member 1	protein_coding	1.30189	-3.74522	2.76124	-1.35635	0.174987	0.304205
463	NM_001164766,NM_006885,NR_163978,XM_005255957,XM_017023229,XM_017023251,XM_024450275,XM_024450276,XM_024450291	ZFHX3	zinc finger homeobox 3	protein_coding	470.722	0.131644	0.097574	1.34917	0.177282	0.307335
466	NM_005171,XM_011538386,XM_011538387,XM_011538388,XM_017019331,XM_017019332,XM_017019333,XM_017019334,XM_017019335,XM_017019336	ATF1	activating transcription factor 1	protein_coding	1461.31	-0.11837	0.0502498	-2.35564	0.0184907	0.0438766
467	NM_001030287,NM_001040619,NM_001206484,NM_001206486,NM_001206488,NM_001674,XM_005273146,XM_011509579,XR_001737203	ATF3	activating transcription factor 3	protein_coding	278.036	0.818065	0.114337	7.15487	8.37492e-13	5.53756e-12
468	NM_001675,NM_182810,XM_017028807	ATF4	activating transcription factor 4	protein_coding	9825.12	0.0596108	0.028053	2.12494	0.0335919	0.0746648
469	gene-ATF4P1	ATF4P1	activating transcription factor 4 pseudogene 1	pseudogene	1.19772	2.61173	2.7153	0.961857	0.336121	0.50739
471	NM_004044,XM_017004187,XM_024452919	ATIC	5-aminoimidazole-4-carboxamide ribonucleotide formyltransferase/IMP cyclohydrolase	protein_coding	698.562	0.0533801	0.163708	0.326069	0.744372	0.867943
472	NM_000051,NM_001351834,NM_001351835,NM_001351836,XM_005271562,XM_006718843,XM_006718845,XM_011542840,XM_011542842,XM_011542843,XM_011542844,XM_011542845,XM_017017789,XM_017017790,XM_017017791,XM_017017792,XR_002957150	ATM	ATM serine/threonine kinase	protein_coding	4683.82	0.19843	0.0307206	6.45916	1.05283e-10	6.13463e-10
473	NM_001042681,NM_001042682,NM_012102	RERE	arginine-glutamic acid dipeptide repeats	protein_coding	670.011	0.252053	0.0949556	2.65443	0.00794434	0.020311
474	NM_005172	ATOH1	atonal bHLH transcription factor 1	protein_coding	0.960291	-0.901436	3.0572	-0.294857	0.768103	NA
475	NM_004045	ATOX1	antioxidant 1 copper chaperone	protein_coding	2357.61	-0.080512	0.0425913	-1.89034	0.0587123	0.122149
476	NM_000701,NM_001160233,NM_001160234,XM_017001360,XM_017001361,XR_002956654	ATP1A1	ATPase Na+/K+ transporting subunit alpha 1	protein_coding	14240.6	0.143383	0.0314149	4.56417	5.01464e-06	1.99424e-05
477	NM_000702	ATP1A2	ATPase Na+/K+ transporting subunit alpha 2	protein_coding	39.0087	2.28517	0.347588	6.57436	4.8864e-11	2.9265e-10
478	NM_001256213,NM_001256214,NM_152296	ATP1A3	ATPase Na+/K+ transporting subunit alpha 3	protein_coding	105.608	-0.287566	0.182756	-1.5735	0.115604	0.217893
479	NM_001185085,NM_001676	ATP12A	ATPase H+/K+ transporting non-gastric alpha2 subunit	protein_coding	0	NA	NA	NA	NA	NA
480	NM_001001734,NM_144699,XM_011509582	ATP1A4	ATPase Na+/K+ transporting subunit alpha 4	protein_coding	0	NA	NA	NA	NA	NA
481	NM_001677	ATP1B1	ATPase Na+/K+ transporting subunit beta 1	protein_coding	2513.08	0.332043	0.0404012	8.21863	2.05837e-16	1.68133e-15
482	NM_001303263,NM_001678	ATP1B2	ATPase Na+/K+ transporting subunit beta 2	protein_coding	0	NA	NA	NA	NA	NA
483	NM_001679	ATP1B3	ATPase Na+/K+ transporting subunit beta 3	protein_coding	10410.2	0.0390854	0.0268633	1.45497	0.145677	0.261979
484	gene-ATP1B3P1	ATP1B3P1	ATPase Na+/K+ transporting subunit beta 3 pseudogene 1	pseudogene	3.64306	-0.40028	1.14606	-0.349266	0.726889	0.856061
485	gene-ATP1B1P1	ATP1B1P1	ATPase Na+/K+ transporting subunit beta 1 pseudogene 1	pseudogene	50.7306	0.0110308	0.268927	0.041018	0.967282	0.982395
486	NM_001680,NM_021603	FXYD2	FXYD domain containing ion transport regulator 2	protein_coding	0	NA	NA	NA	NA	NA
487	NM_001286075,NM_004320,NM_173201	ATP2A1	ATPase sarcoplasmic/endoplasmic reticulum Ca2+ transporting 1	protein_coding	29.461	1.31836	0.376689	3.49986	0.0004655	0.00146088
488	NM_001681,NM_170665,XM_005253888,XM_011538402,XR_002957329,XR_243009	ATP2A2	ATPase sarcoplasmic/endoplasmic reticulum Ca2+ transporting 2	protein_coding	5436.61	0.116971	0.0998431	1.17155	0.241378	0.391437
489	NM_005173,NM_174953,NM_174954,NM_174955,NM_174956,NM_174957,NM_174958,XM_011523881,XM_011523882,XM_011523884,XM_011523885,XM_011523888,XM_011523889,XM_011523892,XM_017024692,XM_017024693	ATP2A3	ATPase sarcoplasmic/endoplasmic reticulum Ca2+ transporting 3	protein_coding	18.6165	3.6092	0.626716	5.7589	8.4662e-09	4.29091e-08
490	NM_001001323,NM_001366520,NM_001366521,NM_001366522,NM_001366523,NM_001366524,NM_001366525,NM_001366526,NM_001366527,NM_001366528,NM_001366529,NM_001366530,NM_001366531,NM_001366532,NM_001682,XM_017019357,XM_024448991,XM_024448993,XR_002957330	ATP2B1	ATPase plasma membrane Ca2+ transporting 1	protein_coding	9632.04	-0.596803	0.0281043	-21.2353	4.50682e-100	2.72183e-98
491	NM_001001331,NM_001330611,NM_001353564,NM_001363862,NM_001683,XM_005265179,XM_006713175,XM_011533752,XM_017006481,XM_017006482,XM_017006483,XM_017006484,XM_017006485,XM_017006486,XM_017006487,XM_017006488,XM_017006489,XM_017006492	ATP2B2	ATPase plasma membrane Ca2+ transporting 2	protein_coding	42.5357	0.800776	0.296492	2.70084	0.00691645	0.0178637
492	NM_001001344,NM_021949,XM_005274689,XM_005274690,XM_005274691,XM_005274692,XM_011531174,XM_011531177,XM_017029553,XM_024452386,XR_001755693	ATP2B3	ATPase plasma membrane Ca2+ transporting 3	protein_coding	0.31802	-1.71383	4.03677	-0.424554	0.671162	NA
493	NM_001001396,NM_001365783,NM_001365784,NM_001684	ATP2B4	ATPase plasma membrane Ca2+ transporting 4	protein_coding	6313.44	0.0322867	0.0416923	0.774404	0.438692	0.617994
495	NM_000704	ATP4A	ATPase H+/K+ transporting subunit alpha	protein_coding	0	NA	NA	NA	NA	NA
496	NM_000705	ATP4B	ATPase H+/K+ transporting subunit beta	protein_coding	0	NA	NA	NA	NA	NA
498	NM_001001935,NM_001001937,NM_001257334,NM_001257335,NM_004046,XM_017025789	ATP5F1A	ATP synthase F1 subunit alpha	protein_coding	15185.8	0.0742662	0.0262782	2.82616	0.00471099	0.0125783
501	NM_001182,NM_001201377,NM_001202404	ALDH7A1	aldehyde dehydrogenase 7 family member A1	protein_coding	1204.99	0.41566	0.0610451	6.80907	9.82319e-12	6.11723e-11
504	gene-ATP5F1AP2	ATP5F1AP2	ATP synthase F1 subunit alpha pseudogene 2	pseudogene	0	NA	NA	NA	NA	NA
506	NM_001686	ATP5F1B	ATP synthase F1 subunit beta	protein_coding	34474.4	-0.0164854	0.0214793	-0.767505	0.442782	0.622269
507	gene-ATP5F1BP1	ATP5F1BP1	ATP synthase F1 subunit beta pseudogene 1	pseudogene	0	NA	NA	NA	NA	NA
509	NM_001001973,NM_001320886,NM_005174,XM_017016290	ATP5F1C	ATP synthase F1 subunit gamma	protein_coding	10335.6	0.176773	0.0281071	6.28926	3.18985e-10	1.79722e-09
513	NM_001001975,NM_001687	ATP5F1D	ATP synthase F1 subunit delta	protein_coding	1420.27	-0.0148921	0.0521969	-0.285307	0.775409	0.889306
514	NM_006886	ATP5F1E	ATP synthase F1 subunit epsilon	protein_coding	20848.8	0.149467	0.0308488	4.84515	1.26515e-06	5.32388e-06
515	NM_001688	ATP5PB	ATP synthase peripheral stalk-membrane subunit b	protein_coding	14833.3	-0.0182919	0.0276013	-0.662721	0.507509	0.682912
516	NM_001002027,NM_005175	ATP5MC1	ATP synthase membrane subunit c locus 1	protein_coding	4032.72	-0.33318	0.0377101	-8.83531	9.98177e-19	9.15426e-18
517	NM_001002031,NM_001330269,NM_001369753,NM_001369754,NM_001369755,NM_001369756,NM_001369757,NM_001369758,NM_005176,NR_163135,NR_163136,NR_163137,XM_017019460,XM_017019461	ATP5MC2	ATP synthase membrane subunit c locus 2	protein_coding	8571.16	-0.208952	0.0315865	-6.61523	3.70973e-11	2.23868e-10
518	NM_001002258,NM_001190329,NM_001689	ATP5MC3	ATP synthase membrane subunit c locus 3	protein_coding	10207.1	0.0506853	0.0264416	1.91688	0.0552535	0.115822
520	gene-ATP5MC2P1	ATP5MC2P1	ATP synthase membrane subunit c locus 2 pseudogene 1	pseudogene	0	NA	NA	NA	NA	NA
521	NM_007100,NR_033743	ATP5ME	ATP synthase membrane subunit e	protein_coding	6839.65	0.184918	0.0339871	5.44082	5.30347e-08	2.51822e-07
522	NM_001003696,NM_001003697,NM_001003701,NM_001003703,NM_001320266,NM_001320267,NM_001685	ATP5PF	ATP synthase peripheral stalk subunit F6	protein_coding	3010.87	0.0604957	0.0390192	1.55041	0.121044	0.226422
523	NM_001690	ATP6V1A	ATPase H+ transporting V1 subunit A	protein_coding	12479.5	0.20096	0.0265775	7.56129	3.99082e-14	2.84829e-13
525	NM_001692,XM_011532907	ATP6V1B1	ATPase H+ transporting V1 subunit B1	protein_coding	12.8523	0.116506	0.541219	0.215266	0.82956	0.915778
526	NM_001693,XR_002956632,XR_002956633	ATP6V1B2	ATPase H+ transporting V1 subunit B2	protein_coding	6776.87	0.0223695	0.0287538	0.777965	0.43659	0.616069
527	NM_001198569,NM_001694	ATP6V0C	ATPase H+ transporting V0 subunit c	protein_coding	909.307	-0.10721	0.0708509	-1.51318	0.130235	0.239732
528	NM_001695	ATP6V1C1	ATPase H+ transporting V1 subunit C1	protein_coding	8180.88	-0.141228	0.0294686	-4.79248	1.6473e-06	6.84936e-06
529	NM_001039366,NM_001039367,NM_001696	ATP6V1E1	ATPase H+ transporting V1 subunit E1	protein_coding	7003.62	0.15851	0.0284517	5.57119	2.53002e-08	1.23443e-07
533	NM_001039457,NM_001294333,NM_004047	ATP6V0B	ATPase H+ transporting V0 subunit b	protein_coding	7427.48	-0.12404	0.0313526	-3.9563	7.61196e-05	0.000265743
534	NM_001204078,NM_130463,NM_138282	ATP6V1G2	ATPase H+ transporting V1 subunit G2	protein_coding	48.2188	0.432334	0.30354	1.42431	0.154358	0.274204
535	NM_001130020,NM_001130021,NM_001378522,NM_001378523,NM_001378530,NM_001378531,NM_001378532,NM_001378533,NM_001378534,NM_001378535,NM_001378536,NM_001378537,NM_001378538,NM_001378539,NM_001378540,NM_001378541,NM_001378542,NM_001378543,NM_001378544,NM_001378545,NM_001378546,NM_001378547,NM_001378548,NM_001378549,NM_001378550,NM_001378551,NM_001378552,NM_001378554,NM_001378556,NM_001378557,NM_005177…	ATP6V0A1	ATPase H+ transporting V0 subunit a1	protein_coding	1278.12	0.158597	0.0545579	2.90695	0.00364976	0.00995506
537	NM_001183,XM_011531179	ATP6AP1	ATPase H+ transporting accessory protein 1	protein_coding	3740.94	0.212014	0.0378208	5.60576	2.07344e-08	1.02031e-07
538	NM_000052,NM_001282224,NR_104109	ATP7A	ATPase copper transporting alpha	protein_coding	1000.33	0.670888	0.0590079	11.3695	5.9358e-30	8.46238e-29
539	NM_001697	ATP5PO	ATP synthase peripheral stalk subunit OSCP	protein_coding	7503.91	0.0277145	0.0299817	0.92438	0.355289	0.52907
540	NM_000053,NM_001005918,NM_001243182,NM_001330578,NM_001330579,XM_005266423,XM_005266424,XM_005266430,XM_005266431,XM_006719837,XM_011535117,XM_017020627,XR_941604	ATP7B	ATPase copper transporting beta	protein_coding	6.78777	-0.37728	0.919399	-0.410355	0.681546	0.826301
541	gene-ALDH7A1P1	ALDH7A1P1	aldehyde dehydrogenase 7 family member A1 pseudogene 1	pseudogene	1.8684	0.967516	1.69641	0.570333	0.568452	0.737072
543	gene-ALDH7A1P3	ALDH7A1P3	aldehyde dehydrogenase 7 family member A1 pseudogene 3	pseudogene	0	NA	NA	NA	NA	NA
544	gene-ALDH7A1P4	ALDH7A1P4	aldehyde dehydrogenase 7 family member A1 pseudogene 4	pseudogene	0	NA	NA	NA	NA	NA
545	NM_001184,NM_001354579,XM_011512924,XM_011512925,XR_001740179,XR_001740180,XR_001740181,XR_001740182,XR_002959543,XR_924148	ATR	ATR serine/threonine kinase	protein_coding	6289.31	-0.263046	0.0297137	-8.85268	8.54411e-19	7.8766e-18
546	NM_000489,NM_138270,XM_005262153,XM_005262154,XM_005262155,XM_005262156,XM_005262157,XM_006724666,XM_006724667,XM_006724668,XM_017029601,XM_017029602,XM_017029603,XM_017029604,XM_017029605,XM_017029606,XM_017029607,XM_017029608,XM_017029609,XM_017029610,XM_017029611,XR_001755700	ATRX	ATRX chromatin remodeler	protein_coding	4157.74	0.252169	0.0419427	6.01224	1.82977e-09	9.80506e-09
547	NM_001244008,NM_001320705,NM_001330289,NM_001330290,NM_001379631,NM_001379632,NM_001379633,NM_001379634,NM_001379635,NM_001379636,NM_001379637,NM_001379638,NM_001379639,NM_001379640,NM_001379641,NM_001379642,NM_001379645,NM_001379646,NM_001379648,NM_001379649,NM_001379650,NM_001379651,NM_001379653,NM_004321	KIF1A	kinesin family member 1A	protein_coding	0.298037	-1.6326	4.04418	-0.403692	0.686439	NA
549	NM_001306190,NM_001351431,NM_001351432,NM_001351433,NM_001698,XM_005252066,XM_005252067,XM_005252069,XM_005252072,XM_006717150,XM_011518800,XM_011518803,XM_017014849,XR_001746328,XR_001746329	AUH	AU RNA binding methylglutaconyl-CoA hydratase	protein_coding	975.777	0.74797	0.062554	11.9572	5.9548e-33	9.28319e-32
550	NM_181575,NR_126510,NR_126511	AUP1	AUP1 lipid droplet regulating VLDL assembly factor	protein_coding	6280.33	-0.0330325	0.0346694	-0.952784	0.340699	0.512653
551	NM_000490,XM_011529267	AVP	arginine vasopressin	protein_coding	0	NA	NA	NA	NA	NA
552	NM_000706	AVPR1A	arginine vasopressin receptor 1A	protein_coding	0	NA	NA	NA	NA	NA
553	NM_000707	AVPR1B	arginine vasopressin receptor 1B	protein_coding	0	NA	NA	NA	NA	NA
554	NM_000054,NM_001146151,NR_027419	AVPR2	arginine vasopressin receptor 2	protein_coding	0	NA	NA	NA	NA	NA
558	NM_001278599,NM_001699,NM_021913	AXL	AXL receptor tyrosine kinase	protein_coding	10390.6	-0.46049	0.0317605	-14.4989	1.23185e-47	2.90121e-46
563	NM_001185	AZGP1	alpha-2-glycoprotein 1, zinc-binding	protein_coding	0.498463	2.52695	3.99903	0.631891	0.527458	NA
566	NM_001700	AZU1	azurocidin 1	protein_coding	0.664617	2.94027	3.97624	0.739459	0.459628	NA
567	NM_004048,XM_005254549,XR_002957658	B2M	beta-2-microglobulin	protein_coding	58215.8	-0.275382	0.0269297	-10.2259	1.51739e-24	1.7979e-23
570	NM_001127610,NM_001374715,NM_001701	BAAT	bile acid-CoA:amino acid N-acyltransferase	protein_coding	15.1943	1.34875	0.521979	2.58393	0.00976825	0.0244978
571	NM_001186,NM_206866,NR_027655	BACH1	BTB domain and CNC homolog 1	protein_coding	2928.52	0.180889	0.0374562	4.82935	1.36976e-06	5.73894e-06
572	NM_004322,NM_032989	BAD	BCL2 associated agonist of cell death	protein_coding	3063.1	0.0306988	0.0392942	0.781253	0.434654	0.614091
573	NM_001172415,NM_001349286,NM_001349299,NM_004323	BAG1	BAG cochaperone 1	protein_coding	831.569	-0.401552	0.0677645	-5.9257	3.10979e-09	1.63296e-08
575	NM_001702,XM_011517202,XM_017013691,XM_017013692,XM_017013693,XM_017013694,XM_017013695,XM_017013696,XM_017013697	ADGRB1	adhesion G protein-coupled receptor B1	protein_coding	0	NA	NA	NA	NA	NA
576	NM_001294335,NM_001294336,NM_001364857,XM_011541848,XM_011541849,XM_011541858,XM_017001899,XM_017001900,XM_017001901,XM_017001902,XM_017001903,XM_017001904,XM_017001905,XM_017001906,XM_017001907,XM_017001908,XM_017001909,XM_017001910,XM_017001911,XM_017001912,XM_024448673,XR_001737343	ADGRB2	adhesion G protein-coupled receptor B2	protein_coding	665.19	0.142668	0.0837814	1.70285	0.0885952	0.174133
577	NM_001704	ADGRB3	adhesion G protein-coupled receptor B3	protein_coding	17.3475	-0.366985	0.465963	-0.787583	0.430941	0.610351
578	NM_001188,XM_011514779,XM_011514780	BAK1	BCL2 antagonist/killer 1	protein_coding	809.188	-0.225131	0.070248	-3.20481	0.00135153	0.00396113
579	NM_001189	NKX3-2	NK3 homeobox 2	protein_coding	50.3514	-0.126376	0.26129	-0.48366	0.628627	0.785771
580	NM_000465,NM_001282543,NM_001282545,NM_001282548,NM_001282549,NR_104212,NR_104215,NR_104216,XM_017004613,XM_017004614,XR_002959322	BARD1	BRCA1 associated RING domain 1	protein_coding	2094.72	-0.666843	0.0457189	-14.5857	3.46238e-48	8.27305e-47
581	NM_001291428,NM_001291429,NM_001291430,NM_001291431,NM_004324,NM_138761,NM_138763,NM_138764,NR_027882,XM_017027077	BAX	BCL2 associated X, apoptosis regulator	protein_coding	2038.5	-0.0895925	0.0445142	-2.01267	0.0441489	0.0949852
582	NM_024649	BBS1	Bardet-Biedl syndrome 1	protein_coding	897.24	-0.1219	0.0663723	-1.83661	0.0662676	0.135557
583	NM_001377456,NM_031885,NR_165293,NR_165294,NR_165295,NR_165296,NR_165297,XR_933379	BBS2	Bardet-Biedl syndrome 2	protein_coding	2074.13	0.244948	0.0424594	5.769	7.97453e-09	4.05243e-08
585	NM_001252678,NM_001320665,NM_033028,NR_045565,NR_045566,XM_011521848,XM_011521849,XM_011521851,XM_017022450,XM_017022452,XM_017022453,XM_017022454	BBS4	Bardet-Biedl syndrome 4	protein_coding	1098.89	0.313441	0.0569507	5.50373	3.71849e-08	1.78776e-07
586	NM_001178091,NM_001178092,NM_001178093,NM_001178094,NM_005504,XM_017019768,XR_001748835	BCAT1	branched chain amino acid transaminase 1	protein_coding	11603.3	0.229549	0.0290969	7.88913	3.04299e-15	2.3239e-14
587	NM_001164773,NM_001190,NM_001284325,XM_024451630	BCAT2	branched chain amino acid transaminase 2	protein_coding	444.854	0.631274	0.0892244	7.07513	1.4931e-12	9.73819e-12
590	NM_000055,NR_137635,NR_137636	BCHE	butyrylcholinesterase	protein_coding	663.096	0.35761	0.0786563	4.54649	5.45476e-06	2.16329e-05
593	NM_000709,NM_001164783	BCKDHA	branched chain keto acid dehydrogenase E1 subunit alpha	protein_coding	1173.26	0.669598	0.065174	10.274	9.22949e-25	1.1038e-23
594	NM_000056,NM_001318975,NM_183050,NR_134945,XM_005248756,XM_011536023,XM_011536024,XM_011536025,XR_001743546,XR_001743547,XR_001743548,XR_001743549,XR_002956292	BCKDHB	branched chain keto acid dehydrogenase E1 subunit beta	protein_coding	513.872	0.2231	0.0834642	2.67301	0.00751748	0.0192883
595	NM_053056	CCND1	cyclin D1	protein_coding	24404.3	-0.917626	0.0243	-37.7625	0	0
596	NM_000633,NM_000657,XM_011526135,XM_017025917,XR_935248	BCL2	BCL2 apoptosis regulator	protein_coding	183.492	-1.24786	0.145296	-8.58839	8.81982e-18	7.7165e-17
597	NM_001114735,NM_004049	BCL2A1	BCL2 related protein A1	protein_coding	0	NA	NA	NA	NA	NA
598	NM_001191,NM_001317919,NM_001317920,NM_001317921,NM_001322239,NM_001322240,NM_001322242,NM_138578,NR_134257,XM_011528964,XM_017027993,XR_001754364,XR_936599	BCL2L1	BCL2 like 1	protein_coding	2788.78	-0.0392362	0.0455877	-0.860676	0.389416	0.566975
599	NM_001199839,NM_004050	BCL2L2	BCL2 like 2	protein_coding	1945.91	0.347256	0.0474944	7.3115	2.64175e-13	1.79895e-12
600	gene-BAK1P1	BAK1P1	BCL2 antagonist/killer 1 pseudogene 1	pseudogene	86.5903	-0.184913	0.211027	-0.876253	0.380893	0.557422
601	gene-BAK1P2	BAK1P2	BCL2 antagonist/killer 1 pseudogene 2	pseudogene	0.166154	1.11751	4.08047	0.273868	0.784186	NA
602	NM_005178,XM_011527197,XM_011527198,XM_011527200,XM_017027109,XM_017027110	BCL3	BCL3 transcription coactivator	protein_coding	283.981	0.500813	0.129121	3.87864	0.000105041	0.000359725
604	NM_001130845,NM_001134738,NM_001706,XM_005247694,XM_011513062	BCL6	BCL6 transcription repressor	protein_coding	920.743	0.756432	0.068431	11.0539	2.0979e-28	2.84458e-27
605	NM_001024808,NM_020993	BCL7A	BAF chromatin remodeling complex subunit BCL7A	protein_coding	339.091	-1.04608	0.111393	-9.39092	5.9481e-21	6.04797e-20
606	NR_027992	NBEAP1	neurobeachin pseudogene 1	transcribed_pseudogene	0	NA	NA	NA	NA	NA
607	NM_004326,XM_005272971,XM_005277417,XM_005277418,XM_017002026	BCL9	BCL9 transcription coactivator	protein_coding	286.646	0.0769432	0.110274	0.697747	0.485336	0.663476
608	NM_001192	TNFRSF17	TNF receptor superfamily member 17	protein_coding	4.86494	2.36017	1.1834	1.9944	0.0461079	0.0987474
610	NM_001194	HCN2	hyperpolarization activated cyclic nucleotide gated potassium and sodium channel 2	protein_coding	992.174	0.434739	0.058896	7.38148	1.56544e-13	1.07976e-12
611	NM_001708	OPN1SW	opsin 1, short wave sensitive	protein_coding	2.5943	3.84813	1.77571	2.1671	0.0302273	0.0679561
613	NM_004327,NM_021574	BCR	BCR activator of RhoGEF and GTPase	protein_coding	819.019	0.128978	0.06924	1.86277	0.0624946	0.128992
617	NM_001079866,NM_001257342,NM_001257343,NM_001257344,NM_001318836,NM_001320717,NM_001371443,NM_001371444,NM_001371446,NM_001371447,NM_001371448,NM_001371449,NM_001371450,NM_001371451,NM_001371452,NM_001371453,NM_001371454,NM_001371455,NM_001371456,NM_001374085,NM_001374086,NM_004328,NR_163955	BCS1L	BCS1 homolog, ubiquinol-cytochrome c reductase complex chaperone	protein_coding	1227.09	-0.20057	0.0535573	-3.74496	0.000180424	0.000599934
618	NR_001568	BCYRN1	brain cytoplasmic RNA 1	lncRNA	8274.07	-0.682975	0.246754	-2.76784	0.00564296	0.014836
619	gene-BCYRN1P1	BCYRN1P1	brain cytoplasmic RNA 1, pseudogene 1	pseudogene	2882.22	-0.450856	0.0386184	-11.6746	1.71807e-31	2.56995e-30
622	NM_004051,NM_203314,NM_203315,XM_005269352,XM_005269355,XM_011513067,XM_017007007,XM_017007008,XM_017007009,XM_017007010,XM_017007011,XM_017007012,XM_017007013,XM_017007015,XR_001740229	BDH1	3-hydroxybutyrate dehydrogenase 1	protein_coding	125.508	0.357104	0.182644	1.9552	0.05056	0.107027
623	NM_000710	BDKRB1	bradykinin receptor B1	protein_coding	1699.62	0.118735	0.0486269	2.44175	0.0146162	0.0354244
624	NM_000623,NM_001379692	BDKRB2	bradykinin receptor B2	protein_coding	338.533	1.15289	0.106921	10.7826	4.16084e-27	5.41828e-26
627	NM_001143805,NM_001143806,NM_001143807,NM_001143808,NM_001143809,NM_001143810,NM_001143811,NM_001143812,NM_001143813,NM_001143814,NM_001143816,NM_001709,NM_170731,NM_170732,NM_170733,NM_170734,NM_170735,XM_011520280	BDNF	brain derived neurotrophic factor	protein_coding	1678.6	0.12517	0.0512681	2.44148	0.0146274	0.0354439
629	NM_001710	CFB	complement factor B	protein_coding	83.8225	0.207868	0.214297	0.969999	0.332047	0.502129
631	NM_001161705,NM_001195,NM_001278606,NM_001278607,NM_001278608,XM_017028005	BFSP1	beaded filament structural protein 1	protein_coding	263.695	0.729995	0.119245	6.12183	9.25074e-10	5.05605e-09
632	NM_199173	BGLAP	bone gamma-carboxyglutamate protein	protein_coding	18.6123	-0.241425	1.82862	-0.132025	0.894964	0.953297
633	NM_001711,XM_017029724	BGN	biglycan	protein_coding	0	NA	NA	NA	NA	NA
634	NM_001024912,NM_001184813,NM_001184815,NM_001184816,NM_001205344,NM_001712,XM_011527206	CEACAM1	CEA cell adhesion molecule 1	protein_coding	1.66644	-0.423372	2.45418	-0.17251	0.863036	0.9343
635	NM_001713	BHMT	betaine--homocysteine S-methyltransferase	protein_coding	2.48523	0.600958	3.80151	0.158084	0.87439	0.941406
636	NM_001003398,NM_001354186,NM_001354187,NM_001354188,NM_001354189,NM_001363603,NM_001714,NR_148725,XM_011520812,XM_011520813,XM_011520814,XM_011520815,XR_002957369	BICD1	BICD cargo adaptor 1	protein_coding	435.554	0.501395	0.110315	4.54513	5.49016e-06	2.17583e-05
637	NM_001196,NM_001244567,NM_001244569,NM_001244570,NM_001244572,NM_197966,NM_197967	BID	BH3 interacting domain death agonist	protein_coding	2012.29	1.02754	0.0465706	22.0642	6.98668e-108	4.54134e-106
638	NM_001197	BIK	BCL2 interacting killer	protein_coding	0.534287	2.61783	3.99345	0.655531	0.512126	NA
639	NM_001198,NM_182907,XM_006715550,XM_011536062,XM_011536063,XM_011536064,XM_017011187	PRDM1	PR/SET domain 1	protein_coding	164.727	0.99993	0.152925	6.5387	6.20546e-11	3.6877e-10
640	NM_001330465,NM_001715,XM_011543824,XM_011543825,XM_011543827,XM_011543828,XM_011543829	BLK	BLK proto-oncogene, Src family tyrosine kinase	protein_coding	2349.05	0.133736	0.040017	3.34198	0.000831821	0.00251613
641	NM_000057,NM_001287246,NM_001287247,NM_001287248,XM_006720632,XM_011521881,XM_011521882	BLM	BLM RecQ like helicase	protein_coding	1348.57	-0.76108	0.054481	-13.9696	2.38829e-44	5.21887e-43
642	NM_000386	BLMH	bleomycin hydrolase	protein_coding	1700.51	-0.128359	0.0459042	-2.79624	0.00517015	0.013682
643	NM_001716,NM_032966	CXCR5	C-X-C motif chemokine receptor 5	protein_coding	0	NA	NA	NA	NA	NA
644	NM_000712,NM_001253823,XM_011515474,XM_017012520,XM_024446867	BLVRA	biliverdin reductase A	protein_coding	2443.23	-0.0351897	0.0395405	-0.889966	0.373484	0.549867
645	NM_000713	BLVRB	biliverdin reductase B	protein_coding	7902.34	0.340213	0.0304317	11.1796	5.13312e-29	7.11096e-28
646	NM_001301206,NM_001717,XM_011521893,XM_011521894	BNC1	basonuclin 1	protein_coding	63.495	0.411566	0.249695	1.64827	0.0992964	0.191663
648	NM_005180	BMI1	BMI1 proto-oncogene, polycomb ring finger	protein_coding	3585.17	-0.0771276	0.0407923	-1.89074	0.0586593	0.122083
649	NM_001199,NM_006129,NR_033403,NR_033404	BMP1	bone morphogenetic protein 1	protein_coding	1514.79	0.460876	0.054485	8.45876	2.70231e-17	2.3167e-16
650	NM_001200	BMP2	bone morphogenetic protein 2	protein_coding	108.492	0.619626	0.185827	3.33442	0.000854779	0.00258116
651	NM_001201,XM_006714291	BMP3	bone morphogenetic protein 3	protein_coding	2.05698	-4.4079	1.98914	-2.21598	0.0266927	0.060842
652	NM_001202,NM_001347912,NM_001347913,NM_001347914,NM_001347915,NM_001347916,NM_001347917,NM_130850,NM_130851	BMP4	bone morphogenetic protein 4	protein_coding	0	NA	NA	NA	NA	NA
653	NM_001329754,NM_001329756,NM_021073,XM_011514817,XM_024446524	BMP5	bone morphogenetic protein 5	protein_coding	7.16206	-0.429714	0.922711	-0.465708	0.641424	0.794745
654	NM_001718	BMP6	bone morphogenetic protein 6	protein_coding	5.78487	-0.117303	0.967551	-0.121237	0.903503	0.956642
655	NM_001719	BMP7	bone morphogenetic protein 7	protein_coding	0	NA	NA	NA	NA	NA
656	NM_001720,XM_005271149,XM_011542022,XM_011542024,XM_011542025,XM_017002155,XM_017002156,XM_024449299,XR_946748,XR_946749,XR_946750	BMP8B	bone morphogenetic protein 8b	protein_coding	0.82945	0.817642	3.35718	0.24355	0.807579	NA
657	NM_004329,XM_011540103,XM_011540104	BMPR1A	bone morphogenetic protein receptor type 1A	protein_coding	2655.36	-0.168806	0.0432939	-3.89906	9.65653e-05	0.000332481
658	NM_001203,NM_001256792,NM_001256793,NM_001256794,XM_011532201,XM_017008558,XM_017008559,XM_017008560,XM_017008561	BMPR1B	bone morphogenetic protein receptor type 1B	protein_coding	817.509	-0.331548	0.0712795	-4.65138	3.29717e-06	1.33806e-05
659	NM_001204,XM_011511687	BMPR2	bone morphogenetic protein receptor type 2	protein_coding	1576.73	0.334866	0.120233	2.78514	0.00535048	0.0141219
660	NM_001320866,NM_001721,NM_203281,XM_017029752	BMX	BMX non-receptor tyrosine kinase	protein_coding	0	NA	NA	NA	NA	NA
661	NM_001722,XR_949463	POLR3D	RNA polymerase III subunit D	protein_coding	2030.02	-0.207997	0.0432564	-4.80846	1.52094e-06	6.34346e-06
662	NM_001205,NM_013978,NM_013979,NM_013980,XM_011534638,XM_011534639	BNIP1	BCL2 interacting protein 1	protein_coding	621.885	-0.0446071	0.0866792	-0.514623	0.606816	0.769599
663	NM_001320674,NM_001320675,NM_001368057,NM_001368058,NM_001368059,NM_001368060,NM_001368061,NM_004330	BNIP2	BCL2 interacting protein 2	protein_coding	5168.75	0.0991072	0.0334559	2.96232	0.00305327	0.00843812
664	NM_004052	BNIP3	BCL2 interacting protein 3	protein_coding	12317.5	1.5583	0.0287185	54.2613	0	0
665	NM_001330491,NM_004331	BNIP3L	BCL2 interacting protein 3 like	protein_coding	9440.17	1.34267	0.028912	46.4399	0	0
666	NM_032515,XM_011511696,XM_011511697,XM_017004775,XM_017004776	BOK	BCL2 family apoptosis regulator BOK	protein_coding	0	NA	NA	NA	NA	NA
667	NM_001144769,NM_001144770,NM_001374722,NM_001374729,NM_001374730,NM_001374734,NM_001374736,NM_001723,NM_015548,NM_183380,XM_005249315,XM_005249316,XM_005249318,XM_005249319,XM_005249320,XM_005249322,XM_005249323,XM_005249324,XM_011514824,XM_011514825,XM_017011205,XM_017011206,XM_017011207,XM_017011209,XM_017011210,XM_017011211,XM_017011212,XM_017011213,XM_017011214,XM_017011215,XM_017011216,XM_01…	DST	dystonin	protein_coding	51413.5	0.24371	0.0330363	7.37703	1.61865e-13	1.11546e-12
668	NM_023067	FOXL2	forkhead box L2	protein_coding	2.1245	2.46695	2.03522	1.21213	0.225464	0.370407
669	NM_001293085,NM_001724,NM_199186,XM_011516527	BPGM	bisphosphoglycerate mutase	protein_coding	1474.86	-0.0967178	0.0541546	-1.78596	0.0741065	0.149402
670	NM_001302777,NM_004332,NR_026648,NR_026649,XR_002956297,XR_002956298,XR_002956299	BPHL	biphenyl hydrolase like	protein_coding	231.624	0.271659	0.122235	2.22243	0.0262544	0.0599557
671	NM_001725,XM_024451972	BPI	bactericidal permeability increasing protein	protein_coding	0	NA	NA	NA	NA	NA
672	NM_007294,NM_007297,NM_007298,NM_007299,NM_007300,NR_027676	BRCA1	BRCA1 DNA repair associated	protein_coding	4688.36	-0.617692	0.0369508	-16.7166	9.92308e-63	3.23414e-61
673	NM_001354609,NM_001374244,NM_001374258,NM_001378467,NM_001378468,NM_001378469,NM_001378470,NM_001378471,NM_001378472,NM_001378473,NM_001378474,NM_001378475,NM_004333,XM_017012559,XR_001744857,XR_001744858	BRAF	B-Raf proto-oncogene, serine/threonine kinase	protein_coding	1835.22	-0.0115057	0.0512165	-0.224648	0.822253	0.911617
675	NM_000059	BRCA2	BRCA2 DNA repair associated	protein_coding	3044.7	-0.591071	0.0394259	-14.992	8.28631e-51	2.09295e-49
676	NM_001242805,NM_001242806,NM_001242807,NM_001242808,NM_001242810,NM_001726,NM_207189,XM_006710853,XM_006710854,XM_006710855,XM_006710856,XM_006710857,XM_011542032,XM_011542033,XM_011542034,XM_011542035,XM_011542036	BRDT	bromodomain testis associated	protein_coding	0	NA	NA	NA	NA	NA
677	NM_001244698,NM_001244701,NM_004926	ZFP36L1	ZFP36 ring finger protein like 1	protein_coding	2614.07	-0.252816	0.0949147	-2.66361	0.00773073	0.0197979
678	NM_006887	ZFP36L2	ZFP36 ring finger protein like 2	protein_coding	267.041	-0.195191	0.127213	-1.53437	0.12494	0.232331
680	NM_001727	BRS3	bombesin receptor subtype 3	protein_coding	0	NA	NA	NA	NA	NA
682	NM_001322243,NM_001728,NM_198589,NM_198590,NM_198591,XM_017027173	BSG	basigin (Ok blood group)	protein_coding	14229.2	-0.0450782	0.0306176	-1.4723	0.140941	0.254997
683	NM_004334,XM_005248185,XM_005248186,XM_011513878,XM_011513879,XM_011513881,XM_017008565,XM_017008566	BST1	bone marrow stromal cell antigen 1	protein_coding	151.111	1.19516	0.157937	7.56731	3.81044e-14	2.72377e-13
684	NM_004335	BST2	bone marrow stromal cell antigen 2	protein_coding	4.3563	1.38296	1.25351	1.10326	0.269913	0.428068
685	NM_001316963,NM_001729,XM_011532211,XM_017008568	BTC	betacellulin	protein_coding	49.5958	0.297214	0.277177	1.07229	0.283591	0.44505
686	NM_001281723,NM_001281724,NM_001281725,NM_001281726,NM_001323582,NM_001370658,NM_001370752,NM_001370753,XM_011534041,XM_017007088,XM_024453724	BTD	biotinidase	protein_coding	1057.31	0.825915	0.0605353	13.6435	2.20603e-42	4.58957e-41
687	NM_001206	KLF9	Kruppel like factor 9	protein_coding	193.466	1.52352	0.148702	10.2454	1.24054e-24	1.4729e-23
688	NM_001286818,NM_001730	KLF5	Kruppel like factor 5	protein_coding	315.15	0.318383	0.106088	3.00113	0.00268978	0.00750386
689	NM_001037637,NM_001207	BTF3	basic transcription factor 3	protein_coding	13814.4	-0.248339	0.0263821	-9.41317	4.81372e-21	4.91628e-20
690	NR_026983	BTF3P11	basic transcription factor 3 pseudogene 11	transcribed_pseudogene	0	NA	NA	NA	NA	NA
693	gene-BTF3P1	BTF3P1	BTF3 pseudogene 1	pseudogene	0	NA	NA	NA	NA	NA
694	NM_001731	BTG1	BTG anti-proliferation factor 1	protein_coding	1319.21	0.175139	0.0544002	3.21945	0.00128438	0.00377632
695	NM_000061,NM_001287344,NM_001287345	BTK	Bruton tyrosine kinase	protein_coding	1.09578	3.65221	3.37356	1.0826	0.278986	NA
696	NM_001732	BTN1A1	butyrophilin subfamily 1 member A1	protein_coding	0.329945	-1.76013	4.03273	-0.436461	0.662502	NA
699	NM_001278616,NM_001278617,NM_004336,XR_923001	BUB1	BUB1 mitotic checkpoint serine/threonine kinase	protein_coding	5520.21	-0.80544	0.0327859	-24.5666	2.87287e-133	2.61284e-131
701	NM_001211	BUB1B	BUB1 mitotic checkpoint serine/threonine kinase B	protein_coding	5272.25	-0.796466	0.0335421	-23.7453	1.22977e-124	1.00701e-122
705	NM_004053	BYSL	bystin like	protein_coding	510.359	-0.762065	0.0832507	-9.15385	5.49396e-20	5.34754e-19
706	NM_000714,NM_001256530,NM_001256531,NR_046308	TSPO	translocator protein	protein_coding	4055.38	0.090464	0.045232	2	0.0455003	0.0975916
708	NM_001212	C1QBP	complement C1q binding protein	protein_coding	8612.41	-0.469676	0.0272259	-17.2511	1.09838e-66	3.81777e-65
710	NM_000062,NM_001032295	SERPING1	serpin family G member 1	protein_coding	0	NA	NA	NA	NA	NA
711	NR_024615	ERC2-IT1	ERC2 intronic transcript 1	lncRNA	0.332309	1.94517	4.04406	0.480994	0.630521	NA
712	NM_001347465,NM_001347466,NM_015991	C1QA	complement C1q A chain	protein_coding	0	NA	NA	NA	NA	NA
713	NM_000491,NM_001371184,NM_001378156	C1QB	complement C1q B chain	protein_coding	0	NA	NA	NA	NA	NA
714	NM_001114101,NM_001347619,NM_001347620,NM_172369	C1QC	complement C1q C chain	protein_coding	0	NA	NA	NA	NA	NA
715	NM_001354346,NM_001733	C1R	complement C1r	protein_coding	2490.91	0.818927	0.0422553	19.3804	1.1291e-83	5.20653e-82
716	NM_001346850,NM_001734,NM_201442,XM_005253760	C1S	complement C1s	protein_coding	2863.55	0.736426	0.0403854	18.2349	2.72552e-74	1.09832e-72
717	NM_000063,NM_001145903,NM_001178063,NM_001282457,NM_001282458,NM_001282459	C2	complement C2	protein_coding	98.9044	1.34082	0.209871	6.38881	1.67185e-10	9.61971e-10
718	NM_000064	C3	complement C3	protein_coding	409.026	3.17226	0.123489	25.6886	1.56644e-145	1.70824e-143
719	NM_001326475,NM_001326477,NM_004054	C3AR1	complement C3a receptor 1	protein_coding	633.35	0.601918	0.0821536	7.32674	2.35821e-13	1.61112e-12
720	NM_001252204,NM_007293	C4A	complement C4A (Rodgers blood group)	protein_coding	40.4331	1.20151	0.330712	3.6331	0.000280032	0.000904355
721	NM_001002029	C4B	complement C4B (Chido blood group)	protein_coding	32.6229	1.17412	0.353631	3.32019	0.000899556	0.00270926
722	NM_000715,XM_005273251,XM_005273252	C4BPA	complement component 4 binding protein alpha	protein_coding	0	NA	NA	NA	NA	NA
725	NM_000716,NM_001017364,NM_001017365,NM_001017366,NM_001017367,XM_005273254,XM_005273255,XM_024449464	C4BPB	complement component 4 binding protein beta	protein_coding	0	NA	NA	NA	NA	NA
726	NM_004055,XM_011545225,XM_017018223	CAPN5	calpain 5	protein_coding	1027.23	0.229287	0.0674096	3.4014	0.000670409	0.00205681
727	NM_001317163,NM_001317164,NM_001735	C5	complement C5	protein_coding	473.316	-0.459648	0.0906218	-5.07216	3.93325e-07	1.73546e-06
728	NM_001736,XM_005259190	C5AR1	complement C5a receptor 1	protein_coding	109.326	1.45196	0.188607	7.69832	1.37865e-14	1.01221e-13
729	NM_000065,NM_001115131,XM_006714496,XM_011514114,XM_011514115,XM_011514116,XM_011514117,XM_011514118,XM_011514119,XM_011514121,XM_017009818,XM_017009819	C6	complement C6	protein_coding	0	NA	NA	NA	NA	NA
730	NM_000587	C7	complement C7	protein_coding	0.329945	-1.76013	4.03273	-0.436461	0.662502	NA
731	NM_000562,XM_011542079,XM_017002234	C8A	complement C8 alpha chain	protein_coding	0	NA	NA	NA	NA	NA
732	NM_000066,NM_001278543,NM_001278544,XM_017002235,XR_001737397	C8B	complement C8 beta chain	protein_coding	0	NA	NA	NA	NA	NA
733	NM_000606,XR_245338	C8G	complement C8 gamma chain	protein_coding	3.31472	1.00589	1.43942	0.698814	0.484668	0.662915
734	NM_001126111,NM_004337,XM_011517287,XM_011517288	OSGIN2	oxidative stress induced growth inhibitor family member 2	protein_coding	3791.1	-0.488867	0.0380819	-12.8372	1.01431e-37	1.82196e-36
735	NM_001737	C9	complement C9	protein_coding	0	NA	NA	NA	NA	NA
738	NM_013265,NR_073519	VPS51	VPS51 subunit of GARP complex	protein_coding	1870.77	-0.0587783	0.0481077	-1.22181	0.22178	0.365924
740	NM_004927,NR_037567,NR_037568	MRPL49	mitochondrial ribosomal protein L49	protein_coding	3553.81	0.0961586	0.0360399	2.66811	0.00762782	0.0195539
741	NM_014205	ZNHIT2	zinc finger HIT-type containing 2	protein_coding	455.7	-0.150542	0.0960571	-1.56721	0.117065	0.220233
744	NM_001145399,NM_001377952,NM_001377953,NM_001377954,NM_001377955,NM_001377956,NM_001584,NR_165336,NR_165337,NR_165338,NR_165339,NR_165340,NR_165341,NR_165342,NR_165343,NR_165344,NR_165345,NR_165346,NR_165347,NR_165348,XM_005253111,XM_005253114,XM_017018231,XM_024448676	MPPED2	metallophosphoesterase domain containing 2	protein_coding	0	NA	NA	NA	NA	NA
745	NM_001127392,NM_013279,XM_005274222,XM_005274223,XM_005274224,XM_005274225,XM_005274226,XM_005274227,XM_005274228,XM_011545234,XM_024448677	MYRF	myelin regulatory factor	protein_coding	2.60137	-2.04304	1.80212	-1.13369	0.256926	0.411747
746	NM_014206	TMEM258	transmembrane protein 258	protein_coding	3712.42	0.3238	0.0461824	7.01133	2.36062e-12	1.52279e-11
747	NM_006133,XM_017018238,XM_017018239,XM_017018240	DAGLA	diacylglycerol lipase alpha	protein_coding	300.628	0.182646	0.114896	1.58966	0.111911	0.212062
750	NR_122031	GAS8-AS1	GAS8 antisense RNA 1	lncRNA	0	NA	NA	NA	NA	NA
752	NM_005892,XM_006722062,XM_006722063,XM_006722064,XM_006722065,XM_006722066,XM_006722069,XM_006722070,XM_011525179,XM_011525180,XM_011525182	FMNL1	formin like 1	protein_coding	58.0242	0.743174	0.256158	2.90123	0.00371696	0.0101216
753	NM_001003674,NM_001003675,NM_001276249,NM_001276251,NM_001378098,NM_001378099,NM_001378100,NM_001378101,NM_181481,NM_181482,XM_006722353,XM_006722354,XM_011525737,XM_011525738,XM_017025961,XM_017025962,XM_017025963,XM_017025964,XM_017025965,XM_017025966,XM_017025967,XM_017025968,XM_017025969,XM_017025970,XM_017025971,XM_017025972,XM_024451249,XM_024451250,XM_024451251,XM_024451252,XM_024451254,XM…	LDLRAD4	low density lipoprotein receptor class A domain containing 4	protein_coding	17.9649	0.798883	0.466758	1.71156	0.0869783	0.171365
754	NM_001286822,NM_004339,NR_104597	PTTG1IP	PTTG1 interacting protein	protein_coding	7112.47	0.255454	0.0294579	8.67182	4.25255e-18	3.77221e-17
755	NM_001271440,NM_001271441,NM_001271442,NM_004928,XM_006724051,XM_006724053,XM_017028470,XM_017028471,XM_017028472,XR_937571	CFAP410	cilia and flagella associated protein 410	protein_coding	317.443	0.0420901	0.107772	0.390549	0.696131	0.836535
757	NM_006134,NR_040016,XM_011529746	TMEM50B	transmembrane protein 50B	protein_coding	731.61	0.472516	0.0699776	6.7524	1.45424e-11	8.96384e-11
758	NM_001044370,NM_001362786	MPPED1	metallophosphoesterase domain containing 1	protein_coding	0	NA	NA	NA	NA	NA
759	NM_001128829,NM_001128830,NM_001128831,NM_001164830,NM_001291967,NM_001291968,NM_001738	CA1	carbonic anhydrase 1	protein_coding	0	NA	NA	NA	NA	NA
760	NM_000067,NM_001293675	CA2	carbonic anhydrase 2	protein_coding	67.1593	-0.365279	0.25585	-1.4277	0.153377	0.272757
761	NM_005181	CA3	carbonic anhydrase 3	protein_coding	18.4693	1.05101	0.457529	2.29715	0.0216102	0.0503239
762	NM_000717,NR_137422,XM_005257639,XM_011525183,XM_017025012,XR_001752604,XR_001752605,XR_001752606,XR_001752607,XR_001752608,XR_001752609,XR_001752610	CA4	carbonic anhydrase 4	protein_coding	0.82959	1.97952	3.67905	0.538051	0.590542	NA
763	NM_001367225,NM_001739,NR_159798,NR_159799,XM_005256134,XM_011523309,XM_017023646	CA5A	carbonic anhydrase 5A	protein_coding	1.42808	4.03581	2.64052	1.52842	0.126409	0.234117
764	gene-CA5AP1	CA5AP1	carbonic anhydrase 5A pseudogene 1	pseudogene	0.982638	1.07382	3.30948	0.324468	0.745584	NA
765	NM_001215,NM_001270500,NM_001270501,NM_001270502,XM_011542083,XM_011542084	CA6	carbonic anhydrase 6	protein_coding	0	NA	NA	NA	NA	NA
766	NM_001014435,NM_001365337,NM_005182,XM_011523312	CA7	carbonic anhydrase 7	protein_coding	0	NA	NA	NA	NA	NA
767	NM_001321837,NM_001321838,NM_001321839,NM_004056,NR_135821,XM_011517587,XM_011517588,XM_017013818	CA8	carbonic anhydrase 8	protein_coding	0	NA	NA	NA	NA	NA
768	NM_001216,XR_001746374,XR_428428	CA9	carbonic anhydrase 9	protein_coding	4626.22	1.61891	0.0341199	47.4477	0	0
770	NM_001217,NR_136241,XR_002958355	CA11	carbonic anhydrase 11	protein_coding	281.926	0.989958	0.112446	8.80381	1.32247e-18	1.20467e-17
771	NM_001218,NM_001293642,NM_206925,NR_135511	CA12	carbonic anhydrase 12	protein_coding	9736.54	0.828433	0.0257471	32.1758	3.84741e-227	8.85288e-225
773	NM_000068,NM_001127221,NM_001127222,NM_001174080,NM_023035	CACNA1A	calcium voltage-gated channel subunit alpha1 A	protein_coding	1602.17	-0.326831	0.0496122	-6.58771	4.46648e-11	2.67989e-10
774	NM_000718,NM_001243812	CACNA1B	calcium voltage-gated channel subunit alpha1 B	protein_coding	0	NA	NA	NA	NA	NA
775	NM_000719,NM_001129827,NM_001129829,NM_001129830,NM_001129831,NM_001129832,NM_001129833,NM_001129834,NM_001129835,NM_001129836,NM_001129837,NM_001129838,NM_001129839,NM_001129840,NM_001129841,NM_001129842,NM_001129843,NM_001129844,NM_001129846,NM_001167623,NM_001167624,NM_001167625,NM_199460,XM_006719017,XM_011521020,XM_011521023,XM_017019926,XM_017019927,XM_017019928,XM_017019929,XM_017019930,XM…	CACNA1C	calcium voltage-gated channel subunit alpha1 C	protein_coding	1390.44	0.296639	0.0553599	5.35837	8.39778e-08	3.91874e-07
776	NM_000720,NM_001128839,NM_001128840,XM_005265448,XM_011534094,XM_011534096,XM_011534097,XM_011534099,XM_011534100,XM_017007137,XM_017007138,XM_017007139,XM_017007140,XM_017007141,XM_017007142,XM_017007143,XM_017007144,XM_017007145	CACNA1D	calcium voltage-gated channel subunit alpha1 D	protein_coding	1.82724	-0.0192571	2.12457	-0.009064	0.992768	0.996207
777	NM_000721,NM_001205293,NM_001205294,XM_017002243,XM_017002244,XM_017002245,XM_017002246,XM_017002247,XM_017002248,XM_017002249,XM_017002250,XM_017002251	CACNA1E	calcium voltage-gated channel subunit alpha1 E	protein_coding	10.3227	1.25625	0.77268	1.62583	0.103986	0.19931
778	NM_001256789,NM_001256790,NM_005183,XM_011543983,XM_017029836	CACNA1F	calcium voltage-gated channel subunit alpha1 F	protein_coding	0	NA	NA	NA	NA	NA
779	NM_000069,XM_005245478	CACNA1S	calcium voltage-gated channel subunit alpha1 S	protein_coding	0	NA	NA	NA	NA	NA
780	NM_001202521,NM_001202522,NM_001202523,NM_001297652,NM_001297653,NM_001297654,NM_001954,NM_013993,NM_013994,XM_006715185,XM_011514882,XM_011514883,XM_011514884,XM_011514885,XM_011514886,XM_011514887,XM_011514888,XM_017011268,XM_017011269,XM_024446540,XM_024446541,XM_024446542	DDR1	discoidin domain receptor tyrosine kinase 1	protein_coding	1790.87	0.945236	0.0510324	18.5223	1.36495e-76	5.67949e-75
781	NM_000722,NM_001302890,NM_001366867,XM_005250572,XM_005250573,XM_005250574,XM_006716118,XM_006716119,XM_006716120,XM_006716121,XM_011516570,XM_011516571,XM_011516572,XM_017012588,XR_001744873,XR_001744874	CACNA2D1	calcium voltage-gated channel auxiliary subunit alpha2delta 1	protein_coding	1452.24	-0.258954	0.0495817	-5.22277	1.76267e-07	8.0077e-07
782	NM_000723,NM_199247,NM_199248,XM_005257645,XM_005257646,XM_006722072,XM_017025024,XM_017025025,XM_017025026,XM_017025027,XM_017025028,XM_017025029,XM_017025030,XM_024450920	CACNB1	calcium voltage-gated channel auxiliary subunit beta 1	protein_coding	270.74	0.700346	0.125094	5.59854	2.16162e-08	1.06211e-07
783	NM_000724,NM_001167945,NM_001330060,NM_201570,NM_201571,NM_201572,NM_201590,NM_201593,NM_201596,NM_201597,XM_005252588,XM_005252591,XM_006717502,XM_011519659,XM_017016625,XR_001747198	CACNB2	calcium voltage-gated channel auxiliary subunit beta 2	protein_coding	22.6207	1.32886	0.414224	3.20807	0.00133629	0.00392045
784	NM_000725,NM_001206915,NM_001206916,NM_001206917,XM_011538727,XM_011538728,XM_017019957,XM_024449180,XM_024449181,XR_001748867,XR_001748868	CACNB3	calcium voltage-gated channel auxiliary subunit beta 3	protein_coding	631.373	-0.176048	0.0937132	-1.87858	0.0603022	0.125129
785	NM_000726,NM_001005746,NM_001005747,NM_001145798,NM_001320722,NM_001330113,NM_001330114,NM_001330115,NM_001330116,NM_001330117,NM_001330118,XM_011511796,XM_011511797,XM_017004885,XM_017004888,XM_024453128,XR_001738928,XR_001738935,XR_001738937,XR_001738938,XR_001738939,XR_001738940,XR_002959337,XR_002959338,XR_923022	CACNB4	calcium voltage-gated channel auxiliary subunit beta 4	protein_coding	264.067	0.418478	0.117182	3.57117	0.000355394	0.00113326
786	NM_000727	CACNG1	calcium voltage-gated channel auxiliary subunit gamma 1	protein_coding	0	NA	NA	NA	NA	NA
788	NM_000387	SLC25A20	solute carrier family 25 member 20	protein_coding	1725.67	0.420211	0.0464377	9.04893	1.44372e-19	1.3859e-18
789	gene-SLC25A20P1	SLC25A20P1	solute carrier family 25 member 20 pseudogene 1	pseudogene	0	NA	NA	NA	NA	NA
790	NM_001306079,NM_004341,XM_006712101,XM_024453131	CAD	carbamoyl-phosphate synthetase 2, aspartate transcarbamylase, and dihydroorotase	protein_coding	2741.52	-0.483647	0.0475242	-10.1769	2.51545e-24	2.94407e-23
793	NM_001366795,NM_004929	CALB1	calbindin 1	protein_coding	0	NA	NA	NA	NA	NA
794	NM_001740,NM_007088,NR_027910,XR_002957842	CALB2	calbindin 2	protein_coding	366.262	1.33701	0.103075	12.9713	1.78046e-38	3.27223e-37
795	NM_004057,XM_017029841	S100G	S100 calcium binding protein G	protein_coding	0	NA	NA	NA	NA	NA
796	NM_001033952,NM_001033953,NM_001378949,NM_001378950,NM_001741,NR_125898,NR_166196,XM_017018283,XM_017018284	CALCA	calcitonin related polypeptide alpha	protein_coding	0	NA	NA	NA	NA	NA
797	NM_000728	CALCB	calcitonin related polypeptide beta	protein_coding	2.73617	1.2565	1.60473	0.783001	0.433626	0.613147
799	NM_001164737,NM_001164738,NM_001742	CALCR	calcitonin receptor	protein_coding	3.52967	0.886373	1.2431	0.713032	0.475826	0.654825
800	NM_004342,NM_033138,NM_033139,NM_033140,NM_033157,XM_017012650,XM_017012652,XM_017012654,XM_024446942,XM_024446943,XR_001744877,XR_001744879,XR_001744880,XR_001744881,XR_002956488,XR_002956489,XR_002956490,XR_927535,XR_927537,XR_927541,XR_927542	CALD1	caldesmon 1	protein_coding	11401.2	0.111647	0.0263353	4.23942	2.24099e-05	8.31161e-05
801	NM_001363669,NM_001363670,NM_006888	CALM1	calmodulin 1	protein_coding	19015.7	0.0104697	0.0243216	0.430467	0.666856	0.815236
802	gene-CALM1P1	CALM1P1	calmodulin 1 pseudogene 1	pseudogene	0	NA	NA	NA	NA	NA
804	gene-CALM1P2	CALM1P2	calmodulin 1 pseudogene 2	pseudogene	0	NA	NA	NA	NA	NA
805	NM_001305624,NM_001305625,NM_001305626,NM_001743	CALM2	calmodulin 2	protein_coding	20169	-0.361741	0.0278398	-12.9937	1.32914e-38	2.45257e-37
806	gene-CALM2P2	CALM2P2	calmodulin 2 pseudogene 2	pseudogene	11.697	-0.0191792	0.5955	-0.0322069	0.974307	0.986692
807	gene-CALM2P3	CALM2P3	calmodulin 2 pseudogene 3	pseudogene	0.62202	-2.6845	3.96122	-0.677694	0.497966	NA
808	NM_001329921,NM_001329922,NM_001329923,NM_001329924,NM_001329925,NM_001329926,NM_005184	CALM3	calmodulin 3	protein_coding	6883.68	-0.549288	0.0316063	-17.3791	1.18844e-67	4.20062e-66
810	NM_005185	CALML3	calmodulin like 3	protein_coding	0	NA	NA	NA	NA	NA
811	NM_004343	CALR	calreticulin	protein_coding	44294.6	0.193312	0.0220477	8.76791	1.82011e-18	1.64367e-17
813	NM_001130674,NM_001199671,NM_001199672,NM_001199673,NM_001219,NR_074086,XM_017012659	CALU	calumenin	protein_coding	78012	0.196864	0.0226393	8.69567	3.44801e-18	3.07515e-17
814	NM_001323374,NM_001323375,NM_001323376,NM_001323377,NM_001744,XR_001742281,XR_001742282,XR_948303	CAMK4	calcium/calmodulin dependent protein kinase IV	protein_coding	1441.36	-0.710561	0.051589	-13.7735	3.67942e-43	7.82473e-42
815	NM_001363989,NM_001363990,NM_001369025,NM_015981,NM_171825	CAMK2A	calcium/calmodulin dependent protein kinase II alpha	protein_coding	97.9929	1.0744	0.19781	5.4315	5.58829e-08	2.64854e-07
816	NM_001220,NM_001293170,NM_172078,NM_172079,NM_172080,NM_172081,NM_172082,NM_172083,NM_172084,XM_005249862,XM_005249864,XM_006715781,XM_006715784,XM_011515547,XM_011515549,XM_011515550,XM_011515551,XM_011515552,XM_011515553,XM_011515554,XM_011515555,XM_011515556,XM_011515557,XM_011515558,XM_011515559,XM_017012660,XM_017012661,XM_017012662,XM_017012663,XM_017012664,XM_017012665,XM_017012666,XM_0170…	CAMK2B	calcium/calmodulin dependent protein kinase II beta	protein_coding	0	NA	NA	NA	NA	NA
817	NM_001221,NM_001321566,NM_001321567,NM_001321568,NM_001321569,NM_001321570,NM_001321571,NM_001321572,NM_001321573,NM_001321574,NM_001321575,NM_001321576,NM_001321577,NM_001321578,NM_001321579,NM_001321580,NM_001321581,NM_001321582,NM_001321583,NM_001321584,NM_001321585,NM_001321586,NM_001321587,NM_001321588,NM_001321589,NM_001321590,NM_001321591,NM_001321592,NM_172114,NM_172115,NM_172127,NM_17212…	CAMK2D	calcium/calmodulin dependent protein kinase II delta	protein_coding	6684.73	-0.155319	0.0282978	-5.48874	4.04817e-08	1.94059e-07
818	NM_001204492,NM_001222,NM_001320898,NM_001367514,NM_001367516,NM_001367517,NM_001367518,NM_001367519,NM_001367520,NM_001367521,NM_001367522,NM_001367523,NM_001367524,NM_001367525,NM_001367526,NM_001367527,NM_001367528,NM_001367529,NM_001367530,NM_001367531,NM_001367532,NM_001367533,NM_001367534,NM_001367535,NM_001367536,NM_001367537,NM_001367538,NM_001367539,NM_001367540,NM_001367541,NM_001367542…	CAMK2G	calcium/calmodulin dependent protein kinase II gamma	protein_coding	1994.64	0.039639	0.0450706	0.879488	0.379137	0.555648
819	NM_001745	CAMLG	calcium modulating ligand	protein_coding	1562.66	-0.23988	0.0504542	-4.7544	1.99038e-06	8.21944e-06
820	NM_004345	CAMP	cathelicidin antimicrobial peptide	protein_coding	0	NA	NA	NA	NA	NA
821	NM_001024649,NM_001363993,NM_001363994,NM_001363995,NM_001363996,NM_001363997,NM_001363998,NM_001363999,NM_001364000,NM_001364001,NM_001746,NR_157048,XM_011534664,XM_011534665	CANX	calnexin	protein_coding	31039.8	-0.0895799	0.0238592	-3.75452	0.000173677	0.00057884
822	NM_001256139,NM_001256140,NM_001320732,NM_001320733,NM_001320734,NM_001747,XM_011533122,XM_011533123	CAPG	capping actin protein, gelsolin like	protein_coding	8832.56	-0.179193	0.0261466	-6.85338	7.21264e-12	4.54071e-11
823	NM_001198868,NM_001198869,NM_005186,NR_040008,XM_006718698,XM_011545292	CAPN1	calpain 1	protein_coding	4472.72	0.0565696	0.0376521	1.50243	0.132987	0.24361
824	NM_001146068,NM_001748,XR_002957688	CAPN2	calpain 2	protein_coding	34995	-0.0787166	0.0221069	-3.56073	0.00036983	0.00117636
825	NM_000070,NM_024344,NM_173087,NM_173088,NM_173089,NM_173090	CAPN3	calpain 3	protein_coding	11.9083	0.937746	0.585161	1.60254	0.109035	0.207296
826	NM_001003962,NM_001302632,NM_001302633,NM_001749,XM_005259295,XM_005259296,XM_011527359,XM_024451732	CAPNS1	calpain small subunit 1	protein_coding	9281.03	-0.0126303	0.0323826	-0.390035	0.696511	0.836773
827	NM_014289	CAPN6	calpain 6	protein_coding	0	NA	NA	NA	NA	NA
828	NM_004058,NM_080590	CAPS	calcyphosine	protein_coding	253.496	1.42589	0.133868	10.6515	1.71658e-26	2.18586e-25
829	NM_006135,XM_011542225,XM_017002424	CAPZA1	capping actin protein of muscle Z-line subunit alpha 1	protein_coding	16949.4	0.0342265	0.0228804	1.49589	0.134684	0.246114
830	NM_006136	CAPZA2	capping actin protein of muscle Z-line subunit alpha 2	protein_coding	9074.86	0.107039	0.0290109	3.68961	0.000224601	0.000736718
831	NM_001042440,NM_001042441,NM_001042442,NM_001042443,NM_001042444,NM_001042445,NM_001042446,NM_001190442,NM_001284212,NM_001284213,NM_001330626,NM_001330627,NM_001330628,NM_001330629,NM_001330630,NM_001330631,NM_001330632,NM_001330633,NM_001330634,NM_001375317,NM_001750,NM_173060,NR_104285	CAST	calpastatin	protein_coding	8132.71	-0.0880249	0.0307597	-2.8617	0.00421376	0.0113389
832	NM_001206540,NM_001206541,NM_001282162,NM_001313932,NM_004930,XM_006710938,XM_011542228,XM_011542229,XM_011542230,XM_017002428,XM_017002429,XM_017002430,XM_024450096,XM_024450097	CAPZB	capping actin protein of muscle Z-line subunit beta	protein_coding	6607.14	0.342225	0.0354067	9.66554	4.22387e-22	4.53953e-21
833	NM_001014437,NM_001194997,NM_001378136,NM_001378137,NM_001378138,NM_001378139,NM_001378140,NM_001751,NM_139273,NR_036542,NR_165428,NR_165429,NR_165430,XM_024448701,XM_024448702,XM_024448703,XM_024448704,XM_024448705,XR_001747998,XR_002957203,XR_002957204,XR_930913,XR_930914	CARS1	cysteinyl-tRNA synthetase 1	protein_coding	3423.48	0.250025	0.0348612	7.17201	7.39051e-13	4.90781e-12
834	NM_001223,NM_001257118,NM_001257119,NM_033292,NM_033293,NM_033294,NM_033295,XM_017018393,XM_017018394,XM_017018395,XM_017018396	CASP1	caspase 1	protein_coding	164.407	0.3086	0.152787	2.0198	0.0434043	0.0935668
835	NM_001224,NM_032982,NM_032983	CASP2	caspase 2	protein_coding	1108.05	-0.431637	0.062744	-6.87933	6.01336e-12	3.80234e-11
836	NM_001354777,NM_001354779,NM_001354780,NM_001354781,NM_001354782,NM_001354783,NM_001354784,NM_004346,NM_032991	CASP3	caspase 3	protein_coding	2495.42	-0.00551378	0.0406703	-0.135572	0.892159	0.951887
837	NM_001225,NM_033306,XM_011543019,XM_017018397	CASP4	caspase 4	protein_coding	1514.42	0.237911	0.0579726	4.10386	4.06311e-05	0.00014631
838	NM_001136109,NM_001136110,NM_001136112,NM_004347,NR_024239,NR_036562,XM_011543021	CASP5	caspase 5	protein_coding	0.356191	2.03207	4.03617	0.503464	0.614638	NA
839	NM_001226,NM_032992,NR_133012	CASP6	caspase 6	protein_coding	1044.75	-0.151441	0.0617535	-2.45234	0.014193	0.0344641
840	NM_001227,NM_001267056,NM_001267057,NM_001267058,NM_001320911,NM_033338,NM_033339,NM_033340,XM_006718017,XM_011540260,XM_017016763,XM_017016764	CASP7	caspase 7	protein_coding	931.634	0.0881146	0.0610846	1.4425	0.149161	0.266806
841	NM_001080124,NM_001080125,NM_001228,NM_001372051,NM_033355,NM_033356,NM_033358,NR_111983,XM_005246885,XM_005246887,XM_005246888,XM_005246889,XM_005246890,XM_005246891,XM_005246892,XM_005246893,XM_005246894,XM_005246895,XM_006712789,XM_006712790,XM_006712793,XM_011511969,XR_001738971,XR_923035	CASP8	caspase 8	protein_coding	1779.22	0.443979	0.0488589	9.08697	1.0184e-19	9.83768e-19
842	NM_001229,NM_001278054,NM_032996,NR_102732,NR_102733,XM_005246014,XM_011542273	CASP9	caspase 9	protein_coding	437.297	0.756926	0.0925394	8.1795	2.85033e-16	2.3045e-15
843	NM_001206524,NM_001206542,NM_001230,NM_001306083,NM_032974,NM_032976,NM_032977,XM_005246907,XM_006712796,XM_011511990,XR_923043,XR_923044	CASP10	caspase 10	protein_coding	263.287	0.399244	0.11693	3.41438	0.00063928	0.00196656
844	NM_001231	CASQ1	calsequestrin 1	protein_coding	0.982638	1.07382	3.30948	0.324468	0.745584	NA
845	NM_001232	CASQ2	calsequestrin 2	protein_coding	0	NA	NA	NA	NA	NA
846	NM_000388,NM_001178065,XM_005247837,XM_006713789,XM_017007324,XM_017007325	CASR	calcium sensing receptor	protein_coding	0	NA	NA	NA	NA	NA
847	NM_001752	CAT	catalase	protein_coding	3035.59	0.521699	0.0368779	14.1467	1.95835e-45	4.40916e-44
857	NM_001172895,NM_001172896,NM_001172897,NM_001753	CAV1	caveolin 1	protein_coding	38885.6	0.73396	0.0259525	28.2808	5.94528e-176	8.88317e-174
858	NM_001206747,NM_001206748,NM_001233,NM_198212	CAV2	caveolin 2	protein_coding	1320.57	0.00340897	0.0516267	0.0660313	0.947353	0.97263
859	NM_001234,NM_033337	CAV3	caveolin 3	protein_coding	0	NA	NA	NA	NA	NA
860	NM_001015051,NM_001024630,NM_001278478,NM_001369405,NR_103532,NR_103533	RUNX2	RUNX family transcription factor 2	protein_coding	755.067	0.338237	0.0759006	4.45632	8.33782e-06	3.24845e-05
861	NM_001001890,NM_001122607,NM_001754,XM_005261068,XM_005261069,XM_011529766,XM_011529767,XM_011529768,XM_011529770,XM_017028487,XR_937576	RUNX1	RUNX family transcription factor 1	protein_coding	1372.47	0.0236781	0.0546984	0.432886	0.665098	0.813561
862	NM_001198625,NM_001198626,NM_001198627,NM_001198628,NM_001198629,NM_001198630,NM_001198631,NM_001198632,NM_001198633,NM_001198634,NM_001198679,NM_004349,NM_175634,NM_175635,NM_175636,XM_006716676,XM_011517351,XM_011517352,XM_011517353,XM_017013930,XM_017013932,XM_017013933,XM_017013934,XM_017013935,XM_017013936,XM_017013937,XM_017013938,XM_017013939,XM_017013940,XM_017013941,XM_024447317,XM_02444…	RUNX1T1	RUNX1 partner transcriptional co-repressor 1	protein_coding	33.4932	1.14496	0.336819	3.39932	0.000675528	0.00207197
863	NM_005187,NM_175931,XM_005256323,XM_011523419,XM_024450476,XR_002957849,XR_933473	CBFA2T3	CBFA2/RUNX1 partner transcriptional co-repressor 3	protein_coding	0	NA	NA	NA	NA	NA
864	NM_001031680,NM_001320672,NM_004350,XM_005246024,XM_011542351	RUNX3	RUNX family transcription factor 3	protein_coding	0	NA	NA	NA	NA	NA
865	NM_001368707,NM_001368708,NM_001368709,NM_001368710,NM_001755,NM_022845	CBFB	core-binding factor subunit beta	protein_coding	5908.81	-0.348971	0.0314216	-11.1061	1.17205e-28	1.59958e-27
866	NM_001756	SERPINA6	serpin family A member 6	protein_coding	47.4075	2.09736	0.312901	6.70294	2.0426e-11	1.24802e-10
867	NM_005188	CBL	Cbl proto-oncogene	protein_coding	1572.49	-0.27778	0.0624798	-4.44591	8.75196e-06	3.40231e-05
868	NM_001321786,NM_001321788,NM_001321789,NM_001321790,NM_001321791,NM_001321793,NM_001321794,NM_001321795,NM_001321796,NM_001321797,NM_001321798,NM_001321799,NM_001321806,NM_001321807,NM_001321808,NM_001321811,NM_001321813,NM_001321816,NM_001321820,NM_001321822,NM_170662,NR_135806,NR_135807,NR_135808,NR_135809,NR_135810,NR_135811,NR_135812,XM_011513257,XM_011513259,XM_017007395,XM_017007396,XM_0170…	CBLB	Cbl proto-oncogene B	protein_coding	839.862	0.77454	0.0663441	11.6746	1.71889e-31	2.56995e-30
869	NM_004352	CBLN1	cerebellin 1 precursor	protein_coding	1.27208	-3.71469	3.1051	-1.19632	0.231572	0.378658
871	NM_001207014,NM_001235,XM_011545327,XM_024448756	SERPINH1	serpin family H member 1	protein_coding	12096.4	0.949667	0.0303098	31.3321	1.70844e-215	3.50993e-213
873	NM_001286789,NM_001757	CBR1	carbonyl reductase 1	protein_coding	4689.75	0.327019	0.0342375	9.5515	1.27831e-21	1.34065e-20
874	NM_001236,XM_011529772	CBR3	carbonyl reductase 3	protein_coding	969.29	-0.403798	0.0623892	-6.47223	9.65662e-11	5.6453e-10
875	NM_000071,NM_001178008,NM_001178009,NM_001320298,NM_001321072,XM_011529774,XM_011529777,XM_011529783,XM_017028491,XM_024452136,XM_024452137,XM_024452138,XM_024452139,XM_024452140,XR_001754915,XR_001754916,XR_001754917,XR_002958634	CBS	cystathionine beta-synthase	protein_coding	28.5121	0.806509	0.358648	2.24875	0.0245285	0.0563612
881	NM_005893	CCIN	calicin	protein_coding	11.6711	-0.62847	0.610497	-1.02944	0.303273	0.468689
883	NM_001122671,NM_001122672,NM_001287390,NM_001352988,NM_001352989,NM_001352990,NM_001352991,NM_001352992,NM_001352993,NM_001352994,NM_001352995,NM_001352996,NM_001352997,NM_001352998,NM_001352999,NM_004059,NR_109829,NR_148224,NR_148225,XM_011519168,XM_011519169,XM_011519170,XM_017015262,XM_017015265,XM_017015267,XM_024447709	KYAT1	kynurenine aminotransferase 1	protein_coding	400.671	-0.369507	0.100931	-3.661	0.000251235	0.000817899
885	NM_000729,NM_001174138	CCK	cholecystokinin	protein_coding	0	NA	NA	NA	NA	NA
886	NM_000730	CCKAR	cholecystokinin A receptor	protein_coding	1.64366	4.23678	2.71533	1.56032	0.118684	0.222932
887	NM_001318029,NM_001363552,NM_176875,XM_017018516	CCKBR	cholecystokinin B receptor	protein_coding	0	NA	NA	NA	NA	NA
889	NM_001013406,NM_001350669,NM_001350670,NM_001350671,NM_001350672,NM_001350673,NM_001350674,NM_001350675,NM_001350676,NM_001350677,NM_001350678,NM_001350679,NM_001350680,NM_001350681,NM_001350682,NM_001350683,NM_001350684,NM_001350685,NM_001350686,NM_001350687,NM_001350688,NM_001350689,NM_001350690,NM_001350691,NM_001350692,NM_001350693,NM_001350694,NM_001350695,NM_001350696,NM_001350697,NM_004912…	KRIT1	KRIT1 ankyrin repeat containing	protein_coding	2060.83	-0.159495	0.0465376	-3.42724	0.000609749	0.00188352
890	NM_001237	CCNA2	cyclin A2	protein_coding	10980	-1.06343	0.0257131	-41.3575	0	0
891	NM_001354844,NM_001354845,NM_031966	CCNB1	cyclin B1	protein_coding	14543	-0.824967	0.027276	-30.2451	6.04747e-201	1.10438e-198
892	NM_001013399,NM_001363537,NM_005190,XM_011536232,XM_017011436,XR_001743714	CCNC	cyclin C	protein_coding	4608.48	0.217341	0.0348493	6.2366	4.47182e-10	2.49567e-09
894	NM_001759	CCND2	cyclin D2	protein_coding	2.46824	4.82646	1.84507	2.61587	0.00890017	0.0225072
895	gene-CCND2P1	CCND2P1	cyclin D2 pseudogene 1	pseudogene	0	NA	NA	NA	NA	NA
896	NM_001136017,NM_001136125,NM_001136126,NM_001287427,NM_001287434,NM_001760,XM_011514971,XM_011514972	CCND3	cyclin D3	protein_coding	2212.48	-0.0908552	0.0424594	-2.13982	0.0323697	0.0721802
897	gene-CCND3P1	CCND3P1	cyclin D3 pseudogene 1	pseudogene	0.31802	-1.71383	4.03677	-0.424554	0.671162	NA
898	NM_001238,NM_001322259,NM_001322261,NM_001322262,XM_011527440	CCNE1	cyclin E1	protein_coding	781.136	-0.70697	0.0693796	-10.1899	2.20027e-24	2.58044e-23
899	NM_001323538,NM_001761	CCNF	cyclin F	protein_coding	2682.16	-1.26545	0.0444425	-28.4739	2.46927e-178	3.78786e-176
900	NM_001364015,NM_001364018,NM_001364019,NM_001364020,NM_001364021,NM_001364022,NM_001364023,NM_004060,NM_199246,NR_157051,NR_157052,NR_157053,NR_157054,NR_157055,NR_157056	CCNG1	cyclin G1	protein_coding	5645.67	0.0681355	0.0314772	2.1646	0.0304186	0.068286
901	NM_004354,XM_011532398,XM_011532399	CCNG2	cyclin G2	protein_coding	769.147	1.59611	0.0737891	21.6308	9.22108e-104	5.76568e-102
902	NM_001199189,NM_001239,NM_001363539,NM_001364075,NM_001364076,NR_157068,NR_157069,NR_157070,NR_157071,XM_005248627,XM_005248629,XR_001742327	CCNH	cyclin H	protein_coding	2589.46	-0.00807431	0.0392753	-0.205583	0.837117	0.919538
904	NM_001240,NM_001277842,XM_017020197	CCNT1	cyclin T1	protein_coding	4095.43	-0.130077	0.032467	-4.00644	6.16411e-05	0.00021754
905	NM_001241,NM_001320748,NM_001320749,NM_058241,NR_037649,NR_135468,XM_017005227,XM_017005228,XM_017005229,XM_017005230,XM_017005231,XM_017005232,XM_017005233,XM_024453211,XM_024453212,XM_024453213,XM_024453214,XR_001739026,XR_001739027	CCNT2	cyclin T2	protein_coding	1847.22	-0.109647	0.0470962	-2.32815	0.019904	0.0467673
908	NM_001009186,NM_001762	CCT6A	chaperonin containing TCP1 subunit 6A	protein_coding	16783.5	-0.430545	0.0269126	-15.9979	1.32241e-57	3.92123e-56
909	NM_001320652,NM_001763,XM_024450738	CD1A	CD1a molecule	protein_coding	0	NA	NA	NA	NA	NA
910	NM_001764,XM_011510119,XM_017002784,XM_017002785,XM_017002786	CD1B	CD1b molecule	protein_coding	0	NA	NA	NA	NA	NA
911	NM_001765,XM_005245579	CD1C	CD1c molecule	protein_coding	0	NA	NA	NA	NA	NA
912	NM_001319145,NM_001371761,NM_001371762,NM_001371763,NM_001766,XM_006711621,XM_011510127,XR_001737534,XR_921995,XR_921996	CD1D	CD1d molecule	protein_coding	1.39513	4.00504	2.65112	1.5107	0.130865	0.24055
913	NM_001042583,NM_001042584,NM_001042585,NM_001042586,NM_001042587,NM_001185107,NM_001185108,NM_001185110,NM_001185112,NM_001185113,NM_001185114,NM_001185115,NM_030893,XM_011510133,XM_011510134	CD1E	CD1e molecule	protein_coding	0	NA	NA	NA	NA	NA
914	NM_001328609,NM_001767	CD2	CD2 molecule	protein_coding	25.1842	0.476142	0.388901	1.22433	0.220828	0.364682
915	NM_000732,NM_001040651	CD3D	CD3d molecule	protein_coding	0	NA	NA	NA	NA	NA
916	NM_000733	CD3E	CD3e molecule	protein_coding	0	NA	NA	NA	NA	NA
917	NM_000073,XM_005271724,XM_006718941	CD3G	CD3g molecule	protein_coding	0	NA	NA	NA	NA	NA
919	NM_000734,NM_001378515,NM_001378516,NM_198053,XM_011510144,XM_011510145	CD247	CD247 molecule	protein_coding	3.17519	1.32636	1.45144	0.913818	0.360813	0.535348
920	NM_000616,NM_001195014,NM_001195015,NM_001195016,NM_001195017,NM_001382705,NM_001382706,NM_001382707,NM_001382714	CD4	CD4 molecule	protein_coding	0	NA	NA	NA	NA	NA
921	NM_001346456,NM_014207	CD5	CD5 molecule	protein_coding	0	NA	NA	NA	NA	NA
922	NM_001347698,NM_005894,XM_017002806	CD5L	CD5 molecule like	protein_coding	0.494918	-2.34766	3.99104	-0.588232	0.556376	NA
923	NM_001254750,NM_001254751,NM_006725,NR_045638,XM_006718738,XM_006718739,XM_006718740,XM_006718741,XM_011545360,XM_011545362	CD6	CD6 molecule	protein_coding	12.2183	0.249276	0.588469	0.4236	0.671857	0.818913
924	NM_006137,XM_011523608,XM_017025316,XR_001752680,XR_001752681	CD7	CD7 molecule	protein_coding	0	NA	NA	NA	NA	NA
925	NM_001145873,NM_001382698,NM_001768,NM_171827,NR_027353,NR_168478,NR_168479,NR_168480,NR_168481	CD8A	CD8a molecule	protein_coding	0	NA	NA	NA	NA	NA
926	NM_001178100,NM_004931,NM_172101,NM_172102,NM_172213,XM_011533164	CD8B	CD8b molecule	protein_coding	0	NA	NA	NA	NA	NA
927	NM_001349727,NM_001368307,XM_024453217	CD8B2	CD8b2 molecule	protein_coding	0	NA	NA	NA	NA	NA
928	NM_001330312,NM_001769,XM_005253814	CD9	CD9 molecule	protein_coding	2484.78	0.0466047	0.0404448	1.1523	0.249196	0.401597
929	NM_000591,NM_001040021,NM_001174104,NM_001174105	CD14	CD14 molecule	protein_coding	8.57098	2.00168	0.800888	2.49933	0.012443	0.0305564
930	NM_001178098,NM_001770,XM_006721103,XM_011545981,XM_017023893,XR_950871	CD19	CD19 molecule	protein_coding	0	NA	NA	NA	NA	NA
931	NM_021950,NM_152866,NM_152867	MS4A1	membrane spanning 4-domains A1	protein_coding	0	NA	NA	NA	NA	NA
932	NM_001031666,NM_001031809,NM_006138,XM_011545363	MS4A3	membrane spanning 4-domains A3	protein_coding	0	NA	NA	NA	NA	NA
933	NM_001185099,NM_001185100,NM_001185101,NM_001278417,NM_001771	CD22	CD22 molecule	protein_coding	9.10859	-0.213008	0.654767	-0.325319	0.74494	0.86835
935	gene-CD24P1	CD24P1	CD24 molecule pseudogene 1	pseudogene	0.365258	2.06368	4.03341	0.511647	0.608898	NA
936	gene-CD24P2	CD24P2	CD24 molecule pseudogene 2	pseudogene	0.659891	-2.76406	3.97008	-0.696222	0.48629	NA
938	gene-CD24P4	CD24P4	CD24 molecule pseudogene 4	pseudogene	2.95853	-0.0969666	1.51607	-0.0639592	0.949003	0.973502
939	NM_001242,XM_011521042,XM_017020232,XM_017020233,XM_017020234	CD27	CD27 molecule	protein_coding	10.41	-0.0549034	2.1417	-0.0256355	0.979548	0.98987
940	NM_001243077,NM_001243078,NM_006139,XM_011512194,XM_011512195,XM_011512197	CD28	CD28 molecule	protein_coding	6.37012	0.799082	0.96253	0.830189	0.406432	0.585012
941	NM_005191	CD80	CD80 molecule	protein_coding	5.64917	-0.228163	1.03606	-0.220221	0.825699	0.913605
942	NM_001206924,NM_001206925,NM_006889,NM_175862,NM_176892	CD86	CD86 molecule	protein_coding	0	NA	NA	NA	NA	NA
943	NM_001243,NM_001281430,XM_011542441,XM_011542443	TNFRSF8	TNF receptor superfamily member 8	protein_coding	11.8303	-0.146927	0.611471	-0.240285	0.810109	0.905588
944	NM_001244,NM_001252290,XM_024447719,XR_001746422	TNFSF8	TNF superfamily member 8	protein_coding	0.332309	1.94517	4.04406	0.480994	0.630521	NA
945	NM_001082618,NM_001177608,NM_001772,XM_011527531,XM_011527532,XM_017027508,XM_017027509,XM_017027510	CD33	CD33 molecule	protein_coding	111.684	-0.148004	0.196219	-0.754278	0.450682	0.629718
946	NM_001177547,NM_001177548,NM_001177549,NM_001245,NM_198845,NM_198846,XM_011527533,XM_011527534,XM_011527535,XM_011527536,XM_011527537,XM_011527538,XM_011527539,XM_017027511,XR_935877	SIGLEC6	sialic acid binding Ig like lectin 6	protein_coding	0	NA	NA	NA	NA	NA
947	NM_001025109,NM_001773	CD34	CD34 molecule	protein_coding	7.57096	4.54724	1.24518	3.65188	0.000260328	0.000845468
948	NM_000072,NM_001001547,NM_001001548,NM_001127443,NM_001127444,NM_001289908,NM_001289909,NM_001289911,NM_001371074,NM_001371075,NM_001371077,NM_001371078,NM_001371079,NM_001371080,NM_001371081,NR_110501,XM_005250715,XM_024447002,XM_024447003	CD36	CD36 molecule	protein_coding	43.2046	2.82174	0.367513	7.67793	1.61677e-14	1.18326e-13
949	NM_001082959,NM_001367981,NM_001367982,NM_001367983,NM_001367984,NM_001367985,NM_001367986,NM_001367987,NM_001367988,NM_001367989,NM_005505,NR_160416,NR_160417,NR_160418,NR_160419,NR_160420,NR_160421,NR_160422,NR_160423,NR_160424	SCARB1	scavenger receptor class B member 1	protein_coding	515.891	0.383095	0.0877003	4.36823	1.25257e-05	4.77892e-05
950	NM_001204255,NM_005506	SCARB2	scavenger receptor class B member 2	protein_coding	15181.6	0.0865611	0.0249366	3.47124	0.000518051	0.00161479
951	NM_001040031,NM_001774,XM_005259435,XM_005259436,XM_011527542,XM_011527543,XM_011527544,XM_017027513	CD37	CD37 molecule	protein_coding	0	NA	NA	NA	NA	NA
952	NM_001775,NR_132660	CD38	CD38 molecule	protein_coding	1.69251	1.45405	2.22217	0.654338	0.512894	0.687263
953	NM_001098175,NM_001164178,NM_001164179,NM_001164181,NM_001164182,NM_001164183,NM_001312654,NM_001320916,NM_001776,XM_011540370,XM_011540371,XM_011540372,XM_011540373,XM_011540374,XM_011540376,XM_011540377,XM_017016958,XM_017016959,XM_017016960,XM_017016961,XM_017016962,XM_017016963,XM_017016964	ENTPD1	ectonucleoside triphosphate diphosphohydrolase 1	protein_coding	13.892	-0.917594	3.48131	-0.263577	0.792106	0.89935
954	NM_001246,NM_203468,XM_011519212	ENTPD2	ectonucleoside triphosphate diphosphohydrolase 2	protein_coding	0	NA	NA	NA	NA	NA
955	NM_001114089,NM_001247,NM_001317941,NM_001322378,NM_001322379,NM_001322380,NM_001322381,NM_001322382,NM_001322383,NM_001322384,NM_001322385,NM_001322386,NM_001322387,NM_001322388,NM_001322389,NM_001322390,NM_001322391,NM_001322392,NM_001322393,NM_001322394,NM_001322395,NM_001322396,NM_001322397,NM_001322398,XM_006723665,XM_011529396,XM_011529397,XM_017028129,XM_017028130,XM_017028131,XM_017028132…	ENTPD6	ectonucleoside triphosphate diphosphohydrolase 6	protein_coding	1895.2	-0.404113	0.0476137	-8.48731	2.11478e-17	1.82252e-16
956	NM_001248,NM_001291960,NM_001291961,XM_011534266	ENTPD3	ectonucleoside triphosphate diphosphohydrolase 3	protein_coding	7.68715	0.300682	0.904442	0.332451	0.739549	0.864115
957	NM_001249,NM_001321984,NM_001321985,NM_001321986,NM_001321987,NM_001321988,NM_001330189,NM_001382256,NM_001382257,NM_001382258,NM_001382259,NM_001382260,NM_001382262,NM_001382263,XM_017021814,XM_017021816,XM_017021817,XM_024449758,XR_001750611,XR_001750612	ENTPD5	ectonucleoside triphosphate diphosphohydrolase 5 (inactive)	protein_coding	727.434	-0.233495	0.0840803	-2.77705	0.00548545	0.0144417
958	NM_001250,NM_001302753,NM_001322421,NM_001322422,NM_001362758,NM_152854,NR_126502,NR_136327,XM_005260619,XM_011529109,XM_017028135,XM_017028136	CD40	CD40 molecule	protein_coding	283.36	0.0125496	0.113347	0.110719	0.911839	0.96082
959	NM_000074	CD40LG	CD40 ligand	protein_coding	0	NA	NA	NA	NA	NA
960	NM_000610,NM_001001389,NM_001001390,NM_001001391,NM_001001392,NM_001202555,NM_001202556,NM_001202557,XM_005253231,XM_005253232,XM_005253235,XM_005253238,XM_005253239,XM_005253240,XM_006718388,XM_006718390,XM_011520482,XM_011520483,XM_011520484,XM_011520485,XM_011520486,XM_011520487,XM_011520488,XM_011520489,XM_017018583,XM_017018584,XM_017018585	CD44	CD44 molecule (Indian blood group)	protein_coding	26074.1	-0.142249	0.0805302	-1.76641	0.0773273	0.15497
961	NM_001382306,NM_001777,NM_198793,XM_005247909,XM_017007536,XR_001740374,XR_001740375,XR_002959610,XR_002959611,XR_241521,XR_241522,XR_924218,XR_924219,XR_924220	CD47	CD47 molecule	protein_coding	11041.2	0.307301	0.0270258	11.3707	5.85356e-30	8.35031e-29
962	NM_001256030,NM_001778,XM_005245625,XM_011510171,XM_017002867	CD48	CD48 molecule	protein_coding	0	NA	NA	NA	NA	NA
963	NM_000560,NM_001040033,NM_001320638,XM_024451057	CD53	CD53 molecule	protein_coding	16.936	0.711607	0.480727	1.48027	0.138801	0.251899
965	NM_001144822,NM_001779,NR_026665,XM_017002869	CD58	CD58 molecule	protein_coding	1620.85	0.238817	0.050191	4.75817	1.95356e-06	8.07173e-06
966	NM_000611,NM_001127223,NM_001127225,NM_001127226,NM_001127227,NM_203329,NM_203330,NM_203331	CD59	CD59 molecule (CD59 blood group)	protein_coding	35651.6	0.120053	0.0236672	5.07257	3.9248e-07	1.73206e-06
967	NM_001257389,NM_001257390,NM_001257391,NM_001257392,NM_001257400,NM_001257401,NM_001267698,NM_001780,XM_024449283	CD63	CD63 molecule	protein_coding	50429.6	0.218036	0.0282489	7.7184	1.17803e-14	8.69077e-14
968	NM_001040059,NM_001251	CD68	CD68 molecule	protein_coding	8963.24	0.109195	0.0277201	3.93919	8.17576e-05	0.000284305
969	NM_001781	CD69	CD69 molecule	protein_coding	0.830772	3.26113	3.96249	0.823	0.410508	NA
970	NM_001252,NM_001330332	CD70	CD70 molecule	protein_coding	2222.2	0.315274	0.0474003	6.65131	2.90504e-11	1.76233e-10
971	NM_001782,XM_006716893	CD72	CD72 molecule	protein_coding	8.73454	1.88269	0.827155	2.2761	0.0228399	0.0528984
972	NM_001025158,NM_001025159,NM_001364083,NM_001364084,NM_004355,NR_157074,XM_017010089,XM_017010090,XR_002956198	CD74	CD74 molecule	protein_coding	2435.1	-0.604189	0.0442893	-13.6419	2.25668e-42	4.69072e-41
973	NM_001783,NM_021601	CD79A	CD79a molecule	protein_coding	1.83723	-0.0326182	2.11115	-0.0154504	0.987673	0.993719
974	NM_000626,NM_001039933,NM_001329050,NM_021602	CD79B	CD79b molecule	protein_coding	0	NA	NA	NA	NA	NA
975	NM_001297649,NM_004356,XM_011520492	CD81	CD81 molecule	protein_coding	1129.46	-0.0744819	0.056946	-1.30794	0.190894	0.3252
976	NM_001025160,NM_001784,NM_078481,XM_011528451	ADGRE5	adhesion G protein-coupled receptor E5	protein_coding	2061.48	-0.52136	0.0464117	-11.2334	2.79635e-29	3.90675e-28
977	NM_001039490,NM_004357,NM_139029,NM_139030,XM_024448780	CD151	CD151 molecule (Raph blood group)	protein_coding	14755.8	-0.192536	0.0251889	-7.64368	2.111e-14	1.53037e-13
978	NM_001785	CDA	cytidine deaminase	protein_coding	27.7454	-0.0658868	0.360317	-0.182858	0.854909	0.93001
983	NM_001170406,NM_001170407,NM_001320918,NM_001786,NM_033379,XM_005270303	CDK1	cyclin dependent kinase 1	protein_coding	8877.51	-0.855645	0.0266771	-32.0742	1.01038e-225	2.25718e-223
984	NM_001291345,NM_001787,NM_033486,NM_033487,NM_033489,NM_033490,XM_006711065,XM_011542490,XM_011542491,XM_011542492,XM_011542493,XM_011542494,XM_011542495,XM_017002925,XM_017002926,XM_017002927,XM_017002928,XM_024451174,XM_024451184,XM_024451190,XR_002958171,XR_002958172,XR_002958173,XR_002958174	CDK11B	cyclin dependent kinase 11B	protein_coding	1102.29	-0.169316	0.0604257	-2.80205	0.00507787	0.0134595
987	NM_001199282,NM_001364905,NM_001367550,NM_006726,XM_005263372,XM_005263373,XM_005263374,XM_011532434,XM_017008873,XM_017008874	LRBA	LPS responsive beige-like anchor protein	protein_coding	5633.12	-0.048268	0.0316168	-1.52666	0.126846	0.234756
988	NM_001253	CDC5L	cell division cycle 5 like	protein_coding	4818.24	-0.000563572	0.0307864	-0.0183059	0.985395	0.992773
989	NM_001011553,NM_001242956,NM_001363715,NM_001375299,NM_001788,XM_006715806,XM_011515656,XM_011515661,XM_017012855,XM_017012856,XM_017012857,XM_017012858,XM_017012859,XM_017012860,XM_017012861,XM_024447010	SEPTIN7	septin 7	protein_coding	10152.3	-0.00701576	0.0291151	-0.240967	0.809581	0.905305
990	NM_001254,XM_011525541,XM_011525542	CDC6	cell division cycle 6	protein_coding	4101.52	-0.453932	0.0332446	-13.6543	1.90253e-42	3.96892e-41
991	NM_001255	CDC20	cell division cycle 20	protein_coding	9127.71	-0.965813	0.0281502	-34.3093	5.70835e-258	1.77499e-255
993	NM_001789,NM_201567,XM_006713434,XM_006713435,XR_001740392	CDC25A	cell division cycle 25A	protein_coding	1655.08	-1.05889	0.0516059	-20.5188	1.46427e-93	8.00305e-92
994	NM_001287516,NM_001287517,NM_001287518,NM_001287519,NM_001287520,NM_001287522,NM_001287524,NM_004358,NM_021872,NM_021873,NR_136335,NR_136336,XR_937181	CDC25B	cell division cycle 25B	protein_coding	1665.37	-0.663505	0.0500612	-13.2539	4.28515e-40	8.26499e-39
995	NM_001287582,NM_001287583,NM_001318098,NM_001364026,NM_001364027,NM_001364028,NM_001790,NM_022809,XM_005272145,XM_006714739,XM_011543759,XM_011543760,XM_011543761,XM_011543762,XM_011543763,XM_011543764	CDC25C	cell division cycle 25C	protein_coding	1049.82	-0.74763	0.0670983	-11.1423	7.80624e-29	1.07173e-27
996	NM_001114091,NM_001256,NM_001293089,NM_001293091,NM_001353035,NM_001353047,NM_001353049,NM_001353050,NM_001353051,NR_148340,XM_011525546,XM_011525547,XM_011525548,XM_011525549,XM_017025481,XM_017025484,XM_017025485,XM_017025486,XM_017025488,XM_024451052,XR_934630	CDC27	cell division cycle 27	protein_coding	9542.1	-0.294076	0.0266133	-11.05	2.19276e-28	2.96797e-27
997	NM_004359,XM_005259690,XM_006722952	CDC34	cell division cycle 34, ubiqiutin conjugating enzyme	protein_coding	2423.52	-0.392782	0.0392812	-9.99924	1.53576e-23	1.74164e-22
998	NM_001039802,NM_001791,NM_044472	CDC42	cell division cycle 42	protein_coding	18534.7	0.209515	0.023993	8.7323	2.49536e-18	2.24027e-17
999	NM_001317184,NM_001317185,NM_001317186,NM_004360	CDH1	cadherin 1	protein_coding	0	NA	NA	NA	NA	NA
1000	NM_001308176,NM_001792,XM_011525788,XM_017025514	CDH2	cadherin 2	protein_coding	2347.82	-0.256379	0.0434831	-5.89605	3.72305e-09	1.94389e-08
1001	NM_001317195,NM_001317196,NM_001793,XM_011522800	CDH3	cadherin 3	protein_coding	1.92035	4.4662	2.07255	2.15493	0.0311674	0.0697697
1002	NM_001252338,NM_001252339,NM_001794	CDH4	cadherin 4	protein_coding	0	NA	NA	NA	NA	NA
1003	NM_001795,XM_011522801,XM_024450133	CDH5	cadherin 5	protein_coding	3.75093	5.43185	3.6743	1.47834	0.139317	0.252561
1004	NM_001362435,NM_004932,XM_011513921,XM_017008910,XR_001741972	CDH6	cadherin 6	protein_coding	0	NA	NA	NA	NA	NA
1005	NM_001317214,NM_001362438,NM_004361,NM_033646	CDH7	cadherin 7	protein_coding	422.38	0.530264	0.0971218	5.45978	4.76724e-08	2.2711e-07
1006	NM_001796,XM_005255760,XR_001751811,XR_001751812,XR_001751813,XR_001751814	CDH8	cadherin 8	protein_coding	0	NA	NA	NA	NA	NA
1007	NM_016279	CDH9	cadherin 9	protein_coding	0	NA	NA	NA	NA	NA
1008	NM_001317222,NM_001317224,NM_001362460,NM_006727,XM_011513923	CDH10	cadherin 10	protein_coding	0.298037	-1.6326	4.04418	-0.403692	0.686439	NA
1009	NM_001308392,NM_001330576,NM_001797,XM_005255762,XM_005255763,XM_011522803,XM_024450134	CDH11	cadherin 11	protein_coding	0	NA	NA	NA	NA	NA
1010	NM_001317227,NM_001317228,NM_001364104,NM_001364105,NM_001364106,NM_001364107,NM_001364108,NM_001364109,NM_004061	CDH12	cadherin 12	protein_coding	3.97288	-0.822488	1.16109	-0.708376	0.478712	0.657268
1011	gene-CDH12P2	CDH12P2	cadherin 12 pseudogene 2	pseudogene	0.821785	-0.437372	2.9065	-0.150481	0.880385	NA
1012	NM_001220488,NM_001220489,NM_001220490,NM_001220491,NM_001220492,NM_001257,XM_011522804,XM_017022848,XM_017022849	CDH13	cadherin 13	protein_coding	6491.61	0.309884	0.0295881	10.4733	1.14636e-25	1.41057e-24
1013	NM_004933	CDH15	cadherin 15	protein_coding	1.55222	4.16101	2.30485	1.80533	0.0710229	0.144049
1014	NM_001204744,NM_001204745,NM_001204746,NM_004062,XM_005255770,XM_011522807	CDH16	cadherin 16	protein_coding	0	NA	NA	NA	NA	NA
1015	NM_001144663,NM_004063,XM_011516790	CDH17	cadherin 17	protein_coding	3.46482	1.19871	1.55439	0.771177	0.440602	0.619962
1016	NM_001167667,NM_001291956,NM_001291957,NM_001349556,NM_001349558,NM_001349559,NM_001349560,NM_001349561,NM_001349562,NM_001349563,NM_004934,XM_005248228,XM_006714435,XM_011513928,XM_011513929,XM_011513930,XM_017008924,XM_017008926,XM_017008927,XM_017008928,XM_017008929,XM_017008930	CDH18	cadherin 18	protein_coding	835.91	-0.220173	0.0682642	-3.22531	0.00125836	0.00370409
1017	NM_001290230,NM_001798,NM_052827,XM_011537732	CDK2	cyclin dependent kinase 2	protein_coding	4141.03	-0.546894	0.0341661	-16.0069	1.14326e-57	3.39438e-56
1018	NM_001258	CDK3	cyclin dependent kinase 3	protein_coding	1.78763	3.25545	2.1563	1.50974	0.13111	0.240942
1019	NM_000075	CDK4	cyclin dependent kinase 4	protein_coding	13964.5	-0.501674	0.0278737	-17.9981	2.01622e-72	7.87659e-71
1020	NM_001164410,NM_004935	CDK5	cyclin dependent kinase 5	protein_coding	2233.27	-0.0202262	0.0542254	-0.373002	0.709147	0.845202
1021	NM_001145306,NM_001259,XM_006715835	CDK6	cyclin dependent kinase 6	protein_coding	3754.9	0.305839	0.0343515	8.90324	5.42403e-19	5.04475e-18
1022	NM_001324069,NM_001324070,NM_001324071,NM_001324072,NM_001324074,NM_001324075,NM_001324077,NM_001324078,NM_001799,NR_136690,XM_011543094	CDK7	cyclin dependent kinase 7	protein_coding	1466.02	0.0248737	0.0500046	0.497427	0.618888	0.778473
1024	NM_001260,NM_001318368,NM_001346501,XM_011534865,XM_017020317,XM_017020318	CDK8	cyclin dependent kinase 8	protein_coding	612.868	-0.225363	0.078096	-2.88572	0.00390519	0.0105915
1025	NM_001261	CDK9	cyclin dependent kinase 9	protein_coding	1424.04	0.459624	0.0513182	8.95635	3.35593e-19	3.14669e-18
1026	NM_000389,NM_001220777,NM_001220778,NM_001291549,NM_001374509,NM_001374510,NM_001374511,NM_001374512,NM_001374513,NM_078467,NR_164655,NR_164656	CDKN1A	cyclin dependent kinase inhibitor 1A	protein_coding	8886.26	0.584089	0.0322513	18.1105	2.63165e-73	1.04765e-71
1027	NM_004064	CDKN1B	cyclin dependent kinase inhibitor 1B	protein_coding	1821.5	-0.225696	0.0460194	-4.90436	9.37323e-07	3.99742e-06
1028	NM_000076,NM_001122630,NM_001122631,NM_001362474,NM_001362475	CDKN1C	cyclin dependent kinase inhibitor 1C	protein_coding	0.904079	3.37526	3.41804	0.987483	0.323406	NA
1029	NM_000077,NM_001195132,NM_001363763,NM_058195,NM_058197,XM_005251343,XM_011517675,XM_011517676,XR_929159	CDKN2A	cyclin dependent kinase inhibitor 2A	protein_coding	0	NA	NA	NA	NA	NA
1030	NM_004936,NM_078487	CDKN2B	cyclin dependent kinase inhibitor 2B	protein_coding	0	NA	NA	NA	NA	NA
1031	NM_001262,NM_078626	CDKN2C	cyclin dependent kinase inhibitor 2C	protein_coding	0	NA	NA	NA	NA	NA
1032	NM_001800,NM_079421	CDKN2D	cyclin dependent kinase inhibitor 2D	protein_coding	1161.96	-0.744019	0.0553842	-13.4338	3.83338e-41	7.6701e-40
1033	NM_001130851,NM_001330173,NM_005192,XM_024449458	CDKN3	cyclin dependent kinase inhibitor 3	protein_coding	5719.31	-0.571769	0.0302735	-18.8868	1.46453e-79	6.32247e-78
1036	NM_001323565,NM_001323566,NM_001323567,NM_001801,NR_136618,NR_136619,NR_136620,NR_136621	CDO1	cysteine dioxygenase type 1	protein_coding	0.498463	2.52695	3.99903	0.631891	0.527458	NA
1038	NM_004065	CDR1	cerebellar degeneration related protein 1	protein_coding	0	NA	NA	NA	NA	NA
1039	NM_001802,XM_024450143	CDR2	cerebellar degeneration related protein 2	protein_coding	1396.57	-0.348101	0.0505402	-6.88759	5.6744e-12	3.59295e-11
1040	NM_001263,XM_005262687,XM_017007648,XM_017007649,XM_017007650,XM_017007651	CDS1	CDP-diacylglycerol synthase 1	protein_coding	228.357	0.402179	0.123346	3.26058	0.00111184	0.00329852
1041	NM_001264	CDSN	corneodesmosin	protein_coding	0	NA	NA	NA	NA	NA
1043	NM_001803	CD52	CD52 molecule	protein_coding	1.82142	0.429308	1.93194	0.222216	0.824146	0.912757
1044	NM_001804	CDX1	caudal type homeobox 1	protein_coding	0	NA	NA	NA	NA	NA
1045	NM_001265,NM_001354700,XM_011534875,XM_011534876,XM_011534878,XM_011534879	CDX2	caudal type homeobox 2	protein_coding	0	NA	NA	NA	NA	NA
1046	NM_005193	CDX4	caudal type homeobox 4	protein_coding	0	NA	NA	NA	NA	NA
1047	NM_001130675,NM_004362	CLGN	calmegin	protein_coding	2290.69	-0.0665612	0.0426651	-1.56008	0.11874	0.22302
1048	NM_001291484,NM_001308398,NM_004363,XM_011526322,XM_017026145,XM_017026146	CEACAM5	CEA cell adhesion molecule 5	protein_coding	0	NA	NA	NA	NA	NA
1050	NM_001285829,NM_001287424,NM_001287435,NM_004364	CEBPA	CCAAT enhancer binding protein alpha	protein_coding	0	NA	NA	NA	NA	NA
1051	NM_001285878,NM_001285879,NM_005194	CEBPB	CCAAT enhancer binding protein beta	protein_coding	2330.75	-0.190093	0.0472891	-4.01981	5.82448e-05	0.000206282
1052	NM_005195	CEBPD	CCAAT enhancer binding protein delta	protein_coding	163.327	1.6265	0.164338	9.89733	4.27558e-23	4.75961e-22
1053	NM_001805	CEBPE	CCAAT enhancer binding protein epsilon	protein_coding	2.80559	2.94382	1.65319	1.78069	0.0749623	0.150882
1054	NM_001252296,NM_001806,XM_024451327	CEBPG	CCAAT enhancer binding protein gamma	protein_coding	1560.81	-0.266706	0.0478671	-5.57179	2.52129e-08	1.23069e-07
1056	NM_001807	CEL	carboxyl ester lipase	protein_coding	2.16888	4.63675	2.14706	2.15958	0.0308051	0.0691066
1057	NR_001275	CELP	carboxyl ester lipase pseudogene	transcribed_pseudogene	0.534287	2.61783	3.99345	0.655531	0.512126	NA
1058	NM_001042426,NM_001809	CENPA	centromere protein A	protein_coding	1984.42	-1.00616	0.0455768	-22.0762	5.35795e-108	3.49253e-106
1059	NM_001810	CENPB	centromere protein B	protein_coding	3310.11	-0.268563	0.0462316	-5.80907	6.2819e-09	3.21787e-08
1060	NM_001362481,NM_001812,NR_155754,XM_011531542	CENPC	centromere protein C	protein_coding	1554.88	-0.358115	0.0503052	-7.11885	1.08833e-12	7.15088e-12
1061	gene-CENPCP1	CENPCP1	centromere protein C pseudogene 1	pseudogene	0.960291	-0.901436	3.0572	-0.294857	0.768103	NA
1062	NM_001286734,NM_001813,XM_011531544,XM_011531545,XM_011531546,XM_011531547,XM_011531548,XM_011531549,XM_017007659	CENPE	centromere protein E	protein_coding	9534.69	-0.887955	0.0268693	-33.0471	1.70971e-239	4.32314e-237
1063	NM_016343,XM_011509082,XM_017000086	CENPF	centromere protein F	protein_coding	21054.7	-0.877329	0.0263974	-33.2355	3.3076e-242	8.64862e-240
1066	NM_001025194,NM_001025195,NM_001266,XM_005255774	CES1	carboxylesterase 1	protein_coding	0	NA	NA	NA	NA	NA
1068	NM_004066	CETN1	centrin 1	protein_coding	0	NA	NA	NA	NA	NA
1069	NM_004344	CETN2	centrin 2	protein_coding	4215.56	0.145108	0.0340406	4.26279	2.01892e-05	7.53413e-05
1070	NM_001297765,NM_001297768,NM_004365	CETN3	centrin 3	protein_coding	911.122	-0.312127	0.067532	-4.62192	3.80206e-06	1.53349e-05
1071	NM_000078,NM_001286085,XM_006721124	CETP	cholesteryl ester transfer protein	protein_coding	0	NA	NA	NA	NA	NA
1072	NM_005507	CFL1	cofilin 1	protein_coding	45732.3	-0.0325084	0.0250108	-1.29977	0.193679	0.328643
1073	NM_001243645,NM_021914,NM_138638,NR_028130,NR_028131,XM_011536363	CFL2	cofilin 2	protein_coding	4573.34	0.211934	0.037647	5.62951	1.80726e-08	8.93918e-08
1074	gene-CFL1P5	CFL1P5	cofilin 1 pseudogene 5	pseudogene	9.48508	-0.142721	0.683526	-0.208802	0.834603	0.918379
1075	NM_001114173,NM_001814,NM_148170	CTSC	cathepsin C	protein_coding	2697.56	0.0330372	0.0420918	0.784883	0.432522	0.611962
1080	NM_000492	CFTR	CF transmembrane conductance regulator	protein_coding	0.913146	3.38939	3.76419	0.900432	0.36789	NA
1081	NM_000735,NM_001252383	CGA	glycoprotein hormones, alpha polypeptide	protein_coding	0	NA	NA	NA	NA	NA
1082	NM_000737	CGB3	chorionic gonadotropin subunit beta 3	protein_coding	238.431	-0.638128	0.122102	-5.22619	1.73037e-07	7.87183e-07
1084	NM_001277163,NM_001815,NR_102333	CEACAM3	CEA cell adhesion molecule 3	protein_coding	0	NA	NA	NA	NA	NA
1087	NM_001291485,NM_006890	CEACAM7	CEA cell adhesion molecule 7	protein_coding	0	NA	NA	NA	NA	NA
1088	NM_001816,XM_011526340,XM_011526341,XM_011526342,XM_017026194,XM_017026195,XM_017026196,XM_017026197,XM_017026198	CEACAM8	CEA cell adhesion molecule 8	protein_coding	0	NA	NA	NA	NA	NA
1089	NM_001362492,NM_001362493,NM_001362495,NM_001817,XM_011526343,XM_011526345,XM_011526349,XM_011526350,XM_011526352,XM_011526354,XM_017026199,XM_017026200,XM_017026201,XM_017026202,XM_017026203,XM_017026204,XM_017026205,XM_017026206,XM_017026207,XM_017026208,XM_017026209,XM_017026210,XM_017026211,XM_017026212,XM_017026213,XR_001753592,XR_001753593,XR_001753594,XR_935719	CEACAM4	CEA cell adhesion molecule 4	protein_coding	0	NA	NA	NA	NA	NA
1091	gene-CEACAMP2	CEACAMP2	CEA cell adhesion molecule pseudogene 2	pseudogene	0	NA	NA	NA	NA	NA
1101	NM_001267,XM_011524214	CHAD	chondroadherin	protein_coding	0	NA	NA	NA	NA	NA
1102	NM_001268,NM_001286830,NM_001286831,NM_001286832,NM_001352424,NM_001352425,NM_001352426,NM_001352427,NM_001352428,NM_001352429,NM_001352430,NM_001352431,NR_147985,XM_011534894,XM_017020369,XM_017020370,XM_017020371,XM_017020372,XM_017020374,XM_017020375,XM_017020376,XM_017020377,XM_017020379,XR_001749469,XR_941470,XR_941471	RCBTB2	RCC1 and BTB domain containing protein 2	protein_coding	348.231	0.301849	0.100352	3.0079	0.00263061	0.00734682
1103	NM_001142929,NM_001142933,NM_001142934,NM_020549,NM_020984,NM_020985,NM_020986	CHAT	choline O-acetyltransferase	protein_coding	0	NA	NA	NA	NA	NA
1104	NM_001048194,NM_001048195,NM_001048199,NM_001269,NM_001381865,NM_001381866	RCC1	regulator of chromosome condensation 1	protein_coding	5127.33	-0.851192	0.0337611	-25.2122	2.94217e-140	2.89314e-138
1105	NM_001270,NM_001364113,NM_001376194,NR_157078,NR_157079,XM_017008991,XM_017008992,XM_024454344,XM_024454345,XR_001741986,XR_002959841	CHD1	chromodomain helicase DNA binding protein 1	protein_coding	3749.66	-0.531239	0.0338116	-15.7117	1.25743e-55	3.58089e-54
1106	NM_001042572,NM_001271	CHD2	chromodomain helicase DNA binding protein 2	protein_coding	4792.22	0.441158	0.0394619	11.1793	5.14752e-29	7.12662e-28
1107	NM_001005271,NM_001005273,NM_005852,XM_005256427,XM_005256428,XM_005256429,XM_005256431,XM_006721423,XM_006721424,XM_006721428,XM_017024061,XM_017024062,XM_017024063,XM_017024064,XM_017024065,XM_017024066,XM_017024067,XM_017024068,XM_017024069,XM_017024070	CHD3	chromodomain helicase DNA binding protein 3	protein_coding	5970.86	0.0428283	0.0340609	1.2574	0.208607	0.348943
1108	NM_001273,NM_001297553,NM_001363606	CHD4	chromodomain helicase DNA binding protein 4	protein_coding	11106.3	0.0886413	0.0264892	3.34632	0.000818927	0.00247876
1109	NM_001818	AKR1C4	aldo-keto reductase family 1 member C4	protein_coding	0.547888	2.65087	3.99151	0.664125	0.50661	NA
1111	NM_001114121,NM_001114122,NM_001244846,NM_001274,NM_001330427,NM_001330428,NR_045204,NR_045205,XM_011542560,XM_017017146,XM_024448337	CHEK1	checkpoint kinase 1	protein_coding	1583.55	-0.627819	0.0484145	-12.9676	1.86812e-38	3.42786e-37
1112	NM_001085471,NM_005197	FOXN3	forkhead box N3	protein_coding	780.282	1.01418	0.0687513	14.7514	3.01245e-49	7.36626e-48
1113	NM_001275,NM_001301690,XM_011536370	CHGA	chromogranin A	protein_coding	0	NA	NA	NA	NA	NA
1114	NM_001819	CHGB	chromogranin B	protein_coding	0.659891	-2.76406	3.97008	-0.696222	0.48629	NA
1116	NM_001276	CHI3L1	chitinase 3 like 1	protein_coding	2798.6	1.09895	0.0399554	27.5045	1.551e-166	2.12432e-164
1117	NM_001025197,NM_001025199,NM_004000,XM_024452752,XM_024452753,XM_024452754	CHI3L2	chitinase 3 like 2	protein_coding	371.753	1.12431	0.105568	10.6501	1.74089e-26	2.21559e-25
1118	NM_001256125,NM_003465,NR_045784,NR_045785	CHIT1	chitinase 1	protein_coding	0	NA	NA	NA	NA	NA
1119	NM_001277,NM_001376219,NM_001376220,NM_001376221,NM_001376222,NM_212469,NR_164782,XM_017017148,XR_002957119,XR_428905,XR_949772,XR_949773	CHKA	choline kinase alpha	protein_coding	1356.8	-0.236403	0.0558211	-4.23502	2.28532e-05	8.46782e-05
1120	NM_005198	CHKB	choline kinase beta	protein_coding	496.611	0.403454	0.0896354	4.50106	6.76157e-06	2.65637e-05
1121	NM_000390,NM_001145414,NM_001320959,NM_001362517,NM_001362518,NM_001362519,XM_017029242,XM_017029246,XM_024452331	CHM	CHM Rab escort protein	protein_coding	2404.59	0.0885719	0.0433704	2.04222	0.04113	0.0893085
1122	NM_001381853,NM_001381854,NM_001821	CHML	CHM like Rab escort protein	protein_coding	597.566	-0.520595	0.511809	-1.01717	0.309074	0.475546
1123	NM_001025201,NM_001206602,NM_001371513,NM_001371514,NM_001822,NR_038133	CHN1	chimerin 1	protein_coding	531.638	0.172414	0.0819602	2.10363	0.0354109	0.0781963
1124	NM_001039936,NM_001293069,NM_001293070,NM_001293071,NM_001293072,NM_001293073,NM_001293075,NM_001293076,NM_001293077,NM_001293078,NM_001293079,NM_001293080,NM_001293081,NM_004067,NR_120524,NR_120525,XM_011515105,XM_011515106,XM_011515107,XM_017011721,XM_017011722	CHN2	chimerin 2	protein_coding	0	NA	NA	NA	NA	NA
1128	NM_000738,XM_011544742	CHRM1	cholinergic receptor muscarinic 1	protein_coding	0	NA	NA	NA	NA	NA
1129	NM_000739,NM_001006626,NM_001006627,NM_001006628,NM_001006629,NM_001006630,NM_001006631,NM_001006632,NM_001378972,NM_001378973	CHRM2	cholinergic receptor muscarinic 2	protein_coding	1.97875	0.133686	1.70759	0.0782891	0.937598	0.968492
1130	NM_000081,NM_001301365,NR_102436,XM_011544031,XM_011544032,XM_011544033,XM_011544034,XM_011544035,XM_011544036,XM_011544037,XM_011544039,XM_017000150,XM_017000151,XR_001736946,XR_001736947,XR_001736948,XR_002959252	LYST	lysosomal trafficking regulator	protein_coding	4873.47	0.274605	0.0358806	7.6533	1.95883e-14	1.42365e-13
1131	NM_000740,NM_001347716,NM_001375978,NM_001375979,NM_001375980,NM_001375981,NM_001375982,NM_001375983,NM_001375984,NM_001375985,NR_164748,XM_011544043,XM_011544044,XM_011544047,XM_017000152,XM_017000154,XM_017000157,XM_017000159,XM_017000160,XM_017000162,XM_017000163	CHRM3	cholinergic receptor muscarinic 3	protein_coding	38.1336	1.55638	0.348027	4.472	7.74901e-06	3.03033e-05
1132	NM_000741,NM_001366692	CHRM4	cholinergic receptor muscarinic 4	protein_coding	2.12492	0.373226	1.77977	0.209705	0.833898	0.91792
1133	NM_001320917,NM_012125	CHRM5	cholinergic receptor muscarinic 5	protein_coding	0.365258	2.06368	4.03341	0.511647	0.608898	NA
1134	NM_000079,NM_001039523,XM_017003256,XM_017003257	CHRNA1	cholinergic receptor nicotinic alpha 1 subunit	protein_coding	0	NA	NA	NA	NA	NA
1135	NM_000742,NM_001282455,NM_001347705,NM_001347706,NM_001347707,NM_001347708,XM_011544389	CHRNA2	cholinergic receptor nicotinic alpha 2 subunit	protein_coding	0	NA	NA	NA	NA	NA
1136	NM_000743,NM_001166694,NR_046313,XM_006720382	CHRNA3	cholinergic receptor nicotinic alpha 3 subunit	protein_coding	0.95406	-3.29971	3.66566	-0.900167	0.368032	NA
1137	NM_000744,NM_001256573,NR_046317,XM_011528524,XM_017027625,XM_024451822	CHRNA4	cholinergic receptor nicotinic alpha 4 subunit	protein_coding	0	NA	NA	NA	NA	NA
1138	NM_000745,NM_001307945	CHRNA5	cholinergic receptor nicotinic alpha 5 subunit	protein_coding	560.1	-0.861286	0.089548	-9.61816	6.70225e-22	7.13975e-21
1139	NM_000746,NM_001190455,NR_046324,XM_011521176,XM_011521177,XM_011521178,XM_017021882,XM_017021883,XM_017021884	CHRNA7	cholinergic receptor nicotinic alpha 7 subunit	protein_coding	0.852307	0.748222	3.60821	0.207367	0.835724	NA
1140	NM_000747	CHRNB1	cholinergic receptor nicotinic beta 1 subunit	protein_coding	169.212	0.653788	0.143054	4.57021	4.87238e-06	1.94136e-05
1141	NM_000748,XM_017000180,XR_001736952	CHRNB2	cholinergic receptor nicotinic beta 2 subunit	protein_coding	5.82663	1.47825	1.02971	1.4356	0.151115	0.269506
1142	NM_000749,NM_001347717,XM_011544390	CHRNB3	cholinergic receptor nicotinic beta 3 subunit	protein_coding	0	NA	NA	NA	NA	NA
1143	NM_000750,NM_001256567,XM_011521186,XM_011521187,XM_011521190,XM_011521191,XM_011521192,XM_017021885,XM_017021886,XM_017021887,XM_017021888,XM_017021889	CHRNB4	cholinergic receptor nicotinic beta 4 subunit	protein_coding	0.365258	2.06368	4.03341	0.511647	0.608898	NA
1144	NM_000751,NM_001256657,NM_001311195,NM_001311196,XM_011510524	CHRND	cholinergic receptor nicotinic delta subunit	protein_coding	0	NA	NA	NA	NA	NA
1145	NM_000080,XM_017024115,XR_001752421	CHRNE	cholinergic receptor nicotinic epsilon subunit	protein_coding	1.10931	-1.20769	2.81134	-0.42958	0.667501	NA
1146	NM_005199	CHRNG	cholinergic receptor nicotinic gamma subunit	protein_coding	0	NA	NA	NA	NA	NA
1147	NM_001278,NM_001320928,XM_017015611,XM_017015612,XM_017015613,XR_001747010,XR_001747011	CHUK	component of inhibitor of nuclear factor kappa B kinase complex	protein_coding	2513.58	-0.364191	0.0433388	-8.40334	4.33939e-17	3.68584e-16
1149	NM_001279,NM_001318383,NR_134607	CIDEA	cell death inducing DFFA like effector a	protein_coding	0	NA	NA	NA	NA	NA
1152	NM_001362531,NM_001823,XM_017020952	CKB	creatine kinase B	protein_coding	277.159	1.41681	0.129242	10.9625	5.7901e-28	7.71901e-27
1153	NM_001280,NM_001300815,NM_001300829,NR_023312,NR_023313,XM_006722637,XM_011527668,XM_017026237,XR_001753598,XR_001753599,XR_001753600	CIRBP	cold inducible RNA binding protein	protein_coding	3765.86	-0.641063	0.0404385	-15.8528	1.34498e-56	3.92244e-55
1154	NM_013324,NM_145071,XM_011533329	CISH	cytokine inducible SH2 containing protein	protein_coding	21.1218	-0.350511	0.41506	-0.844483	0.3984	0.576661
1155	NM_001281,NM_001300971,NR_155756	TBCB	tubulin folding cofactor B	protein_coding	3295.16	0.0541332	0.0387659	1.39641	0.16259	0.286462
1157	gene-CKBP1	CKBP1	creatine kinase B pseudogene 1	pseudogene	0	NA	NA	NA	NA	NA
1158	NM_001824	CKM	creatine kinase, M-type	protein_coding	0	NA	NA	NA	NA	NA
1159	NM_001375484,NM_020990,NR_135748,NR_135749,NR_135750,NR_135751,NR_135752,XM_005254150,XM_011521194,XM_011521195,XM_011521196,XM_011521198,XM_011521199,XM_017021902	CKMT1B	creatine kinase, mitochondrial 1B	protein_coding	0.803247	-0.3392	3.73946	-0.0907083	0.927724	NA
1160	NM_001099735,NM_001099736,NM_001825	CKMT2	creatine kinase, mitochondrial 2	protein_coding	0	NA	NA	NA	NA	NA
1161	NM_000082,NM_001007233,NM_001007234,NM_001290285	ERCC8	ERCC excision repair 8, CSA ubiquitin ligase complex subunit	protein_coding	1169.38	-0.0901613	0.0589562	-1.52929	0.126192	0.233859
1163	NM_001826,NR_024163	CKS1B	CDC28 protein kinase regulatory subunit 1B	protein_coding	4390.21	-0.653562	0.0345071	-18.9399	5.34701e-80	2.33906e-78
1164	NM_001827	CKS2	CDC28 protein kinase regulatory subunit 2	protein_coding	9786.23	-0.600367	0.0334368	-17.9553	4.36321e-72	1.69019e-70
1173	NM_001025205,NM_001311198,NM_004068	AP2M1	adaptor related protein complex 2 subunit mu 1	protein_coding	43996	0.230885	0.0241831	9.54737	1.33034e-21	1.39394e-20
1174	NM_001283	AP1S1	adaptor related protein complex 1 subunit sigma 1	protein_coding	10201.3	0.0462878	0.0258883	1.78798	0.073779	0.148865
1175	NM_001301076,NM_001301078,NM_001301081,NM_004069,NM_021575,XM_011526423,XM_011526424	AP2S1	adaptor related protein complex 2 subunit sigma 1	protein_coding	9577.3	0.0814079	0.0336831	2.41688	0.0156544	0.0377259
1176	NM_001002924,NM_001284,NM_001318090,NM_001318091,NM_001318093,NM_001318094,NM_001364119,NM_001364120,NM_001364122,NR_157084,NR_157085,NR_157086,NR_157087,XM_011543136,XM_017009024,XM_017009025	AP3S1	adaptor related protein complex 3 subunit sigma 1	protein_coding	3147.54	0.0412644	0.0382272	1.07945	0.280387	0.441474
1178	NM_001828	CLC	Charcot-Leyden crystal galectin	protein_coding	0	NA	NA	NA	NA	NA
1179	NM_001285	CLCA1	chloride channel accessory 1	protein_coding	0	NA	NA	NA	NA	NA
1180	NM_000083,NR_046453,XM_011515782,XM_017011739,XM_017011740	CLCN1	chloride voltage-gated channel 1	protein_coding	0	NA	NA	NA	NA	NA
1181	NM_001171087,NM_001171088,NM_001171089,NM_004366,XM_006713489,XM_006713490,XM_011512401,XR_001740001,XR_001740002	CLCN2	chloride voltage-gated channel 2	protein_coding	147.221	-0.340107	0.152239	-2.23404	0.0254806	0.0583101
1182	NM_001243372,NM_001243374,NM_001829,NM_173872,XM_005262726,XM_011531586	CLCN3	chloride voltage-gated channel 3	protein_coding	9215.86	0.164584	0.0268477	6.13029	8.77172e-10	4.79993e-09
1183	NM_001256944,NM_001830	CLCN4	chloride voltage-gated channel 4	protein_coding	1163.13	0.32043	0.0563474	5.68669	1.29529e-08	6.47785e-08
1184	NM_000084,NM_001127898,NM_001127899,NM_001272102,NM_001282163,XM_017029257,XM_017029258	CLCN5	chloride voltage-gated channel 5	protein_coding	922.102	-0.514848	0.0646086	-7.96872	1.60324e-15	1.24211e-14
1185	NM_001256959,NM_001286,NR_046428	CLCN6	chloride voltage-gated channel 6	protein_coding	742.166	0.303611	0.0679882	4.46564	7.9831e-06	3.1187e-05
1186	NM_001114331,NM_001287,XM_011522354	CLCN7	chloride voltage-gated channel 7	protein_coding	2257.12	-0.318325	0.0473969	-6.71615	1.86584e-11	1.14305e-10
1187	NM_001042704,NM_001257139,NM_004070	CLCNKA	chloride voltage-gated channel Ka	protein_coding	3.70916	5.41351	1.60033	3.38274	0.000717654	0.00219154
1188	NM_000085,NM_001165945	CLCNKB	chloride voltage-gated channel Kb	protein_coding	0	NA	NA	NA	NA	NA
1191	NM_001831,NR_038335,NR_045494	CLU	clusterin	protein_coding	10620.8	0.193455	0.0253223	7.63972	2.17697e-14	1.5777e-13
1192	NM_001287593,NM_001287594,NM_001288	CLIC1	chloride intracellular channel 1	protein_coding	20043.6	0.0184225	0.0255273	0.721678	0.470492	0.649315
1193	NM_001289	CLIC2	chloride intracellular channel 2	protein_coding	190.988	0.980891	0.139994	7.00665	2.44089e-12	1.57325e-11
1195	NM_001162407,NM_004071,NR_027855,NR_027856	CLK1	CDC like kinase 1	protein_coding	3256.16	-0.0313933	0.0356321	-0.881038	0.378297	0.554788
1196	NM_001294338,NM_001294339,NM_001363704,NM_003993,XM_011509143	CLK2	CDC like kinase 2	protein_coding	458.961	-0.0455515	0.0921708	-0.494207	0.62116	0.780009
1197	NR_002711	CLK2P1	CDC like kinase 2, pseudogene 1	transcribed_pseudogene	0.879535	2.10429	3.55641	0.591688	0.55406	NA
1198	NM_001130028,NM_003992	CLK3	CDC like kinase 3	protein_coding	1639.21	0.445559	0.0477709	9.327	1.08915e-20	1.09486e-19
1200	NM_000391	TPP1	tripeptidyl peptidase 1	protein_coding	1455.14	0.177942	0.0659328	2.69885	0.006958	0.0179589
1201	NM_000086,NM_001042432,NM_001286104,NM_001286105,NM_001286109,NM_001286110	CLN3	CLN3 lysosomal/endosomal transmembrane protein, battenin	protein_coding	1214.67	-0.0971594	0.0567745	-1.71132	0.087022	0.171407
1203	NM_001366624,NM_006493	CLN5	CLN5 intracellular trafficking protein	protein_coding	2377.17	0.368094	0.0489216	7.52415	5.30646e-14	3.75235e-13
1204	gene-CLNS1AP1	CLNS1AP1	chloride nucleotide-sensitive channel 1A pseudogene 1	pseudogene	0.329945	-1.76013	4.03273	-0.436461	0.662502	NA
1207	NM_001293,NM_001311199,NM_001311200,NM_001311201,NM_001311202	CLNS1A	chloride nucleotide-sensitive channel 1A	protein_coding	2408.51	-0.0541779	0.0401779	-1.34845	0.177514	0.307668
1208	NM_001252597,NM_001252598,NM_001832	CLPS	colipase	protein_coding	0	NA	NA	NA	NA	NA
1209	NM_001282175,NM_001282176,NM_001294	CLPTM1	CLPTM1 regulator of GABA type A receptor forward trafficking	protein_coding	2293.47	-0.0390069	0.0433501	-0.899812	0.368221	0.543997
1211	NM_001076677,NM_001184760,NM_001184761,NM_001184762,NM_001311203,NM_001311204,NM_001311205,NM_001311206,NM_001833,NM_007096,NR_132349,XM_017014257,XM_017014258,XM_024447409	CLTA	clathrin light chain A	protein_coding	13022.6	-0.080716	0.0298746	-2.70183	0.00689596	0.0178188
1212	NM_001364126,NM_001364127,NM_001834,NM_007097,NR_045724,NR_157088,XR_001741996	CLTB	clathrin light chain B	protein_coding	1246.55	-0.0878817	0.0588743	-1.4927	0.135516	0.247117
1213	NM_001288653,NM_004859	CLTC	clathrin heavy chain	protein_coding	45068.2	0.227904	0.0267712	8.51305	1.69421e-17	1.46721e-16
1215	NM_001308083,NM_001836	CMA1	chymase 1	protein_coding	0	NA	NA	NA	NA	NA
1230	NM_001295	CCR1	C-C motif chemokine receptor 1	protein_coding	611.117	0.403057	0.0772739	5.21595	1.82877e-07	8.29979e-07
1232	NM_001164680,NM_001837,NM_178328,NM_178329,XM_006712960,XM_011533335,XM_017005685,XM_017005686	CCR3	C-C motif chemokine receptor 3	protein_coding	3.48924	1.79067	1.43807	1.24519	0.213062	0.354795
1233	NM_005508,XM_017005687	CCR4	C-C motif chemokine receptor 4	protein_coding	1.85677	-0.836469	2.32383	-0.359952	0.718883	0.850988
1234	NM_000579,NM_001100168	CCR5	C-C motif chemokine receptor 5	protein_coding	3.21681	-0.00806806	1.63216	-0.00494317	0.996056	0.997964
1235	NM_004367,NM_031409	CCR6	C-C motif chemokine receptor 6	protein_coding	0	NA	NA	NA	NA	NA
1236	NM_001301714,NM_001301716,NM_001301717,NM_001301718,NM_001838	CCR7	C-C motif chemokine receptor 7	protein_coding	0.534287	2.61783	3.99345	0.655531	0.512126	NA
1237	NM_005201	CCR8	C-C motif chemokine receptor 8	protein_coding	0	NA	NA	NA	NA	NA
1238	NM_001296	ACKR2	atypical chemokine receptor 2	protein_coding	1.72125	4.31003	2.37851	1.81207	0.0699755	0.142113
1240	NM_001142343,NM_001142344,NM_001142345,NM_004072,XM_017018820	CMKLR1	chemerin chemokine-like receptor 1	protein_coding	1.70931	4.3009	2.38866	1.80055	0.0717742	0.145432
1241	NM_001143919,NM_181657	LTB4R	leukotriene B4 receptor	protein_coding	83.991	0.118974	0.209712	0.567321	0.570496	0.738848
1244	NM_000392,XM_006717630,XM_006717631,XM_011539291,XM_017015675,XR_945604,XR_945605	ABCC2	ATP binding cassette subfamily C member 2	protein_coding	3479.52	0.871006	0.0375061	23.223	2.6659e-119	2.03795e-117
1258	NM_001135639,NM_001286130,NM_001297,XM_011522870	CNGB1	cyclic nucleotide gated channel subunit beta 1	protein_coding	0.890478	3.3554	3.82215	0.877882	0.380008	NA
1259	NM_000087,NM_001142564,NM_001379270,XM_005248049,XM_011513623	CNGA1	cyclic nucleotide gated channel subunit alpha 1	protein_coding	0	NA	NA	NA	NA	NA
1260	NM_005140	CNGA2	cyclic nucleotide gated channel subunit alpha 2	protein_coding	0	NA	NA	NA	NA	NA
1261	NM_001079878,NM_001298,XM_006712243,XM_011510554	CNGA3	cyclic nucleotide gated channel subunit alpha 3	protein_coding	97.8476	0.823027	0.195755	4.20438	2.61802e-05	9.63541e-05
1262	NM_001037329,XM_017017217,XM_017017218,XM_017017219,XM_024448352,XM_024448353	CNGA4	cyclic nucleotide gated channel subunit alpha 4	protein_coding	1.86088	1.06093	2.09452	0.506527	0.612487	0.774008
1263	NM_004073,XR_246234	PLK3	polo like kinase 3	protein_coding	544.086	0.478101	0.0807874	5.91801	3.25861e-09	1.70682e-08
1264	NM_001299,NM_001308341,NM_001308342,XM_005259741,XM_017026289,XM_024451361,XM_024451362	CNN1	calponin 1	protein_coding	77.2569	0.151343	0.213028	0.710434	0.477435	0.655972
1265	NM_001303499,NM_001303501,NM_004368,NM_201277	CNN2	calponin 2	protein_coding	4516.76	0.425882	0.0319057	13.3481	1.2144e-40	2.39037e-39
1266	NM_001286055,NM_001286056,NM_001839,XM_017000245	CNN3	calponin 3	protein_coding	2734.04	0.328977	0.0398127	8.26312	1.41919e-16	1.1671e-15
1267	NM_001330216,NM_033133,XM_011524340	CNP	2',3'-cyclic nucleotide 3' phosphodiesterase	protein_coding	5222.42	-0.0608267	0.031837	-1.91057	0.0560603	0.117236
1268	NM_001160226,NM_001160258,NM_001160259,NM_001365869,NM_001365870,NM_001365872,NM_001365874,NM_001370545,NM_001370546,NM_001370547,NM_016083,NM_033181,XM_011535425	CNR1	cannabinoid receptor 1	protein_coding	0	NA	NA	NA	NA	NA
1269	NM_001841,XM_011540629,XM_017000261	CNR2	cannabinoid receptor 2	protein_coding	0	NA	NA	NA	NA	NA
1270	NM_000614	CNTF	ciliary neurotrophic factor	protein_coding	144.881	-0.169228	0.177594	-0.95289	0.340646	0.512653
1271	NM_001207011,NM_001842,NM_147164,XM_017014260,XM_017014261,XM_017014262,XM_017014263,XM_017014264,XM_017014265	CNTFR	ciliary neurotrophic factor receptor	protein_coding	4.72625	0.173068	1.01005	0.171345	0.863953	0.934917
1272	NM_001256063,NM_001256064,NM_001843,NM_175038,XM_005268651,XM_006719241,XM_011537926,XM_011537927,XM_017018826,XM_017018827,XM_024448843,XR_002957288,XR_002957289,XR_002957290,XR_002957291	CNTN1	contactin 1	protein_coding	0.365258	2.06368	4.03341	0.511647	0.608898	NA
1277	NM_000088,XM_005257058,XM_005257059,XM_011524341	COL1A1	collagen type I alpha 1 chain	protein_coding	7786.97	0.825291	0.076913	10.7302	7.34446e-27	9.47287e-26
1278	NM_000089	COL1A2	collagen type I alpha 2 chain	protein_coding	40797.5	0.899688	0.0250864	35.8636	1.12943e-281	4.40476e-279
1280	NM_001844,NM_033150,XM_017018828,XM_017018829,XM_017018830,XM_017018831	COL2A1	collagen type II alpha 1 chain	protein_coding	0	NA	NA	NA	NA	NA
1281	NM_000090	COL3A1	collagen type III alpha 1 chain	protein_coding	60.0142	2.76588	0.291095	9.50163	2.06631e-21	2.15042e-20
1282	NM_001303110,NM_001845,XM_011521048	COL4A1	collagen type IV alpha 1 chain	protein_coding	0.498463	2.52695	3.99903	0.631891	0.527458	NA
1284	NM_001846	COL4A2	collagen type IV alpha 2 chain	protein_coding	313.627	-0.454315	0.106672	-4.259	2.05344e-05	7.65796e-05
1285	NM_000091,XM_005246277,XM_005246280,XM_006712245,XM_011510555,XM_011510556,XM_017003295,XR_001738601,XR_241280	COL4A3	collagen type IV alpha 3 chain	protein_coding	2.97508	3.06771	1.7774	1.72595	0.0843564	0.166897
1286	NM_000092,XM_005246281,XM_005246282,XM_006712246,XM_011510557,XM_011510558,XM_011510559,XM_011510560,XM_011510561,XM_011510562,XM_011510565,XM_011510566,XM_011510567,XM_011510568,XM_011510569,XM_011510570,XM_011510572,XM_017003296,XM_017003297,XM_017003298,XM_017003299,XM_017003300,XR_001738602,XR_001738603,XR_001738604,XR_001738606,XR_001738607,XR_922837	COL4A4	collagen type IV alpha 4 chain	protein_coding	3.77481	5.44087	3.65337	1.48927	0.136415	0.248489
1287	NM_000495,NM_033380,XM_011530849,XM_017029259,XM_017029260,XM_017029261,XM_017029262,XM_017029263	COL4A5	collagen type IV alpha 5 chain	protein_coding	947.131	0.170131	0.0603615	2.81854	0.00482424	0.012836
1288	NM_001287758,NM_001287759,NM_001287760,NM_001847,NM_033641,XM_006724617,XM_011530852,XM_011530853,XM_011530854,XR_001755650	COL4A6	collagen type IV alpha 6 chain	protein_coding	330.502	-0.13851	0.110155	-1.25741	0.208606	0.348943
1289	NM_000093,NM_001278074,XM_017014266,XR_001746183	COL5A1	collagen type V alpha 1 chain	protein_coding	4402.58	0.943551	0.0386057	24.4407	6.3119e-132	5.69556e-130
1290	NM_000393,XM_011510573	COL5A2	collagen type V alpha 2 chain	protein_coding	10309.5	0.573549	0.0304856	18.8137	5.82722e-79	2.48765e-77
1291	NM_001848	COL6A1	collagen type VI alpha 1 chain	protein_coding	11188	-0.0464441	0.0404307	-1.14873	0.250667	0.403712
1292	NM_001849,NM_058174,NM_058175,XM_011529451,XR_937438,XR_937439	COL6A2	collagen type VI alpha 2 chain	protein_coding	17900.1	0.0690079	0.033826	2.04008	0.0413422	0.0896931
1293	NM_004369,NM_057164,NM_057165,NM_057166,NM_057167,XM_005246065,XM_006712253,XM_011510574,XM_017003304,XM_024452684	COL6A3	collagen type VI alpha 3 chain	protein_coding	54180.5	0.113269	0.0292315	3.87489	0.000106675	0.000365102
1294	NM_000094,XM_017005688,XM_017005689,XM_017005690,XM_017005691,XM_017005692,XR_001740003,XR_001740004,XR_001740005,XR_001740006,XR_001740007,XR_001740008,XR_001740009	COL7A1	collagen type VII alpha 1 chain	protein_coding	5252.36	0.479582	0.103909	4.61542	3.92307e-06	1.58008e-05
1295	NM_001850,NM_020351	COL8A1	collagen type VIII alpha 1 chain	protein_coding	3273.81	-0.314818	0.035699	-8.8187	1.158e-18	1.05821e-17
1296	NM_001294347,NM_005202,XM_005270477	COL8A2	collagen type VIII alpha 2 chain	protein_coding	28.7331	2.29366	0.401577	5.71162	1.11904e-08	5.62086e-08
1297	NM_001377289,NM_001377290,NM_001377291,NM_001851,NM_078485,NR_165185,XM_011535429,XM_017010246,XM_017010247	COL9A1	collagen type IX alpha 1 chain	protein_coding	0	NA	NA	NA	NA	NA
1298	NM_001852,XM_006710365,XM_011540715,XM_011540716,XM_011540717,XM_017000332,XM_017000333	COL9A2	collagen type IX alpha 2 chain	protein_coding	102.5	1.46365	0.19762	7.40637	1.29801e-13	9.01243e-13
1299	NM_001853,XM_011528545,XM_017027666	COL9A3	collagen type IX alpha 3 chain	protein_coding	19.912	1.19326	0.487129	2.44958	0.0143023	0.0347185
1300	NM_000493,XM_006715333,XM_011535432,XM_011535433,XM_017010248	COL10A1	collagen type X alpha 1 chain	protein_coding	17.3505	-0.0627445	0.496666	-0.126331	0.89947	0.955066
1301	NM_001190709,NM_001854,NM_080629,NM_080630,NR_134980,XM_017000334,XM_017000335,XM_017000336,XM_017000337	COL11A1	collagen type XI alpha 1 chain	protein_coding	16.995	1.68059	0.524817	3.20224	0.00136362	0.00399349
1302	NM_001163771,NM_080679,NM_080680,NM_080681,XM_011514299,XM_011514300,XM_011514302,XM_017010250,XM_017010251	COL11A2	collagen type XI alpha 2 chain	protein_coding	14.728	1.75514	0.63261	2.77444	0.00552972	0.0145565
1303	NM_004370,NM_080645,XM_011535434,XM_011535435,XM_011535436,XM_017010252	COL12A1	collagen type XII alpha 1 chain	protein_coding	2149.27	0.320991	0.0428761	7.48647	7.07488e-14	4.96774e-13
1305	NM_001130103,NM_001320951,NM_001368882,NM_001368883,NM_001368884,NM_001368885,NM_001368886,NM_001368895,NM_001368896,NM_001368897,NM_001368898,NM_080798,NM_080800,NM_080801,NM_080802,NM_080805,XM_011539293,XM_011539294,XM_011539295,XM_017015676,XM_017015677,XM_017015679,XM_017015680,XM_017015681,XM_017015682,XM_017015684,XM_017015685,XM_017015686,XM_017015687,XM_017015689,XM_017015691,XM_01701569…	COL13A1	collagen type XIII alpha 1 chain	protein_coding	0	NA	NA	NA	NA	NA
1306	NM_001855,XM_011518214	COL15A1	collagen type XV alpha 1 chain	protein_coding	204.397	0.728312	0.139342	5.2268	1.72472e-07	7.85079e-07
1307	NM_001856,XM_005270481,XM_011540722,XM_011540723,XM_011540724,XM_011540726,XM_011540727,XM_011540728,XM_011540729,XM_011540730,XM_017000338,XM_017000339,XM_017000340,XM_017000341,XR_001736981,XR_001736982,XR_001736983,XR_001736984,XR_946546	COL16A1	collagen type XVI alpha 1 chain	protein_coding	2620.68	0.126407	0.0542591	2.32968	0.019823	0.0466054
1308	NM_000494	COL17A1	collagen type XVII alpha 1 chain	protein_coding	178.817	0.195189	0.145921	1.33764	0.181015	0.312278
1310	NM_001858,XM_011535437,XM_011535438,XM_017010253,XM_017010254,XM_017010255,XM_017010256,XM_017010257,XM_017010258,XM_017010259	COL19A1	collagen type XIX alpha 1 chain	protein_coding	2.15075	4.62595	2.17273	2.12909	0.0332467	0.0739667
1311	NM_000095	COMP	cartilage oligomeric matrix protein	protein_coding	0	NA	NA	NA	NA	NA
1312	NM_000754,NM_001135161,NM_001135162,NM_001362828,NM_007310	COMT	catechol-O-methyltransferase	protein_coding	3203.24	0.0442598	0.0386043	1.1465	0.251589	0.404745
1314	NM_001098398,NM_004371	COPA	COPI coat complex subunit alpha	protein_coding	11346.6	0.42899	0.0256973	16.694	1.44927e-62	4.69026e-61
1315	NM_001144061,NM_001144062,NM_016451	COPB1	COPI coat complex subunit beta 1	protein_coding	12409.6	0.441878	0.0272593	16.2102	4.27404e-59	1.30779e-57
1316	NM_001160124,NM_001160125,NM_001300,NR_027653	KLF6	Kruppel like factor 6	protein_coding	3225.26	-0.462741	0.0428091	-10.8094	3.10654e-27	4.06607e-26
1317	NM_001859	SLC31A1	solute carrier family 31 member 1	protein_coding	3096.9	0.332917	0.0363085	9.16911	4.76923e-20	4.65394e-19
1318	NM_001860,XM_011518216,XM_017014267	SLC31A2	solute carrier family 31 member 2	protein_coding	418.993	0.205325	0.0976416	2.10285	0.0354792	0.078332
1325	NM_001302	CORT	cortistatin	protein_coding	8.29347	0.0389346	0.700169	0.0556074	0.955655	0.976283
1326	NM_001244134,NM_001320961,NM_005204,XM_017015708,XM_017015709,XM_017015710,XM_017015711,XM_017015712,XM_017015713,XM_017015714,XM_024447819	MAP3K8	mitogen-activated protein kinase kinase kinase 8	protein_coding	319.981	0.489454	0.105646	4.63295	3.6049e-06	1.45959e-05
1327	NM_001318786,NM_001318788,NM_001318794,NM_001318797,NM_001318802,NM_001861,XM_024450156	COX4I1	cytochrome c oxidase subunit 4I1	protein_coding	12244.3	0.115544	0.0265485	4.35221	1.34774e-05	5.12249e-05
1329	NM_001862	COX5B	cytochrome c oxidase subunit 5B	protein_coding	6437.78	0.364157	0.0320388	11.3661	6.16514e-30	8.77846e-29
1330	gene-COX5BP1	COX5BP1	cytochrome c oxidase subunit 5B pseudogene 1	pseudogene	0	NA	NA	NA	NA	NA
1332	gene-COX5BP3	COX5BP3	cytochrome c oxidase subunit 5B pseudogene 3	pseudogene	0.47703	-2.29928	3.99388	-0.575701	0.564817	NA
1333	gene-COX5BP4	COX5BP4	cytochrome c oxidase subunit 5B pseudogene 4	pseudogene	0	NA	NA	NA	NA	NA
1336	gene-COX5BP7	COX5BP7	cytochrome c oxidase subunit 5B pseudogene 7	pseudogene	2.28778	2.59925	1.80432	1.44057	0.149706	0.26751
1337	NM_004373	COX6A1	cytochrome c oxidase subunit 6A1	protein_coding	12640.2	0.192019	0.0323396	5.93757	2.89277e-09	1.52282e-08
1338	gene-COX6A1P1	COX6A1P1	cytochrome c oxidase subunit 6A1 pseudogene 1	pseudogene	0	NA	NA	NA	NA	NA
1339	NM_005205	COX6A2	cytochrome c oxidase subunit 6A2	protein_coding	0	NA	NA	NA	NA	NA
1340	NM_001863	COX6B1	cytochrome c oxidase subunit 6B1	protein_coding	8033.84	0.141189	0.0341123	4.13893	3.48925e-05	0.000126917
1345	NM_004374,XM_017013020	COX6C	cytochrome c oxidase subunit 6C	protein_coding	6764.75	0.323917	0.0351887	9.20514	3.41232e-20	3.36263e-19
1346	NM_001864	COX7A1	cytochrome c oxidase subunit 7A1	protein_coding	0	NA	NA	NA	NA	NA
1347	NM_001366292,NM_001366293,NM_001865,NR_029466,NR_158783,NR_158784,XM_024446330	COX7A2	cytochrome c oxidase subunit 7A2	protein_coding	5996.91	0.240434	0.0385	6.24504	4.23681e-10	2.36681e-09
1348	gene-COX7A2P2	COX7A2P2	cytochrome c oxidase subunit 7A2 pseudogene 2	pseudogene	0	NA	NA	NA	NA	NA
1349	NM_001866	COX7B	cytochrome c oxidase subunit 7B	protein_coding	10688.3	0.342312	0.0268775	12.736	3.731e-37	6.58361e-36
1350	NM_001867	COX7C	cytochrome c oxidase subunit 7C	protein_coding	13316.3	0.343426	0.0322361	10.6535	1.67949e-26	2.141e-25
1351	NM_004074	COX8A	cytochrome c oxidase subunit 8A	protein_coding	11886.6	0.0573762	0.037488	1.53052	0.125887	0.233508
1352	NM_001303	COX10	cytochrome c oxidase assembly factor heme A:farnesyltransferase COX10	protein_coding	837.832	-0.465314	0.0647919	-7.18167	6.88628e-13	4.58355e-12
1353	NM_001162861,NM_001162862,NM_001321518,NM_004375,NR_027941,NR_027942,NR_135677,XM_011524342,XM_017024192,XM_017024193,XM_017024196,XM_024450583,XM_024450584	COX11	cytochrome c oxidase copper chaperone COX11	protein_coding	4310.5	0.000751335	0.0346471	0.0216853	0.982699	0.991315
1355	NM_001320974,NM_001320975,NM_001320976,NM_001372024,NM_001372025,NM_001372026,NM_001372027,NM_001372028,NM_004376,NM_078470,NR_164009,XM_006717634,XM_011539298	COX15	cytochrome c oxidase assembly homolog COX15	protein_coding	2403.8	-0.0906676	0.0397408	-2.28147	0.0225206	0.0522325
1356	NM_000096,NR_046371,XM_006713499,XM_006713500,XM_006713501,XM_011512435,XM_017005734,XM_017005735,XR_427361	CP	ceruloplasmin	protein_coding	8.81348	0.547283	0.685204	0.798716	0.424455	0.603554
1357	NM_001868	CPA1	carboxypeptidase A1	protein_coding	0.182629	1.11751	4.08047	0.273868	0.784186	NA
1358	NM_001869	CPA2	carboxypeptidase A2	protein_coding	20.2574	1.59192	0.465731	3.41811	0.000630573	0.00194315
1359	NM_001870	CPA3	carboxypeptidase A3	protein_coding	0.332309	1.94517	4.04406	0.480994	0.630521	NA
1360	NM_001871	CPB1	carboxypeptidase B1	protein_coding	7.46185	3.07642	0.98154	3.13428	0.00172278	0.0049601
1361	NM_001278541,NM_001872,XM_017020393	CPB2	carboxypeptidase B2	protein_coding	5.62624	-0.960134	0.984197	-0.975551	0.329287	0.498611
1362	NM_001199775,NM_001304	CPD	carboxypeptidase D	protein_coding	6011.29	-0.00923557	0.0289201	-0.319348	0.749463	0.871847
1363	NM_001873	CPE	carboxypeptidase E	protein_coding	1322.58	0.145962	0.0516252	2.82734	0.00469363	0.0125349
1364	NM_001305	CLDN4	claudin 4	protein_coding	11.8071	0.364518	0.575702	0.633172	0.526621	0.700558
1365	NM_001306	CLDN3	claudin 3	protein_coding	0	NA	NA	NA	NA	NA
1366	NM_001185022,NM_001185023,NM_001307	CLDN7	claudin 7	protein_coding	20.1747	2.16126	1.18856	1.81839	0.0690044	0.140376
1368	NM_001005502,NM_001874,NM_198320,XR_001748577,XR_001748578,XR_001748579,XR_001748580,XR_001748581,XR_001748582,XR_001748583,XR_001748584	CPM	carboxypeptidase M	protein_coding	142.121	0.109911	0.16512	0.665647	0.505637	0.681268
1369	NM_001308	CPN1	carboxypeptidase N subunit 1	protein_coding	0	NA	NA	NA	NA	NA
1370	NM_001080513,NM_001291988,XM_005269280	CPN2	carboxypeptidase N subunit 2	protein_coding	0	NA	NA	NA	NA	NA
1371	NM_000097,XM_005247125,XR_001740025,XR_001740026,XR_001740027,XR_001740028	CPOX	coproporphyrinogen oxidase	protein_coding	2656.86	-0.0740672	0.0392871	-1.88528	0.059392	0.123441
1373	NM_001122633,NM_001369256,NM_001369257,NM_001875,NR_161225,NR_163592	CPS1	carbamoyl-phosphate synthase 1	protein_coding	1674.34	-0.146247	0.0503442	-2.90494	0.00367328	0.0100145
1374	NM_001031847,NM_001876,XM_005273762,XM_005273763,XM_017017220	CPT1A	carnitine palmitoyltransferase 1A	protein_coding	5197.68	-0.220839	0.031412	-7.03039	2.05957e-12	1.33232e-11
1375	NM_001145134,NM_001145135,NM_001145137,NM_004377,NM_152245,NM_152246	CPT1B	carnitine palmitoyltransferase 1B	protein_coding	150.73	-0.32507	0.413542	-0.786064	0.43183	0.611283
1376	NM_000098,NM_001330589	CPT2	carnitine palmitoyltransferase 2	protein_coding	911.542	0.487833	0.0613457	7.9522	1.83226e-15	1.4143e-14
1378	NM_000651	CR1	complement C3b/C4b receptor 1 (Knops blood group)	protein_coding	0	NA	NA	NA	NA	NA
1379	NM_175710	CR1L	complement C3b/C4b receptor 1 like	protein_coding	0	NA	NA	NA	NA	NA
1380	NM_001006658,NM_001877,XM_011509206	CR2	complement C3d receptor 2	protein_coding	0	NA	NA	NA	NA	NA
1381	NM_004378	CRABP1	cellular retinoic acid binding protein 1	protein_coding	0	NA	NA	NA	NA	NA
1382	NM_001199723,NM_001878	CRABP2	cellular retinoic acid binding protein 2	protein_coding	998.007	0.866141	0.0644492	13.4391	3.56556e-41	7.14043e-40
1384	NM_000755,NM_001257363,NM_001346546,NM_001346547,NM_001346548,NM_001346549,NM_004003,XM_005251708,XM_017014275,XM_024447414	CRAT	carnitine O-acetyltransferase	protein_coding	1616.5	-0.517563	0.0522808	-9.89968	4.17615e-23	4.65117e-22
1385	NM_001320793,NM_001371426,NM_001371427,NM_001371428,NM_004379,NM_134442,NR_135473,NR_163946,NR_163947,XM_011510646,XM_011510648,XM_011510650,XM_017003399,XM_017003401,XR_001738636,XR_001738637,XR_241290,XR_241292	CREB1	cAMP responsive element binding protein 1	protein_coding	2337.16	-0.0719443	0.0400203	-1.79769	0.0722254	0.14623
1386	NM_001256090,NM_001256091,NM_001256092,NM_001256093,NM_001256094,NM_001880,NR_045768,NR_045769,NR_045770,NR_045771,NR_045772,NR_045773,NR_045774	ATF2	activating transcription factor 2	protein_coding	2715.28	0.0393305	0.0384833	1.02201	0.306775	0.472957
1387	NM_001079846,NM_004380,XM_005255124,XM_005255125,XM_006720848,XM_011522381,XM_011522382,XM_017022944	CREBBP	CREB binding protein	protein_coding	613.76	0.234136	0.0996077	2.35058	0.0187441	0.0444137
1388	NM_001136153,NM_004381	ATF6B	activating transcription factor 6 beta	protein_coding	695.929	-0.310738	0.0811495	-3.8292	0.000128558	0.000436174
1389	NM_001310	CREBL2	cAMP responsive element binding protein like 2	protein_coding	3109.57	0.12438	0.0372265	3.34116	0.000834296	0.00252262
1390	NM_001267562,NM_001267563,NM_001267564,NM_001267565,NM_001267566,NM_001267567,NM_001267568,NM_001267569,NM_001267570,NM_001352445,NM_001352446,NM_001352465,NM_001352466,NM_001352467,NM_001881,NM_181571,NM_182717,NM_182718,NM_182719,NM_182720,NM_182721,NM_182723,NM_182724,NM_182769,NM_182770,NM_182771,NM_182772,NM_183011,NM_183012,NM_183013,NM_183060,XM_006717378,XM_006717379,XM_006717382,XM_00671…	CREM	cAMP responsive element modulator	protein_coding	1510.56	-0.0436729	0.0521426	-0.837567	0.402274	0.580697
1392	NM_000756	CRH	corticotropin releasing hormone	protein_coding	0	NA	NA	NA	NA	NA
1393	NM_001882,XR_948235	CRHBP	corticotropin releasing hormone binding protein	protein_coding	131.505	-0.345928	0.167042	-2.0709	0.0383681	0.0840009
1394	NM_001145146,NM_001145147,NM_001145148,NM_001303018,NM_001303020,NM_004382	CRHR1	corticotropin releasing hormone receptor 1	protein_coding	0	NA	NA	NA	NA	NA
1395	NM_001202475,NM_001202481,NM_001202482,NM_001202483,NM_001883,XM_017011752,XM_024446665	CRHR2	corticotropin releasing hormone receptor 2	protein_coding	0	NA	NA	NA	NA	NA
1396	NM_001311	CRIP1	cysteine rich protein 1	protein_coding	38.1973	1.23657	0.332323	3.72097	0.000198458	0.000655732
1397	NM_001270837,NM_001270841,NM_001312,NR_073081,NR_073082,NR_073083,NR_073084,NR_073085,XM_024449480,XM_024449481,XR_002957531	CRIP2	cysteine rich protein 2	protein_coding	635.956	1.02806	0.0774202	13.279	3.06545e-40	5.94238e-39
1398	NM_005206,NM_016823	CRK	CRK proto-oncogene, adaptor protein	protein_coding	6159.59	-0.10305	0.0313249	-3.28972	0.00100287	0.0029965
1399	NM_005207,NR_156180	CRKL	CRK like proto-oncogene, adaptor protein	protein_coding	4148.51	0.0794766	0.0342394	2.3212	0.0202758	0.047534
1400	NM_001014809,NM_001288661,NM_001288662,NM_001313	CRMP1	collapsin response mediator protein 1	protein_coding	2.31521	-4.58205	2.0832	-2.19952	0.0278406	0.0631084
1401	NM_000567,NM_001329057,NM_001329058,NM_001382703	CRP	C-reactive protein	protein_coding	0	NA	NA	NA	NA	NA
1404	NM_001884,XM_011543168,XM_017009051,XM_017009052,XM_017009053,XM_017009054	HAPLN1	hyaluronan and proteoglycan link protein 1	protein_coding	0.830772	3.26113	3.96249	0.823	0.410508	NA
1406	NM_000554	CRX	cone-rod homeobox	protein_coding	0	NA	NA	NA	NA	NA
1407	NM_004075,XM_017018832,XM_024448844,XM_024448845	CRY1	cryptochrome circadian regulator 1	protein_coding	735.218	-0.532402	0.0802918	-6.63084	3.33783e-11	2.01849e-10
1408	NM_001127457,NM_021117	CRY2	cryptochrome circadian regulator 2	protein_coding	570.044	-0.0108516	0.0818965	-0.132504	0.894586	0.953125
1409	NM_000394,NM_001363766	CRYAA	crystallin alpha A	protein_coding	0	NA	NA	NA	NA	NA
1410	NM_001289807,NM_001289808,NM_001330379,NM_001368245,NM_001368246,NM_001885	CRYAB	crystallin alpha B	protein_coding	86.6621	2.87247	0.250235	11.4791	1.68083e-30	2.4463e-29
1411	NM_005208,XM_017024198	CRYBA1	crystallin beta A1	protein_coding	0	NA	NA	NA	NA	NA
1412	NM_057093,NM_057094	CRYBA2	crystallin beta A2	protein_coding	1.39852	1.70995	2.72878	0.626634	0.530899	0.703889
1413	NM_001886,XM_006724140	CRYBA4	crystallin beta A4	protein_coding	0	NA	NA	NA	NA	NA
1414	NM_001887,XM_011529899	CRYBB1	crystallin beta B1	protein_coding	0	NA	NA	NA	NA	NA
1415	NM_000496,XM_006724141,XM_011529900	CRYBB2	crystallin beta B2	protein_coding	0.659891	-2.76406	3.97008	-0.696222	0.48629	NA
1416	NR_033733,NR_033734	CRYBB2P1	crystallin beta B2 pseudogene 1	transcribed_pseudogene	356.396	-0.161152	0.0987634	-1.63169	0.102744	0.197274
1417	NM_004076,XM_017028599	CRYBB3	crystallin beta B3	protein_coding	16.0699	0.647032	0.521801	1.24	0.214976	0.357349
1418	NM_014617	CRYGA	crystallin gamma A	protein_coding	0	NA	NA	NA	NA	NA
1419	NM_005210,XM_017003402	CRYGB	crystallin gamma B	protein_coding	0	NA	NA	NA	NA	NA
1420	NM_020989,XM_011510662	CRYGC	crystallin gamma C	protein_coding	0	NA	NA	NA	NA	NA
1421	NM_006891	CRYGD	crystallin gamma D	protein_coding	0	NA	NA	NA	NA	NA
1423	gene-CRYGFP	CRYGFP	crystallin gamma F, pseudogene	pseudogene	0	NA	NA	NA	NA	NA
1424	gene-CRYGGP	CRYGGP	crystallin gamma G, pseudogene	pseudogene	0	NA	NA	NA	NA	NA
1427	NM_017541	CRYGS	crystallin gamma S	protein_coding	118.646	0.575525	0.174657	3.29518	0.000983596	0.00294388
1428	NM_001376256,NM_001888	CRYM	crystallin mu	protein_coding	577.3	-0.231686	0.0789828	-2.93337	0.00335306	0.0092135
1429	NM_001130042,NM_001130043,NM_001134759,NM_001889,XM_005270491,XM_011540747,XM_017000367,XM_017000368	CRYZ	crystallin zeta	protein_coding	3339.59	0.140549	0.0379645	3.70211	0.000213814	0.000703237
1431	NM_004077	CS	citrate synthase	protein_coding	5659.37	-0.510512	0.033214	-15.3704	2.58744e-53	6.9879e-52
1432	NM_001315,NM_139012,NM_139013,NM_139014,XM_006714998,XM_011514310,XM_017010299,XM_017010300,XM_017010301,XM_017010302,XM_017010303,XM_017010304,XR_926065	MAPK14	mitogen-activated protein kinase 14	protein_coding	2505.08	-0.0440925	0.0416586	-1.05842	0.289862	0.45283
1434	NM_001256135,NM_001316,NM_001362762,NR_045796	CSE1L	chromosome segregation 1 like	protein_coding	23007.9	-0.435099	0.0243868	-17.8416	3.35862e-71	1.27318e-69
1435	NM_000757,NM_172210,NM_172211,NM_172212,XM_017000369	CSF1	colony stimulating factor 1	protein_coding	3388.55	0.613561	0.0391141	15.6864	1.87275e-55	5.30691e-54
1436	NM_001288705,NM_001349736,NM_001375320,NM_001375321,NM_005211,NR_109969,NR_164679	CSF1R	colony stimulating factor 1 receptor	protein_coding	249.681	0.231408	0.120346	1.92285	0.0544985	0.114396
1437	NM_000758	CSF2	colony stimulating factor 2	protein_coding	2.45441	2.00521	1.86214	1.07683	0.281556	0.44292
1438	NM_001161529,NM_001161529_dup1,NM_001161530,NM_001161530_dup1,NM_001161531,NM_001161531_dup1,NM_001161532,NM_001161532_dup1,NM_001379153,NM_001379153_dup1,NM_001379154,NM_001379154_dup1,NM_001379155,NM_001379155_dup1,NM_001379156,NM_001379156_dup1,NM_001379158,NM_001379158_dup1,NM_001379159,NM_001379159_dup1,NM_001379160,NM_001379160_dup1,NM_001379161,NM_001379161_dup1,NM_001379162,NM_001379162_d…	CSF2RA	colony stimulating factor 2 receptor subunit alpha	protein_coding	0	NA	NA	NA	NA	NA
1439	NM_000395,XM_005261340,XM_011529903,XM_011529904,XM_011529905	CSF2RB	colony stimulating factor 2 receptor subunit beta	protein_coding	0	NA	NA	NA	NA	NA
1440	NM_000759,NM_001178147,NM_172219,NM_172220,NR_033662,NR_168489,NR_168490,NR_168491	CSF3	colony stimulating factor 3	protein_coding	269.082	-0.956437	0.124464	-7.68446	1.5364e-14	1.12552e-13
1441	NM_000760,NM_156039,NM_172313,XM_005270493,XM_011540748,XM_011540749,XM_011540750,XM_017000370	CSF3R	colony stimulating factor 3 receptor	protein_coding	0	NA	NA	NA	NA	NA
1442	NM_001317	CSH1	chorionic somatomammotropin hormone 1	protein_coding	0	NA	NA	NA	NA	NA
1443	NM_020991,NM_022644,NM_022645	CSH2	chorionic somatomammotropin hormone 2	protein_coding	0	NA	NA	NA	NA	NA
1444	NM_001318,NM_001321067,NM_001321068,NM_001321069,NM_022579,NM_022580,NM_022581,XM_011524344,XM_011524346	CSHL1	chorionic somatomammotropin hormone like 1	protein_coding	0	NA	NA	NA	NA	NA
1445	NM_001127190,NM_001354988,NM_004383	CSK	C-terminal Src kinase	protein_coding	1575.94	-0.270879	0.0494466	-5.47821	4.29652e-08	2.05451e-07
1446	NM_001025104,NM_001890,XM_006714089,XM_006714090,XM_006714091	CSN1S1	casein alpha s1	protein_coding	0	NA	NA	NA	NA	NA
1447	NM_001302770,NM_001891,XM_017007760	CSN2	casein beta	protein_coding	0	NA	NA	NA	NA	NA
1448	NM_005212,XM_011531620,XM_017007761	CSN3	casein kappa	protein_coding	0	NA	NA	NA	NA	NA
1452	NM_001025105,NM_001271741,NM_001271742,NM_001892	CSNK1A1	casein kinase 1 alpha 1	protein_coding	15568	0.0519432	0.0233387	2.22563	0.0260393	0.0595164
1453	NM_001363749,NM_001893,NM_139062,NR_110578,XM_005256336,XR_002957961,XR_243518,XR_430028,XR_933922,XR_933923	CSNK1D	casein kinase 1 delta	protein_coding	2064.24	-0.254557	0.0498403	-5.10745	3.2654e-07	1.4494e-06
1454	NM_001894,NM_152221	CSNK1E	casein kinase 1 epsilon	protein_coding	2464.58	0.170992	0.0435001	3.93084	8.46488e-05	0.000293825
1455	NM_001319,XM_005259498,XM_005259499,XM_005259500,XM_005259501,XM_017026297,XM_017026298,XR_430129	CSNK1G2	casein kinase 1 gamma 2	protein_coding	3212.38	0.0877852	0.0378556	2.31895	0.0203978	0.0477801
1456	NM_001031812,NM_001044723,NM_001270572,NM_001270573,NM_001270574,NM_001364140,NM_001364141,NM_001364143,NM_001364144,NM_001364145,NM_001364146,NM_001364147,NM_001364148,NM_001364149,NM_001364150,NM_004384,XM_005271892,XM_005271894,XM_005271895,XM_017009057,XM_017009059,XM_017009060,XM_017009061,XM_017009062,XM_017009063,XM_017009064,XM_017009065,XM_017009067,XM_017009068,XM_017009069,XM_017009070	CSNK1G3	casein kinase 1 gamma 3	protein_coding	1721.78	-0.116146	0.0492638	-2.35763	0.0183918	0.043669
1457	NM_001362770,NM_001362771,NM_001895,NM_177559,NM_177560	CSNK2A1	casein kinase 2 alpha 1	protein_coding	4052.08	-0.181991	0.0354409	-5.13505	2.82062e-07	1.25927e-06
1459	NM_001896,XM_005255800,XM_005255801,XM_017022945	CSNK2A2	casein kinase 2 alpha 2	protein_coding	1137.05	-0.356782	0.056449	-6.32044	2.60818e-10	1.47964e-09
1460	NM_001282385,NM_001320	CSNK2B	casein kinase 2 beta	protein_coding	2750.62	-0.346411	0.0384317	-9.01368	1.9925e-19	1.89374e-18
1462	NM_001126336,NM_001164097,NM_001164098,NM_004385	VCAN	versican	protein_coding	5563.98	-0.289008	0.0346864	-8.33204	7.94628e-17	6.62478e-16
1463	NM_004386	NCAN	neurocan	protein_coding	0	NA	NA	NA	NA	NA
1464	NM_001897	CSPG4	chondroitin sulfate proteoglycan 4	protein_coding	3375.5	-0.158428	0.0390127	-4.06094	4.88745e-05	0.000174574
1465	NM_001193570,NM_001193571,NM_001193572,NM_004078	CSRP1	cysteine and glycine rich protein 1	protein_coding	7569.87	0.0339326	0.0281184	1.20678	0.227518	0.373196
1466	NM_001300965,NM_001321	CSRP2	cysteine and glycine rich protein 2	protein_coding	509.021	-0.326576	0.0836915	-3.90214	9.53458e-05	0.000328577
1467	gene-CSRP2P1	CSRP2P1	cysteine and glycine rich protein 2 pseudogene 1	pseudogene	0.182629	1.11751	4.08047	0.273868	0.784186	NA
1468	NM_001270888,NM_001270953,NM_012140,XM_017024220	SLC25A10	solute carrier family 25 member 10	protein_coding	1006.25	-1.12081	0.0636019	-17.6222	1.66389e-69	6.12577e-68
1469	NM_001898	CST1	cystatin SN	protein_coding	0	NA	NA	NA	NA	NA
1470	NM_001322	CST2	cystatin SA	protein_coding	0	NA	NA	NA	NA	NA
1471	NM_000099,NM_001288614	CST3	cystatin C	protein_coding	1413.28	0.227781	0.0502414	4.53373	5.79517e-06	2.29158e-05
1472	NM_001899	CST4	cystatin S	protein_coding	0	NA	NA	NA	NA	NA
1473	NM_001900	CST5	cystatin D	protein_coding	0	NA	NA	NA	NA	NA
1474	NM_001323	CST6	cystatin E/M	protein_coding	0	NA	NA	NA	NA	NA
1475	NM_005213	CSTA	cystatin A	protein_coding	24.1171	1.29992	0.418004	3.10984	0.0018719	0.00536662
1476	NM_000100	CSTB	cystatin B	protein_coding	7061.88	-0.419326	0.0314651	-13.3267	1.61874e-40	3.16997e-39
1477	NM_001033521,NM_001033522,NM_001324,XM_011528600	CSTF1	cleavage stimulation factor subunit 1	protein_coding	3971.83	-0.00159292	0.0343026	-0.0464374	0.962962	0.979678
1478	NM_001306206,NM_001306209,NM_001325,XR_001755656	CSTF2	cleavage stimulation factor subunit 2	protein_coding	1587.45	-0.190948	0.0496273	-3.84764	0.000119261	0.000405948
1479	NM_001033505,NM_001033506,NM_001326	CSTF3	cleavage stimulation factor subunit 3	protein_coding	1852.1	-0.272316	0.0467945	-5.81941	5.90544e-09	3.03313e-08
1482	NM_001166175,NM_001166176,NM_004387,XM_017009071	NKX2-5	NK2 homeobox 5	protein_coding	0	NA	NA	NA	NA	NA
1485	NM_001327	CTAG1B	cancer/testis antigen 1B	protein_coding	0	NA	NA	NA	NA	NA
1486	NM_004388	CTBS	chitobiase	protein_coding	531.216	0.429434	0.0862577	4.97849	6.40816e-07	2.78263e-06
1487	NM_001012614,NM_001328,NM_001377186,NM_001377187,NM_001377188,NM_001377189,NM_001377190,NM_001377191,NM_001377192,NM_001377193,XM_005272263,XM_017007764,XM_024453899	CTBP1	C-terminal binding protein 1	protein_coding	7010.08	-0.14083	0.035324	-3.9868	6.69692e-05	0.000235297
1488	NM_001083914,NM_001290214,NM_001290215,NM_001321012,NM_001321013,NM_001321014,NM_001329,NM_001363508,NM_022802,XM_005269561,XM_005269564,XM_005269567,XM_005269568,XM_005269569,XM_005269571,XM_005269572,XM_006717642,XM_011539351,XM_011539353,XM_011539354,XM_011539355,XM_011539357,XM_011539358,XM_017015756,XM_017015757,XM_024447830,XM_024447831	CTBP2	C-terminal binding protein 2	protein_coding	2728.43	-0.0563049	0.0457618	-1.23039	0.218551	0.36197
1489	NM_001142544,NM_001330,NR_165660,XM_011545759,XM_011545760	CTF1	cardiotrophin 1	protein_coding	100.057	1.10219	0.206589	5.3352	9.54412e-08	4.43299e-07
1490	NM_001901	CCN2	cellular communication network factor 2	protein_coding	164.54	0.244086	0.162548	1.50162	0.133195	0.243916
1491	NM_001190463,NM_001902,NM_153742,XM_005270509,XM_017000416	CTH	cystathionine gamma-lyase	protein_coding	296.405	0.34258	0.108922	3.14519	0.00165978	0.00478797
1493	NM_001037631,NM_005214	CTLA4	cytotoxic T-lymphocyte associated protein 4	protein_coding	0	NA	NA	NA	NA	NA
1495	NM_001290307,NM_001290309,NM_001290310,NM_001290312,NM_001323982,NM_001323983,NM_001323984,NM_001323985,NM_001323986,NM_001323987,NM_001323988,NM_001323989,NM_001323990,NM_001323991,NM_001323992,NM_001323993,NM_001323994,NM_001323995,NM_001323996,NM_001323997,NM_001323998,NM_001323999,NM_001324000,NM_001324001,NM_001324002,NM_001324003,NM_001324004,NM_001324005,NM_001324006,NM_001324007,NM_001324…	CTNNA1	catenin alpha 1	protein_coding	12101.9	0.155363	0.0245365	6.3319	2.42158e-10	1.37751e-09
1496	NM_001164883,NM_001282597,NM_001282598,NM_001282599,NM_001282600,NM_001320810,NM_004389,XM_011532555,XM_011532556,XM_011532557,XM_017003403,XM_017003404,XM_017003405,XM_017003406,XM_024452714,XM_024452715,XM_024452716	CTNNA2	catenin alpha 2	protein_coding	0	NA	NA	NA	NA	NA
1497	NM_001031681,NM_001374492,NM_001374493,NM_001374494,NM_001374495,NM_001374496,NM_004937,XM_006721463,XM_006721464,XM_011523691,XM_011523692,XM_017024254	CTNS	cystinosin, lysosomal cystine transporter	protein_coding	1477.84	-0.461446	0.0506678	-9.10729	8.44648e-20	8.1833e-19
1498	gene-CTNNA1P1	CTNNA1P1	catenin alpha 1 pseudogene 1	pseudogene	11.8726	0.622925	0.595892	1.04537	0.295854	0.459973
1499	NM_001098209,NM_001098210,NM_001330729,NM_001904,XM_006712983,XM_006712985,XM_017005738,XM_024453356,XM_024453357,XM_024453358,XM_024453359,XM_024453360	CTNNB1	catenin beta 1	protein_coding	23199.7	0.315241	0.023674	13.3159	1.87062e-40	3.65701e-39
1500	NM_001085458,NM_001085459,NM_001085460,NM_001085461,NM_001085462,NM_001085463,NM_001085464,NM_001085465,NM_001085466,NM_001085467,NM_001085468,NM_001085469,NM_001206883,NM_001206884,NM_001206885,NM_001206886,NM_001206887,NM_001206888,NM_001206889,NM_001206890,NM_001206891,NM_001331	CTNND1	catenin delta 1	protein_coding	5583.26	0.225894	0.0350888	6.43778	1.21236e-10	7.03924e-10
1501	NM_001288715,NM_001288716,NM_001288717,NM_001332,NM_001364128,NR_109988,XM_005248251,XM_005248252,XM_005248253,XM_011513967,XM_017009072,XM_017009073,XM_017009074,XM_017009075,XM_024454368	CTNND2	catenin delta 2	protein_coding	70.2772	-1.07055	0.241549	-4.432	9.3361e-06	3.61717e-05
1503	NM_001301237,NM_001905,NR_125440,XM_024453552,XM_024453553,XM_024453554,XM_024453561,XR_001737003,XR_001737004,XR_002959539	CTPS1	CTP synthase 1	protein_coding	4125.34	-0.746895	0.036785	-20.3044	1.17672e-91	6.19594e-90
1504	NM_001329190,NM_001906	CTRB1	chymotrypsinogen B1	protein_coding	0	NA	NA	NA	NA	NA
1506	NM_001907	CTRL	chymotrypsin like	protein_coding	30.2998	0.573473	0.3562	1.60998	0.107403	0.204717
1508	NM_001317237,NM_001908,NM_147780,NM_147781,NM_147782,NM_147783,XM_006716244,XM_006716245,XM_011543812,XM_017013097,XM_017013099,XM_017013100,XM_017013101,XM_024447071	CTSB	cathepsin B	protein_coding	33345.5	0.0985674	0.0248345	3.96898	7.21812e-05	0.000252453
1509	NM_001909	CTSD	cathepsin D	protein_coding	22915.5	0.290356	0.0344645	8.42479	3.614e-17	3.07879e-16
1510	NM_001317331,NM_001910,NM_148964,XM_011509244,XM_011509245	CTSE	cathepsin E	protein_coding	0.730517	3.06708	3.97044	0.772479	0.439831	NA
1511	NM_001911,XM_011536499	CTSG	cathepsin G	protein_coding	0	NA	NA	NA	NA	NA
1512	NM_001319137,NM_004390,XM_005254181,XM_017021951,XM_017021952,XM_024449852,XM_024449853,XM_024449854,XM_024449855	CTSH	cathepsin H	protein_coding	0.534287	2.61783	3.99345	0.655531	0.512126	NA
1513	NM_000396	CTSK	cathepsin K	protein_coding	15818	0.722761	0.0286866	25.195	4.53942e-140	4.44477e-138
1514	NM_001257971,NM_001257972,NM_001257973,NM_001382757,NM_001382758,NM_001382766,NM_001382767,NM_001382768,NM_001912,NM_145918	CTSL	cathepsin L	protein_coding	19751.1	-0.137888	0.02521	-5.46957	4.51125e-08	2.1545e-07
1515	NM_001201575,NM_001333	CTSV	cathepsin V	protein_coding	0	NA	NA	NA	NA	NA
1517	NR_033407	CTSLP2	cathepsin L pseudogene 2	transcribed_pseudogene	0	NA	NA	NA	NA	NA
1518	NR_033405	CTSLP8	cathepsin L pseudogene 8	transcribed_pseudogene	0	NA	NA	NA	NA	NA
1519	NM_001334	CTSO	cathepsin O	protein_coding	922.202	1.37313	0.070785	19.3986	7.92375e-84	3.66116e-82
1520	NM_001199739,NM_004079	CTSS	cathepsin S	protein_coding	1881.14	0.326987	0.0464745	7.03582	1.98086e-12	1.28285e-11
1521	NM_001335	CTSW	cathepsin W	protein_coding	0	NA	NA	NA	NA	NA
1522	NM_001336	CTSZ	cathepsin Z	protein_coding	0.779364	-0.424673	3.8111	-0.111431	0.911275	NA
1523	NM_001202543,NM_001202544,NM_001202545,NM_001202546,NM_001913,NM_181500,NM_181552,XM_005250150,XM_005250154,XM_006715854,XM_006715855,XM_011515825,XM_017011760,XM_024446668	CUX1	cut like homeobox 1	protein_coding	2146.18	0.163043	0.0456671	3.57025	0.000356642	0.00113693
1524	NM_001171171,NM_001171172,NM_001171174,NM_001337	CX3CR1	C-X3-C motif chemokine receptor 1	protein_coding	0	NA	NA	NA	NA	NA
1525	NM_001207063,NM_001207064,NM_001207065,NM_001207066,NM_001338,XM_011529476,XM_011529477,XM_011529478,XM_011529479,XR_001754814	CXADR	CXADR Ig-like cell adhesion molecule	protein_coding	572.164	0.974704	0.104112	9.36209	7.81743e-21	7.91373e-20
1527	NM_001205201,NM_001586,XM_011531116,XM_011531117,XM_011531118	TEX28	testis expressed 28	protein_coding	0	NA	NA	NA	NA	NA
1528	NM_001190807,NM_001914,NM_148923,XM_011525835	CYB5A	cytochrome b5 type A	protein_coding	1019.76	-0.0927311	0.0584291	-1.58707	0.112497	0.213019
1531	gene-CYB5AP3	CYB5AP3	cytochrome b5 type A pseudogene 3	pseudogene	0	NA	NA	NA	NA	NA
1532	gene-CYB5AP4	CYB5AP4	cytochrome b5 type A pseudogene 4	pseudogene	0	NA	NA	NA	NA	NA
1534	NM_001017916,NM_001017917,NM_001330421,NM_001915	CYB561	cytochrome b561	protein_coding	1978.77	0.290703	0.0449411	6.46854	9.89534e-11	5.77604e-10
1535	NM_000101,XM_011522905	CYBA	cytochrome b-245 alpha chain	protein_coding	1325.19	0.266253	0.0528347	5.03937	4.67077e-07	2.04986e-06
1536	NM_000397	CYBB	cytochrome b-245 beta chain	protein_coding	2.08466	1.12132	2.20451	0.508647	0.610999	0.773044
1537	NM_001916,XM_017013102,XM_024447072	CYC1	cytochrome c1	protein_coding	7215.61	-0.401578	0.0325955	-12.3201	7.06387e-35	1.16432e-33
1538	NM_001271680,NM_021118,XM_005262086	CYLC1	cylicin 1	protein_coding	0	NA	NA	NA	NA	NA
1539	NM_001340	CYLC2	cylicin 2	protein_coding	0	NA	NA	NA	NA	NA
1540	NM_001042355,NM_001042412,NM_001378743,NM_001378744,NM_001378745,NM_001378746,NM_001378747,NM_001378748,NM_001378749,NM_001378750,NM_001378751,NM_001378752,NM_001378753,NM_001378754,NM_001378755,NM_015247,NR_166071,XM_011522911,XM_017022978,XM_017022980,XR_933218	CYLD	CYLD lysine 63 deubiquitinase	protein_coding	5727.98	0.227033	0.0299735	7.57448	3.60578e-14	2.58309e-13
1543	NM_000499,NM_001319216,NM_001319217	CYP1A1	cytochrome P450 family 1 subfamily A member 1	protein_coding	10.4205	0.326835	0.640019	0.510665	0.609586	0.771708
1544	NM_000761	CYP1A2	cytochrome P450 family 1 subfamily A member 2	protein_coding	0	NA	NA	NA	NA	NA
1545	NM_000104	CYP1B1	cytochrome P450 family 1 subfamily B member 1	protein_coding	5677.04	-0.0253694	0.0304844	-0.832211	0.40529	0.583806
1548	NM_000762	CYP2A6	cytochrome P450 family 2 subfamily A member 6	protein_coding	0	NA	NA	NA	NA	NA
1549	NM_000764,NM_030589,XR_935754	CYP2A7	cytochrome P450 family 2 subfamily A member 7	protein_coding	0	NA	NA	NA	NA	NA
1550	gene-CYP2A7P1	CYP2A7P1	cytochrome P450 family 2 subfamily A member 7 pseudogene 1	pseudogene	0	NA	NA	NA	NA	NA
1551	NM_000765	CYP3A7	cytochrome P450 family 3 subfamily A member 7	protein_coding	0	NA	NA	NA	NA	NA
1553	NM_000766	CYP2A13	cytochrome P450 family 2 subfamily A member 13	protein_coding	0	NA	NA	NA	NA	NA
1555	NM_000767	CYP2B6	cytochrome P450 family 2 subfamily B member 6	protein_coding	0	NA	NA	NA	NA	NA
1556	NR_001278	CYP2B7P	cytochrome P450 family 2 subfamily B member 7, pseudogene	transcribed_pseudogene	0	NA	NA	NA	NA	NA
1557	NM_000769	CYP2C19	cytochrome P450 family 2 subfamily C member 19	protein_coding	2.46824	4.82646	1.84507	2.61587	0.00890017	0.0225072
1558	NM_000770,NM_001198853,NM_001198854,NM_001198855	CYP2C8	cytochrome P450 family 2 subfamily C member 8	protein_coding	1.82629	4.38871	2.5833	1.69888	0.0893416	0.175316
1559	NM_000771	CYP2C9	cytochrome P450 family 2 subfamily C member 9	protein_coding	4.27918	0.0342396	1.27705	0.0268114	0.97861	0.989316
1562	NM_000772,NM_001128925	CYP2C18	cytochrome P450 family 2 subfamily C member 18	protein_coding	3.93075	1.11626	1.32706	0.841153	0.400262	0.578499
1564	NM_001348386,NR_002570,NR_145674	CYP2D7	cytochrome P450 family 2 subfamily D member 7 (gene/pseudogene)	protein_coding	13.6954	0.422208	0.537343	0.785733	0.432024	0.611483
1565	NM_000106,NM_001025161	CYP2D6	cytochrome P450 family 2 subfamily D member 6	protein_coding	1.33142	1.68212	2.57676	0.652802	0.513884	0.688149
1568	gene-CYP2D8P	CYP2D8P	ccytochrome P450 family 2 subfamily D member 8, pseudogene	pseudogene	4.55385	2.00154	1.20496	1.66108	0.0966971	0.187368
1571	NM_000773	CYP2E1	cytochrome P450 family 2 subfamily E member 1	protein_coding	62.5472	1.67649	0.270051	6.20807	5.36401e-10	2.97986e-09
1572	NM_000774,NR_135528,XM_011526551,XM_011526552,XM_011526553,XM_011526554,XM_011526555,XM_017026384,XM_017026385,XM_017026386,XM_017026387,XR_430190,XR_935755	CYP2F1	cytochrome P450 family 2 subfamily F member 1	protein_coding	0	NA	NA	NA	NA	NA
1573	NM_000775,NR_134981,NR_134982	CYP2J2	cytochrome P450 family 2 subfamily J member 2	protein_coding	0.830772	3.26113	3.96249	0.823	0.410508	NA
1576	NM_001202855,NM_017460	CYP3A4	cytochrome P450 family 3 subfamily A member 4	protein_coding	1.06857	3.61837	3.42236	1.05727	0.290387	NA
1577	NM_000777,NM_001190484,NM_001291829,NM_001291830,NR_033807	CYP3A5	cytochrome P450 family 3 subfamily A member 5	protein_coding	52.3444	1.9302	0.310885	6.20872	5.34173e-10	2.96892e-09
1579	NM_000778,NM_001319155,NM_001363587,NR_134988,NR_134989,NR_134990,NR_134991,NR_134992,NR_134993,NR_134994,XM_005270539,XM_017000465,XR_001737005	CYP4A11	cytochrome P450 family 4 subfamily A member 11	protein_coding	0	NA	NA	NA	NA	NA
1580	NM_000779,NM_001099772,NM_001319161,NM_001319162,NM_001319163,NR_135003,XM_011540832,XM_011540833,XM_017000466,XR_946559	CYP4B1	cytochrome P450 family 4 subfamily B member 1	protein_coding	0	NA	NA	NA	NA	NA
1581	NM_000780	CYP7A1	cytochrome P450 family 7 subfamily A member 1	protein_coding	0	NA	NA	NA	NA	NA
1582	NM_004391	CYP8B1	cytochrome P450 family 8 subfamily B member 1	protein_coding	0	NA	NA	NA	NA	NA
1583	NM_000781,NM_001099773	CYP11A1	cytochrome P450 family 11 subfamily A member 1	protein_coding	0.812314	-0.308332	3.71332	-0.0830342	0.933824	NA
1584	NM_000497,NM_001026213	CYP11B1	cytochrome P450 family 11 subfamily B member 1	protein_coding	0	NA	NA	NA	NA	NA
1585	NM_000498	CYP11B2	cytochrome P450 family 11 subfamily B member 2	protein_coding	0	NA	NA	NA	NA	NA
1586	NM_000102	CYP17A1	cytochrome P450 family 17 subfamily A member 1	protein_coding	18.1422	3.17655	1.81004	1.75496	0.0792666	0.158368
1587	NR_001569,NR_024106,NR_024107,NR_073423	ADAM3A	ADAM metallopeptidase domain 3A (pseudogene)	transcribed_pseudogene	0	NA	NA	NA	NA	NA
1588	NM_000103,NM_001347248,NM_001347249,NM_001347250,NM_001347251,NM_001347252,NM_001347253,NM_001347254,NM_001347255,NM_001347256,NM_031226	CYP19A1	cytochrome P450 family 19 subfamily A member 1	protein_coding	83.2551	1.45699	0.211978	6.87331	6.27276e-12	3.96093e-11
1589	NM_000500,NM_001128590,NM_001368143,NM_001368144	CYP21A2	cytochrome P450 family 21 subfamily A member 2	protein_coding	0	NA	NA	NA	NA	NA
1590	NR_040090	CYP21A1P	cytochrome P450 family 21 subfamily A member 1, pseudogene	transcribed_pseudogene	0	NA	NA	NA	NA	NA
1591	NM_000782,NM_001128915,XM_005260304,XM_017027691,XM_017027692,XM_017027693	CYP24A1	cytochrome P450 family 24 subfamily A member 1	protein_coding	28.2295	2.36513	0.432636	5.4668	4.58227e-08	2.1857e-07
1592	NM_000783,NM_057157	CYP26A1	cytochrome P450 family 26 subfamily A member 1	protein_coding	0	NA	NA	NA	NA	NA
1593	NM_000784,XM_017003488	CYP27A1	cytochrome P450 family 27 subfamily A member 1	protein_coding	0.365258	2.06368	4.03341	0.511647	0.608898	NA
1594	NM_000785	CYP27B1	cytochrome P450 family 27 subfamily B member 1	protein_coding	37.9808	-0.602557	0.306084	-1.9686	0.048999	0.10417
1595	NM_000786,NM_001146152	CYP51A1	cytochrome P450 family 51 subfamily A member 1	protein_coding	4986.67	0.174607	0.0339321	5.14579	2.66398e-07	1.19234e-06
1596	NR_144553	ADAM3B	ADAM metallopeptidase domain 3B (pseudogene)	transcribed_pseudogene	0	NA	NA	NA	NA	NA
1600	NM_001353980,NM_001353983,NM_001353985,NM_001353986,NM_001365792,NM_001365793,NM_001365794,NM_001365795,NM_001379461,NM_001379462,NM_021080	DAB1	DAB adaptor protein 1	protein_coding	0.858269	0.726312	3.30817	0.219551	0.826221	NA
1601	NM_001244871,NM_001343	DAB2	DAB adaptor protein 2	protein_coding	2063.37	0.583833	0.0474061	12.3156	7.46906e-35	1.23023e-33
1602	NM_001366712,NM_004392,NM_080759,NM_080760,XM_011534940,XM_011534941,XM_011534942,XM_017020396	DACH1	dachshund family transcription factor 1	protein_coding	45.4535	0.550659	0.276079	1.99457	0.04609	0.0987182
1603	NM_001344	DAD1	defender against cell death 1	protein_coding	5399.93	0.255306	0.0314136	8.12725	4.39125e-16	3.51575e-15
1604	NM_000574,NM_001114752,NM_001300902,NM_001300903,NM_001300904,NR_125349,XM_017000467	CD55	CD55 molecule (Cromer blood group)	protein_coding	782.999	-0.154803	0.0661727	-2.33938	0.019316	0.0456138
1605	NM_001165928,NM_001177634,NM_001177635,NM_001177636,NM_001177637,NM_001177638,NM_001177639,NM_001177640,NM_001177641,NM_001177642,NM_001177643,NM_001177644,NM_004393	DAG1	dystroglycan 1	protein_coding	2545	-0.0225405	0.0420898	-0.535534	0.59228	0.757932
1606	NM_001345,NM_001351033,NM_001351034,NM_001351035,NM_001351036,NM_001351037,NM_001351038,NM_001351039,NM_001351040,NM_201444,NM_201445,NM_201554,NR_147026,NR_147027,XM_005268689,XM_011537993,XM_011537995,XM_017018900,XM_017018901,XM_017018902,XM_017018903,XM_017018904,XM_017018905,XM_017018906,XM_017018907,XM_017018908,XR_001748602,XR_002957293,XR_002957294,XR_002957295,XR_002957296	DGKA	diacylglycerol kinase alpha	protein_coding	251.492	0.0779284	0.130678	0.596338	0.55095	0.722191
1607	NM_001350705,NM_001350706,NM_001350707,NM_001350708,NM_001350709,NM_001350711,NM_001350712,NM_001350714,NM_001350715,NM_001350716,NM_001350717,NM_001350718,NM_001350719,NM_001350720,NM_001350721,NM_001350722,NM_001350723,NM_001350724,NM_145695,XM_011515154,XM_017011790,XM_017011791,XM_017011792,XR_001744571	DGKB	diacylglycerol kinase beta	protein_coding	10.9835	0.316925	0.598778	0.529285	0.596608	0.761394
1608	NM_001080744,NM_001080745,NM_001346	DGKG	diacylglycerol kinase gamma	protein_coding	1483.04	-0.245311	0.0496994	-4.9359	7.97821e-07	3.42433e-06
1609	NM_001347,XM_011513411,XM_011513412,XM_011513414,XM_011513415,XM_017007814,XM_017007815,XR_002959715	DGKQ	diacylglycerol kinase theta	protein_coding	627.252	0.200649	0.0856361	2.34304	0.0191272	0.0452283
1610	NM_001917,XM_005268692,XM_011538004,XM_011538005	DAO	D-amino acid oxidase	protein_coding	0	NA	NA	NA	NA	NA
1611	NM_001291963,NM_004394	DAP	death associated protein	protein_coding	2205.43	0.155263	0.0950607	1.6333	0.102405	0.196699
1612	NM_001288729,NM_001288730,NM_001288731,NM_004938,XM_005251757,XM_017014360	DAPK1	death associated protein kinase 1	protein_coding	4.27493	5.62507	1.57944	3.56145	0.000368819	0.00117347
1613	NM_001348,NM_001375658	DAPK3	death associated protein kinase 3	protein_coding	3205.6	-0.0810161	0.0407118	-1.98999	0.0465919	0.0996541
1615	NM_001293312,NM_001349	DARS1	aspartyl-tRNA synthetase 1	protein_coding	5971.77	0.386345	0.0324951	11.8893	1.34461e-32	2.06815e-31
1616	NM_001141969,NM_001141970,NM_001254717,NM_001350,XM_005248860	DAXX	death domain associated protein	protein_coding	1800.92	0.14488	0.0477153	3.03634	0.00239468	0.00673365
1617	NM_004081,XM_011531482,XM_011531483	DAZ1	deleted in azoospermia 1	protein_coding	0	NA	NA	NA	NA	NA
1618	NM_001190811,NM_001351	DAZL	deleted in azoospermia like	protein_coding	2.9226	2.36399	1.72486	1.37054	0.170519	0.297583
1620	NM_014618	BRINP1	BMP/retinoic acid inducible neural specific 1	protein_coding	1.75707	4.33702	2.38893	1.81547	0.0694519	0.141161
1621	NM_000787	DBH	dopamine beta-hydroxylase	protein_coding	0	NA	NA	NA	NA	NA
1622	NM_001079862,NM_001079863,NM_001178017,NM_001178041,NM_001178042,NM_001178043,NM_001282633,NM_001282634,NM_001282635,NM_001282636,NM_001352432,NM_020548	DBI	diazepam binding inhibitor, acyl-CoA binding protein	protein_coding	9921.13	0.589355	0.0306376	19.2363	1.83825e-82	8.27751e-81
1624	gene-DBIP1	DBIP1	DBI pseudogene 1	pseudogene	0	NA	NA	NA	NA	NA
1627	NM_001363541,NM_001364151,NM_001364152,NM_004395,NM_080881,XM_006714826,XM_011534446,XM_011534447,XM_017009139,XM_017009140	DBN1	drebrin 1	protein_coding	1412.7	0.537927	0.0576782	9.32635	1.09582e-20	1.1006e-19
1628	NM_001352,XM_017026388,XR_243907	DBP	D-box binding PAR bZIP transcription factor	protein_coding	207.478	0.661532	0.132224	5.0031	5.64161e-07	2.46045e-06
1629	NM_001918,XM_005270545,XM_017000468,XM_017000469,XR_946560	DBT	dihydrolipoamide branched chain transacylase E2	protein_coding	1830.93	0.127143	0.0461007	2.75794	0.00581674	0.0152476
1630	NM_005215,XM_011525843,XM_011525844,XM_017025568,XM_017025569,XM_017025570	DCC	DCC netrin 1 receptor	protein_coding	0	NA	NA	NA	NA	NA
1632	NM_001178029,NM_001919	ECI1	enoyl-CoA delta isomerase 1	protein_coding	460.429	-0.407324	0.0910533	-4.47347	7.69605e-06	3.01013e-05
1633	NM_000788	DCK	deoxycytidine kinase	protein_coding	2695.61	-0.981883	0.0403278	-24.3476	6.15186e-131	5.4866e-129
1634	NM_001920,NM_133503,NM_133504,NM_133505,NM_133506,NM_133507	DCN	decorin	protein_coding	144.745	1.90101	0.186339	10.2019	1.9452e-24	2.29181e-23
1635	NM_001012732,NM_001351743,NM_001351744,NM_001351745,NM_001351747,NM_001351748,NM_001351750,NM_001351753,NM_001921,XM_005262778,XM_005262781,XM_005262782,XM_006714115,XM_006714116,XM_011531674,XM_011531675,XM_011531676,XM_017007820,XM_017007822,XM_017007823,XM_017007824	DCTD	dCMP deaminase	protein_coding	5017.19	-0.0641588	0.0325751	-1.96957	0.048888	0.103966
1636	NM_000789,NM_001178057,NM_001382700,NM_001382701,NM_001382702,NM_152830,NR_168483,XM_006721737	ACE	angiotensin I converting enzyme	protein_coding	112.307	1.05871	0.192739	5.49297	3.95241e-08	1.89706e-07
1638	NM_001129889,NM_001322182,NM_001322183,NM_001322184,NM_001322185,NM_001322186,NM_001922,XM_011521049,XM_017020401,XM_024449328,XR_002957452	DCT	dopachrome tautomerase	protein_coding	4.78863	-0.791969	1.27069	-0.623258	0.533115	0.705563
1639	NM_001135040,NM_001135041,NM_001190836,NM_001190837,NM_001378991,NM_001378992,NM_004082,NM_023019,NR_033935	DCTN1	dynactin subunit 1	protein_coding	7580.69	0.133452	0.0301859	4.421	9.82447e-06	3.79807e-05
1641	NM_000555,NM_001195553,NM_001369370,NM_001369371,NM_001369372,NM_001369373,NM_001369374,NM_178151,NM_178152,NM_178153,XM_011530879	DCX	doublecortin	protein_coding	0	NA	NA	NA	NA	NA
1642	NM_001923	DDB1	damage specific DNA binding protein 1	protein_coding	16821.2	0.234666	0.0239722	9.78913	1.25374e-22	1.37179e-21
1643	NM_000107,NM_001300734,XR_242780	DDB2	damage specific DNA binding protein 2	protein_coding	2769.35	-0.138233	0.0379156	-3.6458	0.000266561	0.000863519
1644	NM_000790,NM_001082971,NM_001242886,NM_001242887,NM_001242888,NM_001242889,NM_001242890,XM_005271745,XM_011515161	DDC	dopa decarboxylase	protein_coding	0.63604	-2.71458	3.97227	-0.683381	0.494366	NA
1645	NM_001353,XM_017015791	AKR1C1	aldo-keto reductase family 1 member C1	protein_coding	3957.63	0.921491	0.035618	25.8715	1.39426e-147	1.5424e-145
1646	NM_001135241,NM_001321027,NM_001354,NM_205845	AKR1C2	aldo-keto reductase family 1 member C2	protein_coding	673.396	0.908141	0.078255	11.6049	3.8914e-31	5.77313e-30
1647	NM_001199741,NM_001199742,NM_001924	GADD45A	growth arrest and DNA damage inducible alpha	protein_coding	1053.6	0.0896013	0.0628757	1.42506	0.154141	0.273926
1648	gene-GADD45AP1	GADD45AP1	growth arrest and DNA damage inducible alpha pseudogene 1	pseudogene	0	NA	NA	NA	NA	NA
1649	NM_001195053,NM_001195054,NM_001195055,NM_001195056,NM_001195057,NM_004083	DDIT3	DNA damage inducible transcript 3	protein_coding	3186.74	-0.0772632	0.0370638	-2.0846	0.0371058	0.0815633
1650	NM_005216	DDOST	dolichyl-diphosphooligosaccharide--protein glycosyltransferase non-catalytic subunit	protein_coding	13027.2	0.0505624	0.0273085	1.85152	0.0640946	0.131845
1652	NM_001084392,NM_001355,NM_001381852	DDT	D-dopachrome tautomerase	protein_coding	1544.9	-0.128918	0.0547568	-2.35437	0.018554	0.0439951
1653	NM_004939	DDX1	DEAD-box helicase 1	protein_coding	5403.46	0.124086	0.0339556	3.65436	0.000257829	0.000837706
1654	NM_001193416,NM_001193417,NM_001356,NM_001363819,NR_126093,NR_126094,XM_011543892,XM_017029313	DDX3X	DEAD-box helicase 3 X-linked	protein_coding	19515.5	-0.176039	0.0225565	-7.80436	5.98062e-15	4.48108e-14
1655	NM_001320595,NM_001320596,NM_001320597,NM_004396	DDX5	DEAD-box helicase 5	protein_coding	19169	-0.144605	0.027837	-5.19472	2.05027e-07	9.27215e-07
1656	NM_001257191,NM_004397,XM_005271417,XM_011542644,XM_011542645,XM_017017251,XM_024448377	DDX6	DEAD-box helicase 6	protein_coding	5978.6	0.0414122	0.043645	0.948842	0.342701	0.515025
1657	NM_001290321,NM_001290322,NM_001349239,NM_001349240,NM_005509,XM_005271909,XM_005271910,XM_005271912,XM_011543212,XM_011543213,XM_011543214,XM_011543215,XM_017009143,XM_017009144,XM_017009145,XM_017009146,XM_017009147,XM_017009148,XR_001742026,XR_001742027,XR_948239	DMXL1	Dmx like 1	protein_coding	3007.77	-0.0670315	0.0378423	-1.77134	0.0765048	0.15353
1659	NM_001302623,NM_001322216,NM_001322217,NM_001322218,NM_001322219,NM_001322220,NM_001322221,NM_004941,NR_136225,NR_136226,NR_136227,NR_136228	DHX8	DEAH-box helicase 8	protein_coding	4397.11	-0.196701	0.0343352	-5.72885	1.01114e-08	5.08998e-08
1660	NM_001357,NR_033302	DHX9	DExH-box helicase 9	protein_coding	13608.6	-0.264425	0.0238435	-11.09	1.40232e-28	1.90818e-27
1661	gene-DHX9P1	DHX9P1	DEAH-box helicase 9 pseudogene 1	pseudogene	0.65563	-1.32611	3.57148	-0.371305	0.71041	NA
1662	NM_004398	DDX10	DEAD-box helicase 10	protein_coding	1336.28	-0.727302	0.0547535	-13.2832	2.89738e-40	5.6213e-39
1663	NM_001257144,NM_001257145,NM_004399,NM_030653,NM_152438,XM_005253331,XM_005253333,XM_006719050,XM_011520592,XM_011520595,XM_011520597,XM_017018918,XM_017018919,XM_017018920,XM_017018921,XM_017018922,XM_017018923,XM_017018924,XM_017018925,XM_017018926,XM_017018927,XM_017018928,XM_017018929,XM_017018930,XM_017018931,XM_017018932,XM_017018933,XM_017018934,XM_017018935,XM_017018936,XM_017018937,XM_01…	DDX11	DEAD/H-box helicase 11	protein_coding	2303.67	-0.604312	0.0478559	-12.6277	1.48484e-36	2.55735e-35
1665	NM_001358,XR_001741152	DHX15	DEAH-box helicase 15	protein_coding	12093.7	-0.273179	0.027683	-9.86809	5.72424e-23	6.33244e-22
1666	NM_001330575,NM_001359,XM_005250808,XM_011516880,XM_017013148	DECR1	2,4-dienoyl-CoA reductase 1	protein_coding	2522.98	0.421789	0.0440745	9.5699	1.0701e-21	1.12742e-20
1667	NM_004084,XM_011534740	DEFA1	defensin alpha 1	protein_coding	0	NA	NA	NA	NA	NA
1668	NM_005217,XM_011534741	DEFA3	defensin alpha 3	protein_coding	0	NA	NA	NA	NA	NA
1669	NM_001925	DEFA4	defensin alpha 4	protein_coding	0	NA	NA	NA	NA	NA
1670	NM_021010	DEFA5	defensin alpha 5	protein_coding	0	NA	NA	NA	NA	NA
1671	NM_001926	DEFA6	defensin alpha 6	protein_coding	0	NA	NA	NA	NA	NA
1672	NM_005218	DEFB1	defensin beta 1	protein_coding	0.447056	-2.21432	3.99911	-0.553704	0.579782	NA
1673	NM_004942	DEFB4A	defensin beta 4A	protein_coding	0	NA	NA	NA	NA	NA
1674	NM_001382708,NM_001382709,NM_001382710,NM_001382711,NM_001382712,NM_001382713,NM_001927	DES	desmin	protein_coding	1.60286	4.20319	2.74773	1.5297	0.126092	0.233707
1675	NM_001317335,NM_001928	CFD	complement factor D	protein_coding	0	NA	NA	NA	NA	NA
1676	NM_004401,NM_213566	DFFA	DNA fragmentation factor subunit alpha	protein_coding	5156.68	-0.42955	0.0324912	-13.2205	6.68412e-40	1.28061e-38
1677	NM_001282669,NM_001320132,NM_001320136,NM_004402,NR_104222,NR_135150,NR_135151,NR_135152,XM_011540865,XM_017000498,XM_017000499,XM_017000500,XR_001737011,XR_001737012,XR_001737013,XR_002959574,XR_946563,XR_946565	DFFB	DNA fragmentation factor subunit beta	protein_coding	208.859	0.0172321	0.133299	0.129275	0.89714	0.954422
1678	NM_001145951,NM_004085	TIMM8A	translocase of inner mitochondrial membrane 8A	protein_coding	798.609	-0.459236	0.0703194	-6.53071	6.54576e-11	3.87991e-10
1687	NM_001127453,NM_001127454,NM_004403,XM_017011802,XM_024446670	GSDME	gasdermin E	protein_coding	1260.15	-0.150213	0.0584454	-2.57015	0.0101656	0.0254305
1690	NM_001135058,NM_001347720,NM_004086,XM_017021071,XM_024449506	COCH	cochlin	protein_coding	0	NA	NA	NA	NA	NA
1716	NM_001318859,NM_001318860,NM_001318861,NM_001318862,NM_001318863,NM_080916,NM_080918,NR_134893,NR_134894,NR_134895,NR_134896,NR_134897,NR_134898,XM_011532647,XM_024452739,XR_001738656,XR_244926	DGUOK	deoxyguanosine kinase	protein_coding	2813.92	0.0965444	0.0415674	2.3226	0.0202006	0.0473819
1717	NM_001163817,NM_001360,XM_011544777	DHCR7	7-dehydrocholesterol reductase	protein_coding	1478.66	1.05588	0.0524877	20.1167	5.27504e-90	2.6973e-88
1718	NM_014762	DHCR24	24-dehydrocholesterol reductase	protein_coding	4514.91	0.316824	0.0326736	9.69664	3.11578e-22	3.36592e-21
1719	NM_000791,NM_001290354,NM_001290357,NR_110936	DHFR	dihydrofolate reductase	protein_coding	8783.83	-0.479129	0.0273805	-17.4989	1.4607e-68	5.2599e-67
1720	NR_033423	DHFRP3	dihydrofolate reductase pseudogene 3	transcribed_pseudogene	0	NA	NA	NA	NA	NA
1723	NM_001361,XM_005255827,XM_005255829,XM_017022990	DHODH	dihydroorotate dehydrogenase (quinone)	protein_coding	477.843	-0.241183	0.0845234	-2.85344	0.00432482	0.0116141
1725	NM_001206974,NM_001369691,NM_001369692,NM_001369693,NM_001930,NM_013406,NR_038192,NR_161467,NR_161468,NR_161469	DHPS	deoxyhypusine synthase	protein_coding	2012.13	-0.252469	0.0443794	-5.68886	1.27888e-08	6.40134e-08
1727	NM_000398,NM_001129819,NM_001171660,NM_001171661,NM_007326	CYB5R3	cytochrome b5 reductase 3	protein_coding	2957.85	0.0172974	0.0384468	0.449905	0.652779	0.803885
1728	NM_000903,NM_001025433,NM_001025434,NM_001286137	NQO1	NAD(P)H quinone dehydrogenase 1	protein_coding	13111	0.45641	0.0291101	15.6787	2.11482e-55	5.98549e-54
1729	NM_001079812,NM_001314007,NM_005219,XM_024454384,XM_024454385,XM_024454386,XM_024454387	DIAPH1	diaphanous related formin 1	protein_coding	2446.51	-0.349841	0.046105	-7.58793	3.25061e-14	2.33447e-13
1730	NM_006729,NM_007309	DIAPH2	diaphanous related formin 2	protein_coding	1021.3	-0.22691	0.0634265	-3.57754	0.000346849	0.00110786
1731	NM_001365977,NM_052838,XM_017022991,XR_001751850,XR_002957782	SEPTIN1	septin 1	protein_coding	11.0826	0.417079	0.605651	0.688645	0.491047	0.668855
1733	NM_000792,NM_001039715,NM_001039716,NM_001324316,NM_213593,NR_136692,NR_136693	DIO1	iodothyronine deiodinase 1	protein_coding	3.06397	-0.205199	3.78574	-0.0542032	0.956773	0.976676
1734	NM_000793,NM_001324462,NM_001366496,NM_013989,NR_158990,NR_158991	DIO2	iodothyronine deiodinase 2	protein_coding	63.6486	0.909033	0.24155	3.76333	0.000167666	0.000559942
1735	NM_001362	DIO3	iodothyronine deiodinase 3	protein_coding	0.491319	0.983397	4.04406	0.243171	0.807873	NA
1736	NM_001142463,NM_001288747,NM_001363,NR_110021,NR_110022,NR_110023	DKC1	dyskerin pseudouridine synthase 1	protein_coding	3734.21	-0.60704	0.0363463	-16.7016	1.27666e-62	4.14329e-61
1737	NM_001372031,NM_001372032,NM_001372033,NM_001372034,NM_001372035,NM_001372036,NM_001372037,NM_001372038,NM_001372039,NM_001372040,NM_001372041,NM_001372042,NM_001931,NR_164072	DLAT	dihydrolipoamide S-acetyltransferase	protein_coding	1664.23	-0.220666	0.0496196	-4.44716	8.70139e-06	3.38379e-05
1738	NM_000108,NM_001289750,NM_001289751,NM_001289752	DLD	dihydrolipoamide dehydrogenase	protein_coding	5099.92	0.00319551	0.0301812	0.105878	0.915679	0.962707
1739	NM_001098424,NM_001204386,NM_001204387,NM_001204388,NM_001290983,NM_001363865,NM_001366203,NM_001366204,NM_001366205,NM_001366206,NM_001366207,NM_001366208,NM_001366209,NM_001366210,NM_001366211,NM_001366212,NM_001366213,NM_001366214,NM_001366215,NM_001366216,NM_001366217,NM_001366218,NM_001366219,NM_001366220,NM_001366221,NM_001366222,NM_004087,NR_158764,NR_158765,NR_158766,NR_158767,XM_00526928…	DLG1	discs large MAGUK scaffold protein 1	protein_coding	5889.49	-0.0172225	0.0312842	-0.550516	0.581966	0.749148
1740	NM_001142699,NM_001142700,NM_001142702,NM_001206769,NM_001300983,NM_001351274,NM_001351275,NM_001351276,NM_001364,NM_001377966,NM_001377967,NM_001377968,NM_001377970,NM_001377971,NM_001377972,NM_001377973,NM_001377974,NM_001377975,NM_001377976,NM_001377977,NM_001377978,NM_001377979,NM_001377980,NM_001377981,NM_001377982,NM_001377983,NR_165353,XM_005273810,XM_011544778,XM_011544780,XM_011544782,XM…	DLG2	discs large MAGUK scaffold protein 2	protein_coding	89.8946	-0.181733	0.223892	-0.811699	0.416964	0.596041
1741	NM_001166278,NM_020730,NM_021120,XM_005262248,XM_006724625,XM_006724626,XM_011530883,XM_017029322,XM_017029323,XM_017029324,XM_017029325,XM_017029326,XM_017029327	DLG3	discs large MAGUK scaffold protein 3	protein_coding	517.044	0.240968	0.0823043	2.92777	0.00341405	0.00936991
1742	NM_001128827,NM_001321074,NM_001321075,NM_001321076,NM_001321077,NM_001365,NM_001369566,NR_135527,XM_005256491,XM_011523699,XM_011523702,XM_017024288,XM_017024289,XM_024450629,XR_934005	DLG4	discs large MAGUK scaffold protein 4	protein_coding	916.343	0.1086	0.0709531	1.53058	0.125872	0.233499
1743	NM_001244883,NM_001933,NR_033814,NR_045209,XR_001750184	DLST	dihydrolipoamide S-succinyltransferase	protein_coding	3319.64	-0.162596	0.0369116	-4.40501	1.05778e-05	4.0756e-05
1744	NR_130749	DLSTP1	dihydrolipoamide S-succinyltransferase pseudogene 1	transcribed_pseudogene	11.9213	-0.0916203	0.580975	-0.157701	0.874692	0.941555
1745	NM_001038493,NM_178120	DLX1	distal-less homeobox 1	protein_coding	376.177	-0.433868	0.0995982	-4.35618	1.32352e-05	5.03792e-05
1746	NM_004405	DLX2	distal-less homeobox 2	protein_coding	193.054	-0.407454	0.134499	-3.02942	0.00245021	0.0068789
1747	NM_005220	DLX3	distal-less homeobox 3	protein_coding	0.298037	-1.6326	4.04418	-0.403692	0.686439	NA
1748	NM_001934,NM_138281,XM_017024291	DLX4	distal-less homeobox 4	protein_coding	1.79416	-0.698157	2.19092	-0.318659	0.749985	0.872165
1749	NM_005221,XM_005250185,XM_017011803	DLX5	distal-less homeobox 5	protein_coding	58.6594	1.6157	0.271185	5.95792	2.55469e-09	1.35197e-08
1750	NM_005222	DLX6	distal-less homeobox 6	protein_coding	8.35056	0.17117	0.70362	0.243271	0.807795	0.904583
1755	NM_001320644,NM_001377530,NM_004406,NM_007329,NM_017579,XM_006717660,XM_006717665,XM_011539389,XM_011539390,XM_011539391,XM_011539392,XM_011539393,XM_011539394,XM_011539395,XM_011539396,XM_011539398,XM_011539399,XM_011539400,XM_011539401,XM_011539402,XM_011539403,XM_011539405,XM_011539407,XM_011539408,XM_011539409,XM_011539410,XM_011539411,XM_011539413,XM_011539414,XM_011539415,XM_017015798,XM_02…	DMBT1	deleted in malignant brain tumors 1	protein_coding	13.8879	1.83756	0.641695	2.8636	0.00418858	0.0112806
1756	NM_000109,NM_004006,NM_004009,NM_004010,NM_004011,NM_004012,NM_004013,NM_004014,NM_004015,NM_004016,NM_004017,NM_004018,NM_004019,NM_004020,NM_004021,NM_004022,NM_004023,XM_006724468,XM_006724469,XM_006724470,XM_006724473,XM_006724474,XM_006724475,XM_011545467,XM_011545468,XM_011545469,XM_017029328,XM_017029329,XM_017029330,XM_017029331	DMD	dystrophin	protein_coding	120.839	1.13006	0.202852	5.57089	2.53442e-08	1.23631e-07
1757	NM_001134707,NM_007101,XM_017014367,XM_017014368,XR_001746213,XR_001746214,XR_001746215,XR_001746216,XR_001746217,XR_001746218,XR_002956762,XR_929726	SARDH	sarcosine dehydrogenase	protein_coding	258.728	0.717137	0.1197	5.99114	2.08372e-09	1.11141e-08
1758	NM_001079911,NM_004407,XM_011531705,XM_011531706	DMP1	dentin matrix acidic phosphoprotein 1	protein_coding	0	NA	NA	NA	NA	NA
1759	NM_001005336,NM_001288737,NM_001288738,NM_001288739,NM_001374269,NM_004408	DNM1	dynamin 1	protein_coding	2123.72	0.0957217	0.0467711	2.0466	0.0406975	0.0884779
1760	NM_001081560,NM_001081562,NM_001081563,NM_001288764,NM_001288765,NM_001288766,NM_004409	DMPK	DM1 protein kinase	protein_coding	493.161	0.50012	0.0973848	5.1355	2.8139e-07	1.25651e-06
1761	NM_001363767,NM_021951,XM_006716732,XM_011517770,XM_011517771,XM_011517772,XM_011517773,XM_017014374,XM_017014375,XM_024447434	DMRT1	doublesex and mab-3 related transcription factor 1	protein_coding	13.7622	-1.34974	0.578227	-2.33427	0.0195816	0.0461274
1762	NM_004943	DMWD	DM1 locus, WD repeat containing	protein_coding	610.766	-0.30674	0.0867283	-3.53679	0.000405016	0.00128067
1763	NM_001080449,NR_102264,XM_006717680,XM_011539417,XM_017015799	DNA2	DNA replication helicase/nuclease 2	protein_coding	1417.34	-0.411879	0.0546552	-7.53596	4.84757e-14	3.43737e-13
1767	NM_001369,XM_005248262,XM_017009177,XM_017009178,XM_017009179,XM_017009180,XM_017009181,XM_017009182,XM_017009183,XM_017009184,XM_017009185,XM_017009186,XM_017009187,XM_017009188,XM_024454388,XM_024454389,XR_001742034,XR_001742035	DNAH5	dynein axonemal heavy chain 5	protein_coding	127.671	0.322829	0.184728	1.74759	0.0805347	0.160414
1768	NM_001370,XM_006711956,XM_011532649,XM_011532650,XM_011532652,XM_011532653,XM_011532654,XM_011532655,XM_011532657,XM_011532660,XM_017003521,XM_017003522,XM_017003523,XM_017003524	DNAH6	dynein axonemal heavy chain 6	protein_coding	113.319	0.518458	0.187802	2.76066	0.00576849	0.0151311
1769	NM_001206927,NM_001371,XM_011514318,XM_011514319,XM_011514320,XM_017010325,XM_017010326,XM_017010327,XR_001743188,XR_926078	DNAH8	dynein axonemal heavy chain 8	protein_coding	0	NA	NA	NA	NA	NA
1770	NM_001372,NM_004662,XM_011523703,XM_017024292,XM_017024293,XM_017024294,XM_017024295	DNAH9	dynein axonemal heavy chain 9	protein_coding	0	NA	NA	NA	NA	NA
1773	NM_001351825,NM_005223,XM_006720854,XM_011522393,XM_017022992,XM_017022993,XM_017023000,XM_017023001,XM_017023002,XM_017023003,XM_017023004,XM_017023005,XM_017023006,XM_024450169,XM_024450170,XM_024450171,XM_024450172,XR_002957783,XR_002957784,XR_002957785	DNASE1	deoxyribonuclease 1	protein_coding	432.736	0.566303	0.0949998	5.9611	2.50551e-09	1.32716e-08
1774	NM_001009932,NM_001009933,NM_001009934,NM_001303620,NM_006730,XM_005277829,XM_011531122,XM_017029332	DNASE1L1	deoxyribonuclease 1 like 1	protein_coding	1204.28	0.623272	0.0538397	11.5764	5.42522e-31	8.02277e-30
1775	NM_001301680,NM_001374	DNASE1L2	deoxyribonuclease 1 like 2	protein_coding	22.653	0.059418	0.413522	0.143688	0.885747	0.947636
1776	NM_001256560,NM_004944	DNASE1L3	deoxyribonuclease 1 like 3	protein_coding	0	NA	NA	NA	NA	NA
1777	NM_001375	DNASE2	deoxyribonuclease 2, lysosomal	protein_coding	2759.98	0.358634	0.0377567	9.49854	2.12861e-21	2.21326e-20
1778	NM_001376	DYNC1H1	dynein cytoplasmic 1 heavy chain 1	protein_coding	50400.8	0.196916	0.0671902	2.93073	0.00338167	0.00928658
1780	NM_001135556,NM_001135557,NM_001278421,NM_001278422,NM_004411	DYNC1I1	dynein cytoplasmic 1 intermediate chain 1	protein_coding	305.804	0.886709	0.10959	8.09114	5.91073e-16	4.7012e-15
1781	NM_001271785,NM_001271786,NM_001271787,NM_001271788,NM_001271789,NM_001271790,NM_001320882,NM_001320883,NM_001320884,NM_001378,NM_001378455,NM_001378456	DYNC1I2	dynein cytoplasmic 1 intermediate chain 2	protein_coding	6581.81	0.147194	0.0308562	4.77031	1.83945e-06	7.61391e-06
1783	NM_001286157,NM_001323955,NM_006141,NR_136658,XM_017023008	DYNC1LI2	dynein cytoplasmic 1 light intermediate chain 2	protein_coding	6806.29	0.157121	0.0281039	5.59071	2.26138e-08	1.10924e-07
1785	NM_001005360,NM_001005361,NM_001005362,NM_001190716,NM_004945	DNM2	dynamin 2	protein_coding	6422.15	0.0690771	0.0290732	2.37597	0.017503	0.0417846
1786	NM_001130823,NM_001318730,NM_001318731,NM_001379	DNMT1	DNA methyltransferase 1	protein_coding	6422.83	-0.765241	0.0309384	-24.7344	4.56832e-135	4.27305e-133
1787	NM_001321006,NM_001321007,NM_001351219,NM_001351220,NM_001351221,NM_001351222,NM_001351223,NM_004412,XM_005252374,XM_005252375,XM_005252378,XM_011519343,XM_011519344,XM_011519345,XM_017015801,XM_017015802,XM_017015803,XM_017015804,XM_017015806,XM_017015809,XM_017015810,XM_017015812,XM_024447855,XM_024447856,XM_024447857,XM_024447858	TRDMT1	tRNA aspartic acid methyltransferase 1	protein_coding	763.607	-0.117436	0.0706726	-1.6617	0.0965737	0.187237
1788	NM_001320892,NM_001320893,NM_001375819,NM_022552,NM_153759,NM_175629,NM_175630,NR_135490,XM_005264175,XM_011532662,XM_011532663,XM_011532664,XM_011532666,XM_011532667,XM_017003526,XM_017003527,XR_001738657	DNMT3A	DNA methyltransferase 3 alpha	protein_coding	191.453	0.370055	0.140095	2.64145	0.00825526	0.0210408
1789	NM_001207055,NM_001207056,NM_006892,NM_175848,NM_175849,NM_175850,XM_011528653,XM_011528654,XR_936510,XR_936511,XR_936512	DNMT3B	DNA methyltransferase 3 beta	protein_coding	470.924	-0.667409	0.086471	-7.7183	1.17895e-14	8.69475e-14
1791	NM_001017520,NM_004088	DNTT	DNA nucleotidylexotransferase	protein_coding	0	NA	NA	NA	NA	NA
1793	NM_001290223,NM_001377543,NM_001377544,NM_001377546,NM_001377547,NM_001377548,NM_001377550,NM_001377553,NM_001377554,NM_001377556,NM_001377558,NM_001377560,NM_001377561,NM_001380,XM_011539422,XM_011539424,XM_017015813,XM_017015814,XM_017015817,XM_024447859	DOCK1	dedicator of cytokinesis 1	protein_coding	4560.55	0.0573404	0.03237	1.77141	0.0764929	0.153519
1794	NM_004946,NR_156756,XM_005265830,XM_011534448,XM_011534449,XM_011534450,XM_011534451,XM_017009189,XM_017009190	DOCK2	dedicator of cytokinesis 2	protein_coding	773.274	0.144296	0.065922	2.18889	0.0286047	0.0647001
1795	NM_004947,XM_005264914,XM_005264915,XM_005264916,XM_005264917,XM_005264918,XM_006713008,XM_006713009,XM_006713010,XM_011533441,XM_011533443,XM_011533444,XM_011533445,XM_017005825,XM_017005826,XM_017005827,XM_017005828	DOCK3	dedicator of cytokinesis 3	protein_coding	1417.14	-0.123418	0.0616677	-2.00133	0.0453564	0.0973464
1796	NM_001197260,NM_001318866,NM_001318867,NM_001318868,NM_001318869,NM_001381,XM_017003528	DOK1	docking protein 1	protein_coding	1391.6	0.0422931	0.0500726	0.844634	0.398315	0.576575
1797	NM_001371205,NM_001371206,NM_005510,XM_006715005,XR_002956262,XR_002956263,XR_002956264,XR_926082	DXO	decapping exoribonuclease	protein_coding	328.675	0.0477342	0.112081	0.425891	0.670187	0.817951
1798	NM_001382,XM_005271422,XM_011542648,XM_017017293,XM_017017294,XM_017017295,XR_001747785,XR_947801	DPAGT1	dolichyl-phosphate N-acetylglucosaminephosphotransferase 1	protein_coding	588.205	-0.660065	0.079429	-8.31012	9.56018e-17	7.93005e-16
1800	NM_001128141,NM_004413,XM_005256285,XM_005256286,XM_011522925,XM_017023009,XM_024450173	DPEP1	dipeptidase 1	protein_coding	0	NA	NA	NA	NA	NA
1801	NM_001346574,NM_001346575,NM_001346576,NM_001383,NR_144474,NR_144475,NR_144476	DPH1	diphthamide biosynthesis 1	protein_coding	1979.79	0.036708	0.0508852	0.721388	0.470671	0.649444
1802	NM_001039589,NM_001319165,NM_001319166,NM_001319167,NM_001319168,NM_001319169,NM_001319170,NM_001319171,NM_001384,XM_017000502	DPH2	diphthamide biosynthesis 2	protein_coding	1532.76	-0.432854	0.0492312	-8.79227	1.46562e-18	1.33296e-17
1803	NM_001379604,NM_001379605,NM_001379606,NM_001935,NR_166822,NR_166823,NR_166824,NR_166825	DPP4	dipeptidyl peptidase 4	protein_coding	3382.6	0.568597	0.0376579	15.099	1.6439e-51	4.24061e-50
1804	NM_001039350,NM_001290252,NM_001290253,NM_001364497,NM_001364498,NM_001364499,NM_001364500,NM_001364501,NM_001364502,NM_001936,NM_130797,NR_157195,NR_157196,XM_017011812	DPP6	dipeptidyl peptidase like 6	protein_coding	0	NA	NA	NA	NA	NA
1805	NM_001937	DPT	dermatopontin	protein_coding	0	NA	NA	NA	NA	NA
1806	NM_000110,NM_001160301,XM_005270562,XM_006710397,XM_017000507,XM_017000508,XM_017000509,XM_017000510,XR_001737014	DPYD	dihydropyrimidine dehydrogenase	protein_coding	1686.3	-0.108375	0.0480548	-2.25524	0.0241183	0.055563
1807	NM_001385,XM_005250818,XM_006716518,XM_011516903,XM_017013167,XM_024447087,XR_001745489,XR_001745490	DPYS	dihydropyrimidinase	protein_coding	1.09578	3.65221	3.37356	1.0826	0.278986	NA
1808	NM_001197293,NM_001244604,NM_001386	DPYSL2	dihydropyrimidinase like 2	protein_coding	14095.4	0.557182	0.0250949	22.203	3.21497e-109	2.12576e-107
1809	NM_001197294,NM_001387,XM_011537574	DPYSL3	dihydropyrimidinase like 3	protein_coding	5077.03	-0.308052	0.0306117	-10.0632	8.03354e-24	9.23797e-23
1810	NM_001938	DR1	down-regulator of transcription 1	protein_coding	2489.11	-0.460104	0.0438212	-10.4996	8.67664e-26	1.07223e-24
1811	NM_000111	SLC26A3	solute carrier family 26 member 3	protein_coding	0	NA	NA	NA	NA	NA
1812	NM_000794	DRD1	dopamine receptor D1	protein_coding	0	NA	NA	NA	NA	NA
1813	NM_000795,NM_016574,XM_017017296	DRD2	dopamine receptor D2	protein_coding	0	NA	NA	NA	NA	NA
1814	NM_000796,NM_001282563,NM_001290809,NM_033663,XM_017005829	DRD3	dopamine receptor D3	protein_coding	0	NA	NA	NA	NA	NA
1815	NM_000797	DRD4	dopamine receptor D4	protein_coding	3.18571	1.23331	1.61305	0.764584	0.444519	0.623758
1816	NM_000798	DRD5	dopamine receptor D5	protein_coding	0	NA	NA	NA	NA	NA
1817	gene-DRD5P1	DRD5P1	dopamine receptor D5 pseudogene 1	pseudogene	0.663296	0.27535	3.99668	0.0688947	0.945073	NA
1818	NR_111001	DRD5P2	dopamine receptor D5 pseudogene 2	transcribed_pseudogene	0	NA	NA	NA	NA	NA
1819	NM_001330144,NM_001388,XM_005256499,XM_005256500,XM_011523704,XM_011523706,XM_011523707,XM_017024296,XM_017024297,XR_002957980	DRG2	developmentally regulated GTP binding protein 2	protein_coding	1595.72	-0.202136	0.0522874	-3.86587	0.000110695	0.000378244
1820	NM_005224,XM_005259513,XM_005259514,XM_017026445,XM_017026446,XM_024451407	ARID3A	AT-rich interaction domain 3A	protein_coding	285.708	0.772765	0.117085	6.60002	4.11113e-11	2.47313e-10
1821	NM_001171184,NM_001939,XM_017029333,XM_017029334	DRP2	dystrophin related protein 2	protein_coding	118.927	-0.366808	0.171833	-2.13468	0.0327875	0.0730268
1822	NM_001007026,NM_001940	ATN1	atrophin 1	protein_coding	329.663	0.417408	0.125183	3.33437	0.000854931	0.00258128
1823	NM_004948,NM_024421	DSC1	desmocollin 1	protein_coding	0.913146	3.38939	3.76419	0.900432	0.36789	NA
1824	NM_004949,NM_024422,XM_005258206	DSC2	desmocollin 2	protein_coding	0	NA	NA	NA	NA	NA
1825	NM_001941,NM_024423	DSC3	desmocollin 3	protein_coding	0	NA	NA	NA	NA	NA
1826	NM_001271534,NM_001389,NR_073202,XM_017028281	DSCAM	DS cell adhesion molecule	protein_coding	0	NA	NA	NA	NA	NA
1827	NM_001285389,NM_001285391,NM_001285392,NM_001285393,NM_001331016,NM_004414,NM_203417,NM_203418,XM_005260929,XM_017028282,XM_017028283	RCAN1	regulator of calcineurin 1	protein_coding	1457.51	0.201819	0.0496632	4.06375	4.82897e-05	0.000172565
1828	NM_001942	DSG1	desmoglein 1	protein_coding	0	NA	NA	NA	NA	NA
1829	NM_001943,XM_024451095	DSG2	desmoglein 2	protein_coding	2411.29	-0.244925	0.0436087	-5.61644	1.94937e-08	9.61318e-08
1830	NM_001944,XM_011525850	DSG3	desmoglein 3	protein_coding	0.547888	2.65087	3.99151	0.664125	0.50661	NA
1831	NM_001015881,NM_001318468,NM_001318470,NM_004089,NM_198057,XM_005262099,XM_005262100,XM_005262102,XM_005262103,XM_011530884,XM_017029335	TSC22D3	TSC22 domain family member 3	protein_coding	1101.96	0.811453	0.0575686	14.0954	4.05203e-45	9.06095e-44
1832	NM_001008844,NM_001319034,NM_004415	DSP	desmoplakin	protein_coding	0	NA	NA	NA	NA	NA
1833	NM_004950,XM_011538008	EPYC	epiphycan	protein_coding	0	NA	NA	NA	NA	NA
1834	NM_014208	DSPP	dentin sialophosphoprotein	protein_coding	0	NA	NA	NA	NA	NA
1836	NM_000112,XM_017009191	SLC26A2	solute carrier family 26 member 2	protein_coding	1751.23	-0.332088	0.0463187	-7.16962	7.5207e-13	4.99282e-12
1837	NM_001128175,NM_001198938,NM_001198939,NM_001198940,NM_001198941,NM_001198942,NM_001198943,NM_001198944,NM_001198945,NM_001390,NM_001391,NM_001392,NM_032975,NM_032978,NM_032979,NM_032980,NM_032981,XM_005258221,XM_011525853,XM_017025575,XM_017025576,XM_017025577,XM_017025578,XM_017025579,XM_017025580,XM_017025581,XM_017025582,XM_017025584,XM_017025585,XM_017025586,XM_017025587,XM_017025588,XM_0170…	DTNA	dystrobrevin alpha	protein_coding	3784.27	0.45658	0.0353092	12.9309	3.01132e-38	5.49924e-37
1838	NM_001256303,NM_001256304,NM_001256308,NM_001320932,NM_001320933,NM_001320934,NM_001320935,NM_001320936,NM_001320937,NM_001351381,NM_001351382,NM_001351383,NM_001351384,NM_001351385,NM_001351386,NM_001351387,NM_001351388,NM_001351389,NM_001351390,NM_001351391,NM_001351392,NM_001351393,NM_001351394,NM_001351395,NM_021907,NM_033147,NM_033148,NM_183360,NM_183361,NR_147180,XM_011532671,XM_011532672,X…	DTNB	dystrobrevin beta	protein_coding	291.955	-0.192211	0.112313	-1.71139	0.0870083	0.171407
1839	NM_001945	HBEGF	heparin binding EGF like growth factor	protein_coding	349.15	-0.918573	0.115336	-7.96436	1.66086e-15	1.28416e-14
1840	NM_004416,XM_011538009	DTX1	deltex E3 ubiquitin ligase 1	protein_coding	0	NA	NA	NA	NA	NA
1841	NM_001165031,NM_001320902,NM_001320903,NM_001320904,NM_001320905,NM_012145,NR_033255,NR_135492	DTYMK	deoxythymidylate kinase	protein_coding	6401.42	-0.4351	0.03115	-13.9679	2.44708e-44	5.34224e-43
1842	NM_001197295,NM_001197296,NM_001393,XM_017014376,XM_017014377,XM_024447435,XM_024447436,XM_024447437	ECM2	extracellular matrix protein 2	protein_coding	87.6513	0.953269	0.23608	4.0379	5.39318e-05	0.000191596
1843	NM_004417	DUSP1	dual specificity phosphatase 1	protein_coding	2203.33	0.0408708	0.0416228	0.981932	0.326133	0.494878
1844	NM_004418,XM_017003546	DUSP2	dual specificity phosphatase 2	protein_coding	0	NA	NA	NA	NA	NA
1845	NM_004090	DUSP3	dual specificity phosphatase 3	protein_coding	8506.46	0.0797468	0.0270108	2.95241	0.00315306	0.00869927
1846	NM_001394,NM_057158,XM_011544428	DUSP4	dual specificity phosphatase 4	protein_coding	2374.79	0.267454	0.0405572	6.59449	4.26723e-11	2.56368e-10
1847	NM_004419	DUSP5	dual specificity phosphatase 5	protein_coding	1227.42	-0.391049	0.0596295	-6.55799	5.45391e-11	3.25537e-10
1848	NM_001946,NM_022652	DUSP6	dual specificity phosphatase 6	protein_coding	1319.39	-0.55944	0.0541964	-10.3225	5.57742e-25	6.70864e-24
1849	NM_001947	DUSP7	dual specificity phosphatase 7	protein_coding	502.406	-0.434839	0.0890147	-4.88503	1.03413e-06	4.39434e-06
1850	NM_004420,XM_011519932,XM_011519933	DUSP8	dual specificity phosphatase 8	protein_coding	20.6	1.16187	0.49149	2.36396	0.0180806	0.0430188
1852	NM_001318503,NM_001395,XM_011531123,XM_011531124	DUSP9	dual specificity phosphatase 9	protein_coding	1.60286	4.20319	2.74773	1.5297	0.126092	0.233707
1854	NM_001025248,NM_001025249,NM_001330286,NM_001948,XM_017021988,XR_001751125,XR_931760	DUT	deoxyuridine triphosphatase	protein_coding	5432.16	-0.311879	0.0310725	-10.0372	1.04639e-23	1.19848e-22
1855	NM_001330311,NM_004421,XM_005244732,XM_005244733	DVL1	dishevelled segment polarity protein 1	protein_coding	4869.68	-0.358961	0.0385994	-9.29965	1.40912e-20	1.40606e-19
1856	NM_004422,XM_005256502,XR_001752441,XR_001752442,XR_001752443	DVL2	dishevelled segment polarity protein 2	protein_coding	1771.17	-0.799987	0.0529968	-15.095	1.74697e-51	4.4964e-50
1857	NM_004423,XM_005247172,XM_011512513	DVL3	dishevelled segment polarity protein 3	protein_coding	2250.41	-0.0436219	0.0463904	-0.940322	0.347053	0.520037
1859	NM_001347721,NM_001347722,NM_001347723,NM_001396,NM_101395,NM_130436,NM_130438,XM_005260933,XM_006723976,XM_006723977,XM_006723978,XM_011529483,XM_017028284,XM_017028286,XM_024452057	DYRK1A	dual specificity tyrosine phosphorylation regulated kinase 1A	protein_coding	3596.32	-0.381326	0.0364651	-10.4573	1.3571e-25	1.66366e-24
1861	NM_000113,XR_929731	TOR1A	torsin family 1 member A	protein_coding	2880.28	0.0345077	0.0376119	0.917469	0.358897	0.533108
1869	NM_005225	E2F1	E2F transcription factor 1	protein_coding	5782.58	-0.785654	0.0352392	-22.2949	4.13866e-110	2.7764e-108
1870	NM_004091,XM_005245748,XM_005245749,XM_011540868,XM_011540870,XM_011540871	E2F2	E2F transcription factor 2	protein_coding	1160.15	-0.669421	0.0551215	-12.1445	6.13898e-34	9.85063e-33
1871	NM_001243076,NM_001949,XM_005248865,XM_005248866,XM_011514324,XM_011514328,XM_017010330,XR_001743194,XR_001743195,XR_002956265	E2F3	E2F transcription factor 3	protein_coding	644.472	-0.326215	0.0774969	-4.2094	2.56051e-05	9.43432e-05
1872	gene-E2F3P1	E2F3P1	E2F transcription factor 3 pseudogene 1	pseudogene	0.467039	-2.27142	3.99556	-0.568484	0.569706	NA
1874	NM_001950,XR_002957786	E2F4	E2F transcription factor 4	protein_coding	4765.3	-0.616482	0.0328469	-18.7683	1.37128e-78	5.84316e-77
1875	NM_001083588,NM_001083589,NM_001951	E2F5	E2F transcription factor 5	protein_coding	231.002	-1.08157	0.129284	-8.36582	5.96995e-17	5.01895e-16
1876	NM_001278275,NM_001278276,NM_001278277,NM_001278278,NM_198256,NM_212540,NR_103490,XM_017003547,XM_017003548,XM_017003549,XR_001738660	E2F6	E2F transcription factor 6	protein_coding	1003.05	0.0603335	0.0591124	1.02066	0.307417	0.473789
1877	NM_001288776,NM_001288778,NM_004424,XM_005255155,XM_005255156,XM_006720858,XM_011522402,XM_011522403,XM_017023010,XM_017023011,XR_001751853,XR_002957787,XR_243266,XR_429636	E4F1	E4F transcription factor 1	protein_coding	613.046	-0.101787	0.0772279	-1.31801	0.187501	0.320653
1879	NM_001290360,NM_001324101,NM_001324103,NM_001324106,NM_001324107,NM_001324108,NM_001324109,NM_001324111,NM_001364155,NM_001364156,NM_001364157,NM_001364158,NM_001364159,NM_024007,NM_182708,XM_017009192,XM_017009193,XM_017009194,XM_017009195,XM_017009196,XM_017009197,XM_017009199,XM_017009200,XM_017009201,XM_017009202,XM_017009203,XM_017009204,XM_024454390,XM_024454391,XM_024454392,XM_024454393	EBF1	EBF transcription factor 1	protein_coding	1736.27	0.411505	0.0530793	7.75266	8.99902e-15	6.67959e-14
1880	NM_004951,XM_017020405	GPR183	G protein-coupled receptor 183	protein_coding	9.03643	-0.418776	0.666116	-0.628683	0.529556	0.702635
1889	NM_001113347,NM_001113348,NM_001113349,NM_001397,XM_006710398,XM_011540872,XM_011540873	ECE1	endothelin converting enzyme 1	protein_coding	6528.96	0.170456	0.0294781	5.78247	7.36117e-09	3.75234e-08
1890	NM_001113755,NM_001113756,NM_001257988,NM_001257989,NM_001953	TYMP	thymidine phosphorylase	protein_coding	26.9609	0.660827	0.386745	1.70869	0.0875088	0.172263
1891	NM_001398,XM_017026448,XM_024451408,XM_024451409	ECH1	enoyl-CoA hydratase 1	protein_coding	1777.82	0.399649	0.0476159	8.39318	4.73168e-17	4.01016e-16
1892	NM_004092,XR_002956965	ECHS1	enoyl-CoA hydratase, short chain 1	protein_coding	5250.52	0.0386849	0.0304579	1.27011	0.204045	0.342507
1893	NM_001202858,NM_004425,NM_022664	ECM1	extracellular matrix protein 1	protein_coding	813.678	-0.0874855	0.0653936	-1.33783	0.180952	0.312278
1894	NM_001258315,NM_001258316,NM_001349094,NM_001349095,NM_001349096,NM_001349097,NM_001349098,NM_001349099,NM_001349100,NM_001349101,NM_001349102,NM_001349103,NM_001349104,NM_018098,XM_005247176,XM_006713524,XM_011512514,XM_011512516,XM_017005831,XM_017005832	ECT2	epithelial cell transforming 2	protein_coding	8772.49	-0.608808	0.0280481	-21.7058	1.80812e-104	1.13365e-102
1896	NM_001005609,NM_001005610,NM_001005612,NM_001005613,NM_001399,XM_006724630,XM_011530885,XM_017029336,XM_017029337,XR_001755660	EDA	ectodysplasin A	protein_coding	3.18339	-0.637378	1.47799	-0.431248	0.666288	0.814714
1901	NM_001320730,NM_001400	S1PR1	sphingosine-1-phosphate receptor 1	protein_coding	98.8047	2.0933	0.207692	10.0788	6.85287e-24	7.91192e-23
1902	NM_001351397,NM_001351398,NM_001351399,NM_001351400,NM_001351401,NM_001351402,NM_001351403,NM_001351404,NM_001351405,NM_001351406,NM_001351407,NM_001351408,NM_001351409,NM_001351410,NM_001351411,NM_001351412,NM_001351413,NM_001351414,NM_001351415,NM_001351416,NM_001351417,NM_001351418,NM_001351419,NM_001351420,NM_001401,NM_057159,XM_005251782,XM_017014404	LPAR1	lysophosphatidic acid receptor 1	protein_coding	268.167	0.814989	0.118009	6.90619	4.97856e-12	3.16106e-11
1903	NM_005226	S1PR3	sphingosine-1-phosphate receptor 3	protein_coding	255.604	0.0225941	0.121738	0.185597	0.852761	0.929074
1906	NM_001168319,NM_001955,XM_011514330,XM_011514331,XM_011514332,XM_017010331	EDN1	endothelin 1	protein_coding	2.09694	-4.43355	2.18198	-2.03189	0.0421647	0.0912195
1907	NM_001302269,NM_001956,NR_126098,XM_017000512,XR_001737015	EDN2	endothelin 2	protein_coding	1.24667	3.8407	3.13431	1.22537	0.220435	0.364121
1908	NM_001302455,NM_001302456,NM_207032,NM_207033,NM_207034,XM_005260312,XM_005260313,XM_006723734,XM_011528655,XM_024451847,XM_024451848,XR_002958461,XR_002958462,XR_936513	EDN3	endothelin 3	protein_coding	0	NA	NA	NA	NA	NA
1909	NM_001166055,NM_001354797,NM_001957,NR_045958,NR_148963,NR_148964	EDNRA	endothelin receptor type A	protein_coding	601.739	-0.506284	0.080492	-6.28986	3.17754e-10	1.7916e-09
1910	NM_000115,NM_001122659,NM_001201397,NM_003991	EDNRB	endothelin receptor type B	protein_coding	20.1713	-1.05982	0.458447	-2.31177	0.0207905	0.0485822
1911	NM_004426,XM_005253334,XM_011520599,XM_011520600,XM_011520603,XM_017018955,XM_017018956,XM_017018957,XM_017018958	PHC1	polyhomeotic homolog 1	protein_coding	499.537	-0.293049	0.0822013	-3.56502	0.000363827	0.00115791
1912	NM_001330488,NM_004427,NM_198040	PHC2	polyhomeotic homolog 2	protein_coding	5681.51	-0.315303	0.0371965	-8.47669	2.31697e-17	1.99452e-16
1915	NM_001402	EEF1A1	eukaryotic translation elongation factor 1 alpha 1	protein_coding	227521	0.0542532	0.024857	2.18261	0.0290646	0.0656114
1917	NM_001958	EEF1A2	eukaryotic translation elongation factor 1 alpha 2	protein_coding	0.332309	1.94517	4.04406	0.480994	0.630521	NA
1918	gene-EEF1A1P43	EEF1A1P43	eukaryotic translation elongation factor 1 alpha 1 pseudogene 43	pseudogene	5.4441	-5.8123	3.91447	-1.48482	0.137591	0.250139
1932	gene-EEF1B2P1	EEF1B2P1	eukaryotic translation elongation factor 1 beta 2 pseudogene 1	pseudogene	0.31802	-1.71383	4.03677	-0.424554	0.671162	NA
1933	NM_001037663,NM_001959,NM_021121	EEF1B2	eukaryotic translation elongation factor 1 beta 2	protein_coding	9881.55	-1.04946	0.026545	-39.535	0	0
1934	gene-EEF1B2P2	EEF1B2P2	eukaryotic translation elongation factor 1 beta 2 pseudogene 2	pseudogene	1.50844	-0.135077	2.01291	-0.0671053	0.946498	0.97211
1936	NM_001130053,NM_001130055,NM_001130056,NM_001130057,NM_001195203,NM_001289950,NM_001317743,NM_001330646,NM_001960,NM_032378,XM_005250820,XM_005250823,XM_006716519,XM_006716520,XM_006716522,XM_006716523,XM_006716524,XM_006716525,XM_011516905,XM_011516906,XM_017013170,XM_017013171,XM_017013172,XM_024447088,XM_024447089	EEF1D	eukaryotic translation elongation factor 1 delta	protein_coding	17553.9	-0.279511	0.0255276	-10.9494	6.69194e-28	8.91097e-27
1937	NM_001404	EEF1G	eukaryotic translation elongation factor 1 gamma	protein_coding	45231.2	-0.0423621	0.0238578	-1.77561	0.0757976	0.152244
1938	NM_001961	EEF2	eukaryotic translation elongation factor 2	protein_coding	71646.8	-0.247707	0.0257244	-9.62929	6.01438e-22	6.42185e-21
1939	NM_001201478,NM_006893,XM_005277509,XM_006711196,XM_011509257,XM_011509258,XM_017000530,XM_017000531,XM_017000532,XR_001737023,XR_921751	EIF2D	eukaryotic translation initiation factor 2D	protein_coding	2352.57	-0.540243	0.0417876	-12.9283	3.11588e-38	5.68567e-37
1942	NM_004428,NM_182685	EFNA1	ephrin A1	protein_coding	0.332309	1.94517	4.04406	0.480994	0.630521	NA
1943	NM_001405,XM_017026449,XM_017026450	EFNA2	ephrin A2	protein_coding	1.32659	0.274576	2.76649	0.0992509	0.920939	0.962707
1944	NM_004952	EFNA3	ephrin A3	protein_coding	75.3574	1.70957	0.232328	7.35845	1.86056e-13	1.27796e-12
1945	NM_005227,NM_182689,NM_182690	EFNA4	ephrin A4	protein_coding	100.412	0.0189691	0.21779	0.087098	0.930594	0.965722
1946	NM_001962,XM_006714565,XM_011543250,XM_011543251,XM_017009205	EFNA5	ephrin A5	protein_coding	521.514	0.0436947	0.0820244	0.532704	0.594239	0.75934
1947	NM_004429	EFNB1	ephrin B1	protein_coding	301.288	0.888794	0.112578	7.89495	2.90439e-15	2.221e-14
1948	NM_001372056,NM_001372057,NM_001372058,NM_004093,XM_017020406	EFNB2	ephrin B2	protein_coding	2630.91	-0.828548	0.0394919	-20.9802	9.94766e-98	5.75115e-96
1949	NM_001406	EFNB3	ephrin B3	protein_coding	0.356191	2.03207	4.03617	0.503464	0.614638	NA
1950	NM_001178130,NM_001178131,NM_001357021,NM_001963,XM_005262796,XM_011531707,XM_017007845,XM_017007846,XM_017007847,XM_017007848,XM_017007849,XM_017007850,XM_017007851,XM_017007853,XM_017007854,XM_017007855,XR_001741156,XR_001741157	EGF	epidermal growth factor	protein_coding	287.897	0.649566	0.110041	5.90293	3.57107e-09	1.86666e-08
1951	NM_001407	CELSR3	cadherin EGF LAG seven-pass G-type receptor 3	protein_coding	1119.08	0.0682567	0.0672081	1.0156	0.309819	0.476479
1952	NM_001408	CELSR2	cadherin EGF LAG seven-pass G-type receptor 2	protein_coding	58.1628	1.78488	0.296738	6.01501	1.79872e-09	9.64766e-09
1953	NM_001409,XM_006710406,XM_011540885,XM_011540886,XM_011540887,XM_011540888,XM_017000533	MEGF6	multiple EGF like domains 6	protein_coding	3.61763	1.86144	1.28219	1.45177	0.146566	0.263146
1954	NM_001271938,NM_001410	MEGF8	multiple EGF like domains 8	protein_coding	1284.79	0.405004	0.0693068	5.84363	5.10744e-09	2.63798e-08
1955	NM_001080497	MEGF9	multiple EGF like domains 9	protein_coding	751.622	-0.0951694	0.0675344	-1.4092	0.158776	0.280732
1956	NM_001346897,NM_001346898,NM_001346899,NM_001346900,NM_001346941,NM_005228,NM_201282,NM_201283,NM_201284	EGFR	epidermal growth factor receptor	protein_coding	4779.69	-0.158049	0.0414325	-3.81462	0.000136393	0.000460988
1958	NM_001964	EGR1	early growth response 1	protein_coding	35.987	0.413983	0.355878	1.16327	0.244719	0.395685
1959	NM_000399,NM_001136177,NM_001136178,NM_001136179,NM_001321037,XM_011539427	EGR2	early growth response 2	protein_coding	78.8415	1.4064	0.225095	6.24803	4.15651e-10	2.32364e-09
1960	NM_001199880,NM_001199881,NM_004430,XM_005273425,XM_005273426,XM_011544429	EGR3	early growth response 3	protein_coding	4.57965	1.62841	1.11377	1.46207	0.143721	0.259212
1961	NM_001965	EGR4	early growth response 4	protein_coding	0	NA	NA	NA	NA	NA
1962	NM_001166415,NM_001966,XM_006713525	EHHADH	enoyl-CoA hydratase and 3-hydroxyacyl CoA dehydrogenase	protein_coding	17.0899	-0.18949	0.493584	-0.383906	0.701048	0.839429
1964	NM_001412	EIF1AX	eukaryotic translation initiation factor 1A X-linked	protein_coding	6771.42	-0.422548	0.0323324	-13.0689	4.95789e-39	9.27489e-38
1965	NM_004094	EIF2S1	eukaryotic translation initiation factor 2 subunit alpha	protein_coding	8728.9	-0.290934	0.0294166	-9.89015	4.59349e-23	5.10363e-22
1967	NM_001414	EIF2B1	eukaryotic translation initiation factor 2B subunit alpha	protein_coding	3164.12	-0.0692173	0.0440744	-1.57046	0.116307	0.219004
1968	NM_001415	EIF2S3	eukaryotic translation initiation factor 2 subunit gamma	protein_coding	8091.31	-0.326285	0.0270136	-12.0785	1.37126e-33	2.1866e-32
1969	NM_001329090,NM_004431,XM_017000537	EPHA2	EPH receptor A2	protein_coding	1053.23	0.0768218	0.0669777	1.14697	0.251392	0.404541
1973	NM_001204510,NM_001416	EIF4A1	eukaryotic translation initiation factor 4A1	protein_coding	54909.2	-0.449528	0.0218089	-20.6121	2.13666e-94	1.17338e-92
1974	NM_001967	EIF4A2	eukaryotic translation initiation factor 4A2	protein_coding	13395.1	0.454132	0.0262246	17.317	3.49941e-67	1.22933e-65
1975	NM_001300821,NM_001330654,NM_001417	EIF4B	eukaryotic translation initiation factor 4B	protein_coding	21250.2	-0.047706	0.0235912	-2.0222	0.0431562	0.0931805
1977	NM_001130678,NM_001130679,NM_001331017,NM_001968	EIF4E	eukaryotic translation initiation factor 4E	protein_coding	7403.74	-0.379514	0.0299171	-12.6856	7.11121e-37	1.23868e-35
1978	NM_004095	EIF4EBP1	eukaryotic translation initiation factor 4E binding protein 1	protein_coding	4120.98	-0.12662	0.037288	-3.39573	0.00068447	0.00209716
1979	NM_004096	EIF4EBP2	eukaryotic translation initiation factor 4E binding protein 2	protein_coding	2082.77	0.507731	0.0480761	10.561	4.51831e-26	5.66883e-25
1980	gene-EIF4EP1	EIF4EP1	eukaryotic translation initiation factor 4E pseudogene 1	pseudogene	0.166154	1.11751	4.08047	0.273868	0.784186	NA
1981	NM_001194946,NM_001194947,NM_001291157,NM_004953,NM_182917,NM_198241,NM_198242,NM_198244	EIF4G1	eukaryotic translation initiation factor 4 gamma 1	protein_coding	20518	-0.210608	0.0264786	-7.95389	1.80741e-15	1.39559e-14
1982	NM_001042559,NM_001172705,NM_001418	EIF4G2	eukaryotic translation initiation factor 4 gamma 2	protein_coding	38547.8	-0.062618	0.0280069	-2.2358	0.0253646	0.0580562
1983	NM_001969,NM_183004	EIF5	eukaryotic translation initiation factor 5	protein_coding	16390.4	-0.38803	0.0254694	-15.2351	2.06703e-52	5.46066e-51
1984	NM_001143760,NM_001143761,NM_001143762,NM_001370420,NM_001370421,NM_001970,XM_011523710,XM_011523711,XM_011523712,XM_011523713,XM_017024301,XM_024450630,XM_024450631,XM_024450632,XM_024450633,XR_002957981	EIF5A	eukaryotic translation initiation factor 5A	protein_coding	22045	-0.178235	0.0268147	-6.64693	2.99273e-11	1.81409e-10
1987	gene-EIF5AP3	EIF5AP3	eukaryotic translation initiation factor 5A pseudogene 3	pseudogene	15.362	-0.457901	0.533328	-0.858574	0.390576	0.568411
1990	NM_001971	CELA1	chymotrypsin like elastase 1	protein_coding	0	NA	NA	NA	NA	NA
1991	NM_001972,XM_011527775,XM_011527776	ELANE	elastase, neutrophil expressed	protein_coding	5.16597	2.13108	1.04735	2.03474	0.0418769	0.0907333
1992	NM_030666,NR_073111,NR_073112,XM_011514333,XM_011514334,XM_011514335	SERPINB1	serpin family B member 1	protein_coding	1143.17	0.2071	0.0547219	3.78459	0.000153961	0.00051672
1993	NM_001171195,NM_001171197,NM_001351455,NM_001351456,NM_001351457,NM_001351458,NM_001351459,NM_001351460,NM_001351461,NM_001351462,NM_001351463,NM_001351464,NM_001351465,NM_001351466,NM_001351467,NM_001351468,NM_001351469,NM_001351470,NM_001351471,NM_001351472,NM_001351473,NM_001351474,NM_001351475,NM_001351476,NM_001351477,NM_001351478,NM_004432,XM_005251393,XM_006716735,XM_011517776,XM_011517778…	ELAVL2	ELAV like RNA binding protein 2	protein_coding	81.8773	-0.76869	0.208969	-3.67848	0.000234624	0.000767733
1994	NM_001419,XR_001753627,XR_001753628	ELAVL1	ELAV like RNA binding protein 1	protein_coding	3712.66	-0.247626	0.0360447	-6.86998	6.42123e-12	4.05357e-11
1995	NM_001420,NM_032281,XM_011527778,XM_024451410,XM_024451411,XM_024451412,XM_024451413	ELAVL3	ELAV like RNA binding protein 3	protein_coding	0	NA	NA	NA	NA	NA
1996	NM_001144774,NM_001144775,NM_001144776,NM_001144777,NM_001294348,NM_001324208,NM_001324209,NM_001324212,NM_001324213,NM_001324214,NM_001324215,NM_001324216,NM_001324217,NM_021952,NR_136725,XM_006710411,XM_011540889,XM_011540890,XM_011540893,XM_011540894,XM_011540895,XM_017000538,XM_017000539,XM_017000540,XM_017000541,XM_017000542,XM_024453822,XM_024453825,XM_024453827,XM_024453829	ELAVL4	ELAV like RNA binding protein 4	protein_coding	0	NA	NA	NA	NA	NA
1997	NM_001145353,NM_001370329,NM_001370330,NM_001370331,NM_001370332,NM_172373	ELF1	E74 like ETS transcription factor 1	protein_coding	1990.13	-0.0918218	0.0478342	-1.91959	0.0549103	0.115177
1998	NM_001276457,NM_001276458,NM_001276459,NM_001331036,NM_001371324,NM_001371336,NM_001371337,NM_001371338,NM_001371339,NM_006874,NM_201999,XM_005262805,XM_011531711,XM_011531714,XM_024453918,XM_024453919,XM_024453920,XM_024453922,XM_024453924,XM_024453925,XM_024453926	ELF2	E74 like ETS transcription factor 2	protein_coding	1483.21	-0.00690973	0.0507515	-0.136148	0.891704	0.951631
1999	NM_001114309,NM_004433,XM_005244942	ELF3	E74 like ETS transcription factor 3	protein_coding	0.830772	3.26113	3.96249	0.823	0.410508	NA
2000	NM_001127197,NM_001421,XM_005262389,XM_011531307,XM_011531308	ELF4	E74 like ETS transcription factor 4	protein_coding	1618.67	-0.479413	0.0468957	-10.223	1.56479e-24	1.8512e-23
2001	NM_001243080,NM_001243081,NM_001422,NM_198381,XM_017017308,XM_017017309	ELF5	E74 like ETS transcription factor 5	protein_coding	17.3618	1.94869	0.589444	3.30598	0.000946437	0.00284005
2002	NM_001114123,NM_001257168,NM_005229	ELK1	ETS transcription factor ELK1	protein_coding	1795.82	-0.0416471	0.0496511	-0.838794	0.401585	0.580067
2003	NR_046211	ELK2AP	ETS transcription factor ELK2A, pseudogene	transcribed_pseudogene	0	NA	NA	NA	NA	NA
2004	NM_001303511,NM_005230,XM_006719275	ELK3	ETS transcription factor ELK3	protein_coding	1795.26	-0.347146	0.0546929	-6.3472	2.1927e-10	1.25227e-09
2005	NM_001973,NM_021795	ELK4	ETS transcription factor ELK4	protein_coding	1234.92	-0.120855	0.0618202	-1.95494	0.0505901	0.107061
2006	NM_000501,NM_001081752,NM_001081753,NM_001081754,NM_001081755,NM_001278912,NM_001278913,NM_001278914,NM_001278915,NM_001278916,NM_001278917,NM_001278918,NM_001278939,XM_005250187,XM_005250188,XM_011515868,XM_011515869,XM_011515870,XM_011515871,XM_011515872,XM_011515873,XM_011515874,XM_011515875,XM_011515876,XM_011515877,XM_017011813,XM_017011814	ELN	elastin	protein_coding	6.31818	1.07872	1.0832	0.99587	0.319313	0.48705
2009	NM_001008707,NM_001375411,NM_001375412,NM_004434,XM_005267397,XM_005267398,XM_005267399,XM_011536540,XM_011536541,XM_011536542,XM_024449507	EML1	EMAP like 1	protein_coding	1932.76	-0.0126766	0.0432016	-0.293429	0.769194	0.885312
2010	NM_000117,XM_024452349	EMD	emerin	protein_coding	1848.28	0.00679266	0.0479447	0.141677	0.887335	0.948802
2011	NM_001039469,NM_001163296,NM_001163297,NM_004954,NM_017490,XM_011544789,XM_011544790,XM_011544791,XM_011544792,XM_011544793,XM_011544794,XM_011544795,XM_011544796,XM_011544797,XM_011544798,XM_017017310,XM_017017311,XR_002957128,XR_949801,XR_949802	MARK2	microtubule affinity regulating kinase 2	protein_coding	935.02	-0.370758	0.0644393	-5.75359	8.73663e-09	4.42018e-08
2012	NM_001423,XM_024448877	EMP1	epithelial membrane protein 1	protein_coding	13905.4	-0.507317	0.0268975	-18.8611	2.38055e-79	1.01815e-77
2013	NM_001424,XM_006720864	EMP2	epithelial membrane protein 2	protein_coding	2642.44	-0.480045	0.0417132	-11.5082	1.19913e-30	1.75077e-29
2014	NM_001313905,NM_001425,XM_011526605	EMP3	epithelial membrane protein 3	protein_coding	6216.53	0.170652	0.0328982	5.18727	2.13395e-07	9.63734e-07
2015	NM_001256252,NM_001256253,NM_001256254,NM_001256255,NM_001974,XM_011527794	ADGRE1	adhesion G protein-coupled receptor E1	protein_coding	11.8906	1.38263	0.621335	2.22525	0.0260642	0.0595567
2016	NM_004097,XM_005264203,XM_011532697	EMX1	empty spiracles homeobox 1	protein_coding	0	NA	NA	NA	NA	NA
2017	NM_001184740,NM_005231,NM_138565,XM_006718447,XM_006718448,XM_017017312	CTTN	cortactin	protein_coding	23534.5	-0.106747	0.0249151	-4.28441	1.83229e-05	6.86101e-05
2018	NM_001165924,NM_004098	EMX2	empty spiracles homeobox 2	protein_coding	0	NA	NA	NA	NA	NA
2019	NM_001426	EN1	engrailed homeobox 1	protein_coding	0	NA	NA	NA	NA	NA
2020	NM_001427	EN2	engrailed homeobox 2	protein_coding	0	NA	NA	NA	NA	NA
2021	NM_004435,XM_011518347	ENDOG	endonuclease G	protein_coding	492.337	0.355768	0.0856249	4.15496	3.25349e-05	0.000118736
2022	NM_000118,NM_001114753,NM_001278138	ENG	endoglin	protein_coding	382.553	0.435678	0.103417	4.21284	2.52181e-05	9.29918e-05
2023	NM_001201483,NM_001353346,NM_001428	ENO1	enolase 1	protein_coding	190419	0.40593	0.0246221	16.4864	4.59457e-61	1.46226e-59
2025	gene-ENO1P1	ENO1P1	enolase 1 pseudogene 1	pseudogene	1.82629	4.38871	2.5833	1.69888	0.0893416	0.175316
2026	NM_001975	ENO2	enolase 2	protein_coding	7216.65	0.490316	0.0298264	16.439	1.00559e-60	3.17403e-59
2027	NM_001193503,NM_001374523,NM_001374524,NM_001976,NM_053013,XM_011523729	ENO3	enolase 3	protein_coding	65.8657	0.345793	0.255633	1.35269	0.176154	0.305725
2028	NM_001379611,NM_001379612,NM_001379613,NM_001977,NR_166842,NR_166844,XM_017007877	ENPEP	glutamyl aminopeptidase	protein_coding	22.7858	0.868654	0.40891	2.12432	0.0336437	0.0747457
2029	NM_004436,NM_207042,NM_207043,NM_207044,NM_207045,NM_207046,NM_207047,NM_207168	ENSA	endosulfine alpha	protein_coding	5439.14	-0.105077	0.0308023	-3.41134	0.000646435	0.00198697
2030	NM_001078175,NM_001078177,NM_001304462,NM_001304465,NM_001304466,NM_001372327,XM_005248876,XM_005248878,XM_005248879,XM_005248880,XM_005248881,XM_005248882,XM_011514341,XM_024446348	SLC29A1	solute carrier family 29 member 1 (Augustine blood group)	protein_coding	732.926	-1.23178	0.0719023	-17.1313	8.66751e-66	2.98562e-64
2033	NM_001362843,NM_001429	EP300	E1A binding protein p300	protein_coding	1108.16	0.0649288	0.0664132	0.977648	0.328248	0.497262
2034	NM_001430,XM_011532698	EPAS1	endothelial PAS domain protein 1	protein_coding	7675.4	0.158058	0.0316689	4.99097	6.00775e-07	2.61468e-06
2035	NM_001166005,NM_001166006,NM_001166007,NM_001376013,NM_001376014,NM_001376015,NM_001376016,NM_001376017,NM_001376018,NM_001376019,NM_001376020,NM_001376021,NM_001376022,NM_001376023,NM_001376024,NM_001376025,NM_001376026,NM_001376027,NM_001376028,NM_004437,NM_203342,NM_203343,XM_005245753,XM_005245757,XM_005245760,XM_005245763,XM_005245764,XM_005245768,XM_005245769,XM_005245770,XM_005245774,XM_00…	EPB41	erythrocyte membrane protein band 4.1	protein_coding	1243.21	0.199055	0.0566178	3.51576	0.000438498	0.00138141
2036	NM_001258329,NM_001258330,NM_001258331,NM_012156,NM_177996,XM_011528667,XM_011528671,XM_011528673,XM_011528677,XM_011528681,XM_011528682,XM_011528683,XM_011528685,XM_017027711,XM_017027712,XM_017027713,XM_017027714,XM_017027715,XM_017027716,XM_017027717,XM_017027718,XM_017027719,XM_017027720,XM_024451851,XM_024451852,XM_024451853,XM_024451854	EPB41L1	erythrocyte membrane protein band 4.1 like 1	protein_coding	822.191	0.422308	0.0671599	6.28809	3.21386e-10	1.8103e-09
2037	NM_001135554,NM_001135555,NM_001199388,NM_001252660,NM_001350299,NM_001350301,NM_001350302,NM_001350303,NM_001350304,NM_001350305,NM_001350306,NM_001350307,NM_001350308,NM_001350309,NM_001350310,NM_001350311,NM_001350312,NM_001350313,NM_001350314,NM_001350315,NM_001350320,NM_001431,NR_146620,XM_011535524,XM_011535525,XM_011535527,XM_011535528,XM_017010350,XM_017010351,XM_017010352,XM_017010353,XM…	EPB41L2	erythrocyte membrane protein band 4.1 like 2	protein_coding	3340.6	-0.361062	0.0435325	-8.29406	1.09447e-16	9.0524e-16
2038	NM_000119,NM_001114134,XM_005254225,XM_011521349,XM_011521350,XM_011521351,XM_011521352,XM_011521353,XM_011521354	EPB42	erythrocyte membrane protein band 4.2	protein_coding	0	NA	NA	NA	NA	NA
2039	NM_001114135,NM_001114136,NM_001114137,NM_001114138,NM_001114139,NM_001302816,NM_001302817,NM_001323378,NM_001323379,NM_001323380,NM_001323381,NM_001323382,NM_001323383,NM_001323384,NM_001323385,NM_001323387,NM_001323388,NM_001323389,NM_001323390,NM_001323391,NM_001323392,NM_001323393,NM_001323394,NM_001323395,NM_001323396,NM_001323397,NM_001323398,NM_001323399,NM_001323400,NM_001323401,NM_001978…	DMTN	dematin actin binding protein	protein_coding	0	NA	NA	NA	NA	NA
2040	NM_001270526,NM_001270527,NM_004099,NM_198194,NR_073037	STOM	stomatin	protein_coding	2240.34	0.206397	0.0422476	4.88542	1.03211e-06	4.38655e-06
2041	NM_005232,XM_006715880,XR_428169	EPHA1	EPH receptor A1	protein_coding	0.49662	-0.735628	4.03824	-0.182166	0.855453	NA
2042	NM_005233,NM_182644,XM_005264715,XM_005264716	EPHA3	EPH receptor A3	protein_coding	444.423	1.64026	0.0948527	17.2927	5.33961e-67	1.87008e-65
2043	NM_001304536,NM_001304537,NM_001363748,NM_004438	EPHA4	EPH receptor A4	protein_coding	119.793	0.542785	0.182694	2.971	0.00296832	0.00822012
2044	NM_001281765,NM_001281766,NM_001281767,NM_001318761,NM_004439,NM_182472,XM_005265653,XM_011531735,XM_017007878,XM_017007879,XM_017007880,XM_017007881	EPHA5	EPH receptor A5	protein_coding	500.314	-0.452328	0.0871744	-5.18878	2.11681e-07	9.56745e-07
2045	NM_001288629,NM_001288630,NM_001376465,NM_001376466,NM_001376467,NM_001376468,NM_001376469,NM_001376470,NM_001376471,NM_004440,NR_164810,XM_017010366,XR_001743218	EPHA7	EPH receptor A7	protein_coding	35.9674	0.0866077	0.352243	0.245875	0.805779	0.903732
2046	NM_001006943,NM_020526,XM_011540969,XM_011540970,XM_011540972,XM_011540973,XM_011540975,XM_024453892,XR_946576	EPHA8	EPH receptor A8	protein_coding	0	NA	NA	NA	NA	NA
2047	NM_004441,XM_017005866,XM_017005867,XM_024453389,XM_024453390	EPHB1	EPH receptor B1	protein_coding	7.76086	2.1653	0.897432	2.41277	0.0158318	0.0381216
2048	NM_001309192,NM_001309193,NM_004442,NM_017449,XM_006710441,XM_006710442,XM_024453895	EPHB2	EPH receptor B2	protein_coding	3418.07	-0.151655	0.0399272	-3.7983	0.000145692	0.000490616
2049	NM_004443	EPHB3	EPH receptor B3	protein_coding	62.642	0.276036	0.236265	1.16834	0.242671	0.393092
2050	NM_004444,XM_017011816	EPHB4	EPH receptor B4	protein_coding	1067.42	-0.222849	0.0639853	-3.48281	0.000496175	0.00155143
2051	NM_001280794,NM_001280795,NM_004445,NR_104001,XM_011515879,XM_011515880,XM_011515881,XM_011515882,XM_024446674,XM_024446675	EPHB6	EPH receptor B6	protein_coding	0	NA	NA	NA	NA	NA
2052	NM_000120,NM_001136018,NM_001291163,NM_001378426,NM_001378427,NM_001378428,NM_001378429,NM_001378430,NM_001378431,NM_001378432,NR_165624,NR_165625,NR_165626,NR_165627	EPHX1	epoxide hydrolase 1	protein_coding	523.227	0.388061	0.0852412	4.5525	5.30112e-06	2.10344e-05
2053	NM_001256482,NM_001256483,NM_001256484,NM_001979,XM_017013199,XM_017013200,XR_001745491	EPHX2	epoxide hydrolase 2	protein_coding	0.15901	-0.806044	4.08047	-0.197537	0.843407	NA
2054	NM_001351049,NM_001351050,NM_001351051,NM_001351052,NM_001980,NM_194356,XM_017018978,XM_017018979,XM_017018980,XM_017018981,XM_017018982,XM_017018983,XM_017018984,XM_017018988,XM_017018989	STX2	syntaxin 2	protein_coding	3397.55	-0.256804	0.0371291	-6.91651	4.6292e-12	2.94248e-11
2055	NM_018941,XM_005266021,XM_005266022,XM_005266023,XM_011534745,XM_011534746,XM_011534747	CLN8	CLN8 transmembrane ER and ERGIC protein	protein_coding	2522.82	0.395489	0.0407336	9.70915	2.75639e-22	2.98328e-21
2056	NM_000799	EPO	erythropoietin	protein_coding	0.365258	2.06368	4.03341	0.511647	0.608898	NA
2057	NM_000121,NR_033663	EPOR	erythropoietin receptor	protein_coding	803.958	0.0538166	0.0659905	0.81552	0.414774	0.594084
2058	NM_004446,XM_017000614	EPRS1	glutamyl-prolyl-tRNA synthetase 1	protein_coding	6583.49	0.187608	0.0310106	6.04979	1.45039e-09	7.82497e-09
2059	NM_004447,XM_011520605,XM_024448878,XM_024448879,XM_024448880,XM_024448881,XM_024448882	EPS8	epidermal growth factor receptor pathway substrate 8	protein_coding	2827.91	-0.562076	0.0409836	-13.7147	8.29402e-43	1.74288e-41
2060	NM_001159969,NM_001981,XM_005270618,XM_017000615,XM_017000616,XM_017000617,XM_017000618,XM_017000619,XM_017000620	EPS15	epidermal growth factor receptor pathway substrate 15	protein_coding	2581.07	-0.0371842	0.0464163	-0.801101	0.423073	0.602296
2063	NM_005234	NR2F6	nuclear receptor subfamily 2 group F member 6	protein_coding	435.047	0.371483	0.0995927	3.73003	0.000191459	0.000634155
2064	NM_001005862,NM_001289936,NM_001289937,NM_001289938,NM_001382782,NM_001382783,NM_001382784,NM_001382785,NM_001382786,NM_001382787,NM_001382788,NM_001382789,NM_001382790,NM_001382791,NM_001382792,NM_001382793,NM_001382794,NM_001382795,NM_001382796,NM_001382797,NM_001382798,NM_001382799,NM_001382800,NM_001382801,NM_001382802,NM_001382803,NM_001382804,NM_001382805,NM_001382806,NM_004448,NR_110535,XM…	ERBB2	erb-b2 receptor tyrosine kinase 2	protein_coding	222.671	0.720852	0.141768	5.08472	3.68167e-07	1.62883e-06
2065	NM_001005915,NM_001982	ERBB3	erb-b2 receptor tyrosine kinase 3	protein_coding	5.09809	-1.12974	1.23956	-0.911399	0.362085	0.536725
2066	NM_001042599,NM_005235,XM_005246376,XM_005246377,XM_006712364,XM_017003577,XM_017003578,XM_017003579,XM_017003580,XM_017003581,XM_017003582	ERBB4	erb-b2 receptor tyrosine kinase 4	protein_coding	1.11167	0.569258	3.05877	0.186107	0.852361	NA
2067	NM_001166049,NM_001369408,NM_001369409,NM_001369410,NM_001369411,NM_001369412,NM_001369413,NM_001369414,NM_001369415,NM_001369416,NM_001369417,NM_001369418,NM_001369419,NM_001983,NM_202001	ERCC1	ERCC excision repair 1, endonuclease non-catalytic subunit	protein_coding	3828.67	-0.372779	0.0435334	-8.56305	1.09922e-17	9.58073e-17
2068	NM_000400,NM_001130867,XM_011526611,XM_017026467,XR_001753633,XR_001753634	ERCC2	ERCC excision repair 2, TFIIH core complex helicase subunit	protein_coding	703.136	0.000207534	0.0737127	0.00281544	0.997754	0.998708
2069	NM_001432	EREG	epiregulin	protein_coding	6822.26	-1.93688	0.0307098	-63.0706	0	0
2070	NM_001301012,NM_001301013,NM_001370458,NM_001370459,NM_004100,NM_172103,NM_172105,XM_005266851,XM_017010368,XM_017010369,XM_017010370,XM_017010371,XM_017010372,XM_017010373,XM_017010374,XR_001743219,XR_001743220	EYA4	EYA transcriptional coactivator and phosphatase 4	protein_coding	2559	0.0117236	0.0444405	0.263805	0.79193	0.89935
2071	NM_000122,NM_001303416,NM_001303418,XM_011510794,XM_011510795,XM_017003583	ERCC3	ERCC excision repair 3, TFIIH core complex helicase subunit	protein_coding	2274.78	-0.0975385	0.0407913	-2.39116	0.0167953	0.0402687
2072	NM_005236,XM_011522424,XM_011522427,XM_017023043	ERCC4	ERCC excision repair 4, endonuclease catalytic subunit	protein_coding	1694.54	-0.109465	0.0487935	-2.24344	0.0248684	0.057051
2073	NM_000123	ERCC5	ERCC excision repair 5, endonuclease	protein_coding	4361.1	0.00531158	0.038709	0.137218	0.890858	0.951236
2074	NM_000124,NM_001277058,NM_001277059,NM_001346440	ERCC6	ERCC excision repair 6, chromatin remodeling factor	protein_coding	1338.24	0.585727	0.054661	10.7156	8.59711e-27	1.10575e-25
2077	NM_001301035,NM_001308402,NM_001312656,NM_006494,XM_017026468,XM_017026469	ERF	ETS2 repressor factor	protein_coding	2542.82	-0.204301	0.0437914	-4.66532	3.08136e-06	1.25313e-05
2078	NM_001136154,NM_001136155,NM_001243428,NM_001243429,NM_001243432,NM_001291391,NM_001331025,NM_004449,NM_182918,NR_111949	ERG	ETS transcription factor ERG	protein_coding	27.3892	-1.58496	0.394692	-4.0157	5.92702e-05	0.000209687
2079	NM_004450	ERH	ERH mRNA splicing and mitosis factor	protein_coding	9036.46	-0.0188945	0.0272748	-0.692745	0.488469	0.666213
2081	NM_001433,XM_017024347,XM_017024348	ERN1	endoplasmic reticulum to nucleus signaling 1	protein_coding	266.484	-0.520101	0.128513	-4.04707	5.18617e-05	0.000184642
2086	NM_001007253,NR_145414,NR_145415	ERV3-1	endogenous retrovirus group 3 member 1, envelope	protein_coding	119.793	0.579981	0.193582	2.99605	0.00273502	0.00761897
2091	NM_001436,XM_005258651,XM_011526623	FBL	fibrillarin	protein_coding	3230.9	-0.512969	0.0423129	-12.1232	7.95717e-34	1.27503e-32
2098	NM_001984,XM_005266278,XM_011534954,XM_017020414	ESD	esterase D	protein_coding	8437.69	-0.0394373	0.0301482	-1.30811	0.190835	0.325147
2099	NM_000125,NM_001122740,NM_001122741,NM_001122742,NM_001291230,NM_001291241,NM_001328100,XM_006715374,XM_006715375,XM_011535543,XM_011535544,XM_011535545,XM_011535547,XM_011535549,XM_017010376,XM_017010377,XM_017010378,XM_017010379,XM_017010380,XM_017010381,XM_017010382,XM_017010383,XR_001743223,XR_002956266	ESR1	estrogen receptor 1	protein_coding	34.2281	0.849443	0.342316	2.48146	0.0130847	0.0320126
2100	NM_001040275,NM_001214902,NM_001271876,NM_001271877,NM_001291712,NM_001291723,NM_001437,NR_073496,NR_073497,XM_017021079,XM_017021080,XM_017021081,XM_017021082,XM_017021083,XM_017021084,XR_001750187	ESR2	estrogen receptor 2	protein_coding	83.3327	-0.414163	0.204207	-2.02815	0.0425444	0.0919632
2101	NM_001282450,NM_001282451,NM_004451,XM_017017313	ESRRA	estrogen related receptor alpha	protein_coding	1967.6	-0.251344	0.0457772	-5.4906	4.0058e-08	1.92108e-07
2103	NM_001379180,NM_004452,XM_011536547,XM_011536550,XM_011536553,XM_011536554,XM_017021085,XM_024449508,XM_024449509,XR_001750189,XR_943401	ESRRB	estrogen related receptor beta	protein_coding	3.46021	2.65175	1.42337	1.863	0.0624622	0.12896
2104	NM_001134285,NM_001243505,NM_001243506,NM_001243507,NM_001243509,NM_001243510,NM_001243511,NM_001243512,NM_001243513,NM_001243514,NM_001243515,NM_001243518,NM_001243519,NM_001350122,NM_001350123,NM_001350124,NM_001350125,NM_001438,NM_206594,NM_206595,XM_011509265,XM_011509266,XM_011509267,XM_011509268,XM_011509269,XM_011509271,XM_011509274,XM_011509275,XM_011509276,XM_011509277,XM_011509278,XM_01…	ESRRG	estrogen related receptor gamma	protein_coding	68.2237	0.591202	0.249508	2.36947	0.0178138	0.0424234
2107	NM_001256302,NM_001282185,NM_001291974,NM_001291975,NM_001364160,NM_004730,NR_157090,XM_017009221	ETF1	eukaryotic translation termination factor 1	protein_coding	10928.5	-0.297262	0.0258361	-11.5057	1.23514e-30	1.8022e-29
2108	NM_000126,NM_001127716,XR_931766	ETFA	electron transfer flavoprotein subunit alpha	protein_coding	5461.42	0.0483759	0.0319416	1.51451	0.129897	0.239248
2109	NM_001014763,NM_001985,XM_024451418	ETFB	electron transfer flavoprotein subunit beta	protein_coding	5243.94	0.385876	0.0340118	11.3454	7.82037e-30	1.11078e-28
2110	NM_001281737,NM_001281738,NM_004453,XM_024453935	ETFDH	electron transfer flavoprotein dehydrogenase	protein_coding	1270.86	0.281268	0.0544413	5.16645	2.38584e-07	1.07244e-06
2113	NM_001143820,NM_001162422,NM_001330451,NM_005238,XM_011542650,XM_017017314,XM_017017315,XM_017017317	ETS1	ETS proto-oncogene 1, transcription factor	protein_coding	2210.85	0.0990198	0.040966	2.41712	0.0156439	0.0377045
2114	NM_001256295,NM_005239,XM_005260935,XM_017028290	ETS2	ETS proto-oncogene 2, transcription factor	protein_coding	917.762	-0.84446	0.0648326	-13.0253	8.79103e-39	1.62999e-37
2115	NM_001163147,NM_001163148,NM_001163149,NM_001163150,NM_001163151,NM_001163152,NM_001370555,NM_001370556,NM_004956,NR_120445,XM_005249635,XM_011515167,XM_011515168,XM_011515170,XM_024446676,XM_024446677,XM_024446678,XM_024446679	ETV1	ETS variant transcription factor 1	protein_coding	12352	0.219976	0.0275834	7.97491	1.52487e-15	1.18458e-14
2116	NM_001300974,NM_001304549,NM_014209,XM_005258652,XM_011526624,XM_017026472	ETV2	ETS variant transcription factor 2	protein_coding	31.5342	0.418784	0.333806	1.25457	0.209633	0.350379
2117	NM_001145312,NM_005240,XM_006711210	ETV3	ETS variant transcription factor 3	protein_coding	819.22	0.00795698	0.0738035	0.107813	0.914144	0.962235
2118	NM_001079675,NM_001261437,NM_001261438,NM_001261439,NM_001369366,NM_001369367,NM_001369368,NM_001986,XM_024450644	ETV4	ETS variant transcription factor 4	protein_coding	421.801	-0.786059	0.0978005	-8.03738	9.17834e-16	7.21783e-15
2119	NM_004454	ETV5	ETS variant transcription factor 5	protein_coding	3726.33	-0.514369	0.0335591	-15.3273	5.0271e-53	1.34192e-51
2120	NM_001987,XM_011520607,XM_011520608,XM_011520609,XM_011520611,XM_011520612,XM_017018990,XM_017018991	ETV6	ETS variant transcription factor 6	protein_coding	923.813	0.16942	0.0694109	2.44083	0.0146534	0.0354995
2121	NM_001306090,NM_001306092,NM_153717,XM_006713865,XM_006713866,XM_011513419,XM_017007883,XR_001741164,XR_001741165,XR_001741166,XR_001741167,XR_001741168,XR_001741169,XR_001741170,XR_001741171,XR_427473,XR_427475,XR_427476,XR_924920,XR_924921,XR_924922,XR_924924,XR_924925,XR_924926	EVC	EvC ciliary complex subunit 1	protein_coding	8760.53	-0.0652358	0.0362303	-1.80059	0.0717681	0.145432
2122	NM_001105077,NM_001105078,NM_001163999,NM_001164000,NM_001205194,NM_001366466,NM_001366467,NM_001366468,NM_001366469,NM_001366470,NM_001366471,NM_001366472,NM_001366473,NM_001366474,NM_004991,NM_005241,XM_005247213,XM_005247214,XM_005247221,XM_005247224,XM_005247225,XM_011512546,XM_017005874,XM_017005877	MECOM	MDS1 and EVI1 complex locus	protein_coding	1823.15	-0.466005	0.0464732	-10.0274	1.15541e-23	1.31875e-22
2123	NM_001003927,NM_014210	EVI2A	ecotropic viral integration site 2A	protein_coding	2140.31	-0.282836	0.0446315	-6.33715	2.34053e-10	1.33339e-09
2124	NM_006495,XM_005257946	EVI2B	ecotropic viral integration site 2B	protein_coding	147.001	-0.563597	0.161002	-3.50056	0.000464279	0.00145725
2125	NM_001320747,NM_001988	EVPL	envoplakin	protein_coding	0	NA	NA	NA	NA	NA
2128	NM_001304519,NM_001304520,NM_001989	EVX1	even-skipped homeobox 1	protein_coding	0	NA	NA	NA	NA	NA
2130	NM_001163285,NM_001163286,NM_001163287,NM_005243,NM_013986,XM_005261389,XM_005261390,XM_011529995,XM_011529996,XM_011529997,XM_011529998,XM_011529999,XM_011530000,XM_011530001,XM_011530002,XM_017028644,XM_017028645,XM_017028646,XM_017028647,XM_017028648,XM_017028649,XM_017028650,XM_017028651,XM_017028652,XM_017028653,XM_017028654,XM_017028655,XM_017028656,XM_017028657,XM_017028658,XM_017028659,XM…	EWSR1	EWS RNA binding protein 1	protein_coding	7309.52	-0.633234	0.030051	-21.072	1.43766e-98	8.41742e-97
2131	NM_000127	EXT1	exostosin glycosyltransferase 1	protein_coding	5805.89	-0.259947	0.0308181	-8.43486	3.31589e-17	2.82902e-16
2132	NM_000401,NM_001178083,NM_207122,XM_011519950,XM_011519951,XM_024448383	EXT2	exostosin glycosyltransferase 2	protein_coding	5304.87	0.118038	0.0324544	3.63703	0.000275802	0.000891696
2134	NM_004455,XM_005245779,XM_017000650	EXTL1	exostosin like glycosyltransferase 1	protein_coding	7.07423	1.15541	0.781669	1.47813	0.139372	0.252616
2135	NM_001033025,NM_001261440,NM_001261441,NM_001261442,NM_001439,NR_048570,XM_005270621,XM_011540994,XM_011540995,XM_011540996,XM_017000651,XR_001737037	EXTL2	exostosin like glycosyltransferase 2	protein_coding	2644.71	0.180861	0.0410952	4.40101	1.07746e-05	4.14517e-05
2137	NM_001440,NR_073468,NR_073469,XM_011544440,XM_024447094,XM_024447095,XM_024447096	EXTL3	exostosin like glycosyltransferase 3	protein_coding	3165.5	0.0338084	0.0367866	0.919042	0.358074	0.53215
2138	NM_000503,NM_001288574,NM_001288575,NM_001370333,NM_001370334,NM_001370335,NM_001370336,NM_172058,NM_172059,XM_011517483,XM_011517484,XM_017013202,XM_017013203,XM_017013204,XM_017013205,XM_017013207,XM_017013208,XM_017013211,XM_017013212,XM_017013213	EYA1	EYA transcriptional coactivator and phosphatase 1	protein_coding	663.851	-0.123032	0.0762365	-1.61382	0.106566	0.203307
2139	NM_005244,NM_172110,XM_005260327,XM_017027721	EYA2	EYA transcriptional coactivator and phosphatase 2	protein_coding	1.377	3.98793	2.66826	1.49458	0.135024	0.246541
2140	NM_001282560,NM_001282561,NM_001282562,NM_001990,NR_104214,XM_006710449,XM_011540999,XM_011541001,XM_011541003,XM_011541004,XM_024453987,XM_024453995,XM_024454013,XM_024454014,XR_001737038,XR_001737039	EYA3	EYA transcriptional coactivator and phosphatase 3	protein_coding	2105.93	-0.0907027	0.0477115	-1.90107	0.057293	0.119564
2145	NM_001321079,NM_001321081,NM_001321082,NM_001991,XM_005257145,XM_011524517,XM_017024350,XM_017024351,XM_017024352	EZH1	enhancer of zeste 1 polycomb repressive complex 2 subunit	protein_coding	918.077	0.113875	0.0635142	1.79291	0.0729873	0.147539
2146	NM_001203247,NM_001203248,NM_001203249,NM_004456,NM_152998,XM_005249962,XM_005249963,XM_005249964,XM_011515883,XM_011515884,XM_011515885,XM_011515886,XM_011515887,XM_011515888,XM_011515889,XM_011515890,XM_011515891,XM_011515892,XM_011515893,XM_011515894,XM_011515895,XM_011515896,XM_011515897,XM_011515898,XM_011515899,XM_011515901,XM_017011817,XM_017011818,XM_017011819,XM_017011820,XM_017011821,XM…	EZH2	enhancer of zeste 2 polycomb repressive complex 2 subunit	protein_coding	3691.71	-0.757807	0.0352138	-21.5202	1.00729e-102	6.2306e-101
2147	NM_000506	F2	coagulation factor II, thrombin	protein_coding	0.547888	2.65087	3.99151	0.664125	0.50661	NA
2149	NM_001311313,NM_001992	F2R	coagulation factor II thrombin receptor	protein_coding	1683.29	-0.334546	0.0477128	-7.01165	2.35526e-12	1.51975e-11
2150	NM_005242,XM_017009223	F2RL1	F2R like trypsin receptor 1	protein_coding	584.016	-0.0524029	0.0843371	-0.62135	0.534369	0.706565
2151	NM_001256566,NM_004101	F2RL2	coagulation factor II thrombin receptor like 2	protein_coding	191.201	0.179993	0.137524	1.30881	0.190598	0.324816
2152	NM_001178096,NM_001993	F3	coagulation factor III, tissue factor	protein_coding	1292.87	1.41675	0.0545116	25.9899	6.43419e-149	7.18692e-147
2153	NM_000130,XM_017000660	F5	coagulation factor V	protein_coding	0	NA	NA	NA	NA	NA
2155	NM_000131,NM_001267554,NM_019616,NR_051961,XM_006719963,XM_011537474,XM_011537475,XM_011537476	F7	coagulation factor VII	protein_coding	0	NA	NA	NA	NA	NA
2157	NM_000132,NM_019863	F8	coagulation factor VIII	protein_coding	921.359	0.321257	0.064627	4.97094	6.66288e-07	2.88725e-06
2158	NM_000133,NM_001313913,XM_005262397	F9	coagulation factor IX	protein_coding	0	NA	NA	NA	NA	NA
2159	NM_000504,NM_001312674,NM_001312675	F10	coagulation factor X	protein_coding	6.36375	1.37905	0.919649	1.49953	0.133735	0.244643
2160	NM_000128,NM_001354804,XM_005262821,XM_005262822,XM_005262823,XM_006714137,XM_017007884,XM_017007885,XM_017007886,XR_001741172	F11	coagulation factor XI	protein_coding	0	NA	NA	NA	NA	NA
2161	NM_000505,XM_011534462	F12	coagulation factor XII	protein_coding	37.5191	0.134065	0.323699	0.414166	0.678752	0.823956
2162	NM_000129	F13A1	coagulation factor XIII A chain	protein_coding	4.77374	1.99631	1.14201	1.74806	0.0804537	0.160296
2165	NM_001994,XM_011509283,XM_011509284,XM_011509286	F13B	coagulation factor XIII B chain	protein_coding	0	NA	NA	NA	NA	NA
2166	NM_001441	FAAH	fatty acid amide hydrolase	protein_coding	7.11256	0.075748	0.902352	0.0839451	0.9331	0.966384
2167	NM_001442	FABP4	fatty acid binding protein 4	protein_coding	70.8443	0.225409	0.230871	0.976343	0.328895	0.498082
2168	NM_001443	FABP1	fatty acid binding protein 1	protein_coding	0	NA	NA	NA	NA	NA
2169	NM_000134	FABP2	fatty acid binding protein 2	protein_coding	0	NA	NA	NA	NA	NA
2170	NM_001320996,NM_004102,XM_011541007	FABP3	fatty acid binding protein 3	protein_coding	205.549	3.26957	0.174411	18.7464	2.07215e-78	8.79707e-77
2171	NM_001444	FABP5	fatty acid binding protein 5	protein_coding	1722.9	-0.184571	0.0513045	-3.59755	0.000321232	0.00103119
2172	NM_001040442,NM_001130958,NM_001445	FABP6	fatty acid binding protein 6	protein_coding	0.498463	2.52695	3.99903	0.631891	0.527458	NA
2173	NM_001319039,NM_001319041,NM_001319042,NM_001446	FABP7	fatty acid binding protein 7	protein_coding	48.9831	0.559485	0.287634	1.94513	0.0517598	0.109195
2175	NM_000135,NM_001018112,NM_001286167,NM_001351830	FANCA	FA complementation group A	protein_coding	1833.93	-1.21291	0.0515476	-23.53	2.01303e-122	1.61393e-120
2176	NM_000136,NM_001243743,NM_001243744,XM_005251802,XM_006717001,XM_006717002,XM_006717004,XM_011518365,XM_011518366,XM_011518367,XM_017014452,XM_017014453,XM_017014454,XM_024447451	FANCC	FA complementation group C	protein_coding	782.488	-0.349638	0.0694571	-5.03388	4.80658e-07	2.10626e-06
2177	NM_001018115,NM_001319984,NM_001374253,NM_001374254,NM_001374255,NM_033084	FANCD2	FA complementation group D2	protein_coding	4136.05	-0.490968	0.0352352	-13.934	3.93571e-44	8.55962e-43
2178	NM_021922,XM_005248885,XM_005248886,XM_005248887,XM_005248888,XM_011514343,XR_001743226,XR_002956267	FANCE	FA complementation group E	protein_coding	189.801	-1.31807	0.150093	-8.78163	1.61125e-18	1.46137e-17
2180	NM_001286708,NM_001286710,NM_001286711,NM_001381877,NM_001381878,NM_001381879,NM_001381880,NM_001381881,NM_001381882,NM_001381883,NM_001381884,NM_001381885,NM_001381886,NM_001381887,NM_001381888,NM_001381889,NM_001381890,NM_001995,NR_167698,NR_167702,NR_167703,NR_167704,NR_167705,NR_167706,NR_167708,NR_167709,XM_017007887	ACSL1	acyl-CoA synthetase long chain family member 1	protein_coding	3777.82	-0.117057	0.0352787	-3.31807	0.00090642	0.00272958
2181	NM_001354158,NM_001354159,NM_004457,NM_203372	ACSL3	acyl-CoA synthetase long chain family member 3	protein_coding	5278.14	0.253207	0.030938	8.18432	2.73835e-16	2.21786e-15
2182	NM_001318509,NM_001318510,NM_004458,NM_022977,XM_005262109,XM_006724635,XM_011530888,XM_011530889,XM_024452351	ACSL4	acyl-CoA synthetase long chain family member 4	protein_coding	11426.1	0.00404037	0.027058	0.149322	0.881299	0.945306
2184	NM_000137,NM_001374377,NM_001374380	FAH	fumarylacetoacetate hydrolase	protein_coding	2970.81	-0.393715	0.0377338	-10.434	1.73388e-25	2.1154e-24
2185	NM_004103,NM_173174,NM_173175,NM_173176,XM_005273447,XM_005273448,XM_011544441,XM_011544442,XM_017013214,XM_017013215,XM_017013216	PTK2B	protein tyrosine kinase 2 beta	protein_coding	312.635	0.107118	0.107097	1.00019	0.317218	0.484547
2186	NM_004459,NM_182641,XM_005257150,XM_005257151,XM_005257152,XM_005257153,XM_005257154,XM_005257155,XM_005257156,XM_005257157,XM_005257158,XM_005257159,XM_005257160,XM_005257161,XM_011524520,XM_011524521,XM_011524522,XM_011524523,XM_011524524,XM_011524525,XM_011524526,XM_017024353,XM_017024354,XM_024450646,XM_024450647,XR_001752449	BPTF	bromodomain PHD finger transcription factor	protein_coding	2787.98	0.0390205	0.0448484	0.870053	0.384271	0.561188
2187	NM_001018113,NM_001324162,NM_152633,NR_136707,XM_011545470,XM_017029355,XM_017029356,XR_001755672,XR_001755673,XR_001755674	FANCB	FA complementation group B	protein_coding	985.199	-0.56126	0.0596236	-9.41338	4.80444e-21	4.90898e-20
2188	NM_022725	FANCF	FA complementation group F	protein_coding	880.834	-0.317867	0.0647624	-4.90821	9.19118e-07	3.923e-06
2189	NM_004629	FANCG	FA complementation group G	protein_coding	2100.75	-1.01016	0.0435255	-23.2084	3.74143e-119	2.84127e-117
2191	NM_001291807,NM_004460,XM_011510796,XM_011510797,XM_017003585,XR_001738668,XR_922891	FAP	fibroblast activation protein alpha	protein_coding	4061.52	0.866437	0.0334575	25.8967	7.26094e-148	8.07122e-146
2192	NM_001996,NM_006485,NM_006486,NM_006487	FBLN1	fibulin 1	protein_coding	0	NA	NA	NA	NA	NA
2193	NM_004461	FARSA	phenylalanyl-tRNA synthetase subunit alpha	protein_coding	3683.59	-0.506226	0.040529	-12.4905	8.41721e-36	1.4189e-34
2194	NM_004104,XM_011523538	FASN	fatty acid synthase	protein_coding	3179.1	0.418571	0.0491134	8.52254	1.5609e-17	1.35329e-16
2195	NM_005245,XM_005262834,XM_005262835,XM_006714139	FAT1	FAT atypical cadherin 1	protein_coding	14676.9	0.00613434	0.028224	0.217345	0.827939	0.914984
2196	NM_001447,XM_006714761,XM_011537600,XM_011537603,XM_017009224,XM_017009225,XM_017009227,XR_001742039,XR_002956152	FAT2	FAT atypical cadherin 2	protein_coding	30.7101	2.23615	0.393723	5.6795	1.35091e-08	6.74573e-08
2197	NM_001997	FAU	FAU ubiquitin like and ribosomal protein S30 fusion	protein_coding	15441.2	-0.0178783	0.0283865	-0.629818	0.528814	0.702054
2199	NM_001004019,NM_001165035,NM_001998,XM_006713026	FBLN2	fibulin 2	protein_coding	0.332309	1.94517	4.04406	0.480994	0.630521	NA
2200	NM_000138	FBN1	fibrillin 1	protein_coding	19274.9	0.439472	0.0239377	18.359	2.79731e-75	1.14735e-73
2201	NM_001999,XM_017009228	FBN2	fibrillin 2	protein_coding	1989.75	-0.53168	0.0449403	-11.8308	2.70578e-32	4.13687e-31
2202	NM_001039348,NM_001039349,XM_005264205,XM_017003586,XM_024452755,XM_024452756,XM_024452757	EFEMP1	EGF containing fibulin extracellular matrix protein 1	protein_coding	21.361	1.21974	0.440302	2.77024	0.00560157	0.0147322
2203	NM_000507,NM_001127628,XM_006717005	FBP1	fructose-bisphosphatase 1	protein_coding	0	NA	NA	NA	NA	NA
2204	NM_002000,NM_133269,NM_133271,NM_133272,NM_133273,NM_133274,NM_133277,NM_133278,XM_011526625,XM_017026473,XM_017026474	FCAR	Fc fragment of IgA receptor	protein_coding	0	NA	NA	NA	NA	NA
2205	NM_002001	FCER1A	Fc fragment of IgE receptor Ia	protein_coding	0	NA	NA	NA	NA	NA
2206	NM_000139,NM_001256916,XM_005273846,XM_011544850,XM_017017362	MS4A2	membrane spanning 4-domains A2	protein_coding	0	NA	NA	NA	NA	NA
2207	NM_004106	FCER1G	Fc fragment of IgE receptor Ig	protein_coding	8.79749	0.213156	0.668205	0.318999	0.749728	0.872111
2208	NM_001207019,NM_001220500,NM_002002,XM_005272462	FCER2	Fc fragment of IgE receptor II	protein_coding	0	NA	NA	NA	NA	NA
2209	NM_000566,NM_001378804,NM_001378805,NM_001378806,NM_001378807,NM_001378808,NM_001378809,NM_001378810,NM_001378811,NR_166121,NR_166122,NR_166123	FCGR1A	Fc fragment of IgG receptor Ia	protein_coding	0	NA	NA	NA	NA	NA
2210	NR_045213,NR_164758,NR_164759,NR_164760	FCGR1B	Fc fragment of IgG receptor Ib	transcribed_pseudogene	0.664617	2.94027	3.97624	0.739459	0.459628	NA
2212	NM_001136219,NM_001375296,NM_001375297,NM_021642,XM_011509287,XM_011509290,XM_011509291,XM_017000663,XM_017000664,XM_017000665,XM_017000666,XM_024454040,XM_024454041,XR_001737042	FCGR2A	Fc fragment of IgG receptor IIa	protein_coding	8.86634	1.24116	0.795301	1.56061	0.118615	0.22284
2213	NM_001002273,NM_001002274,NM_001002275,NM_001190828,NM_004001,XM_017000670,XM_024454043,XM_024454044,XM_024454045,XM_024454047,XR_002959731	FCGR2B	Fc fragment of IgG receptor IIb	protein_coding	0	NA	NA	NA	NA	NA
2214	NM_000569,NM_001127592,NM_001127593,NM_001127595,NM_001127596,NM_001329120,NM_001329122,XM_024454064	FCGR3A	Fc fragment of IgG receptor IIIa	protein_coding	0	NA	NA	NA	NA	NA
2215	NM_000570,NM_001244753,NM_001271035,NM_001271036,NM_001271037	FCGR3B	Fc fragment of IgG receptor IIIb	protein_coding	0	NA	NA	NA	NA	NA
2216	gene-FDX1P2	FDX1P2	ferredoxin 1 pseudogene 2	pseudogene	3.48305	0.272508	1.19362	0.228303	0.819411	0.909637
2217	NM_001136019,NM_004107	FCGRT	Fc fragment of IgG receptor and transporter	protein_coding	152.134	0.832925	0.154726	5.38322	7.31662e-08	3.43163e-07
2218	NM_001079802,NM_001198963,NM_001351496,NM_001351497,NM_001351498,NM_001351499,NM_001351500,NM_001351501,NM_001351502,NM_006731,NR_147213,NR_147214,XM_006717014,XM_011518368,XM_011518369,XM_011518370,XM_011518371,XM_011518373,XM_011518374,XM_011518375,XM_011518376,XM_011518378,XM_011518379,XM_011518381,XM_011518387,XM_011518390,XM_011518391,XM_017014462,XM_017014463,XM_017014464,XM_017014465,XM_01…	FKTN	fukutin	protein_coding	3132.43	-0.0305805	0.0362324	-0.844009	0.398664	0.576899
2219	NM_002003	FCN1	ficolin 1	protein_coding	0	NA	NA	NA	NA	NA
2220	NM_004108,NM_015837,XM_006717015,XM_011518392	FCN2	ficolin 2	protein_coding	1.22279	3.81471	2.86442	1.33176	0.18294	0.314796
2222	NM_001287742,NM_001287743,NM_001287744,NM_001287745,NM_001287747,NM_001287748,NM_001287749,NM_001287750,NM_001287751,NM_001287756,NM_004462	FDFT1	farnesyl-diphosphate farnesyltransferase 1	protein_coding	4940.36	0.7423	0.0330077	22.4887	5.3526e-112	3.6986e-110
2224	NM_001135821,NM_001135822,NM_001242824,NM_001242825,NM_001378424,NM_001378425,NM_002004,XM_024454066,XM_024454070,XM_024454071,XM_024454072,XM_024454073,XM_024454074,XM_024454076	FDPS	farnesyl diphosphate synthase	protein_coding	4734.32	0.256798	0.0326864	7.85642	3.95255e-15	3.00357e-14
2227	gene-FDPSP3	FDPSP3	farnesyl diphosphate synthase pseudogene 3	pseudogene	0	NA	NA	NA	NA	NA
2228	gene-FDPSP4	FDPSP4	farnesyl diphosphate synthase pseudogene 4	pseudogene	7.54126	0.338122	0.784724	0.43088	0.666555	0.814954
2229	gene-FDPSP5	FDPSP5	farnesyl diphosphate synthase pseudogene 5	pseudogene	0	NA	NA	NA	NA	NA
2230	NM_004109	FDX1	ferredoxin 1	protein_coding	807.23	-0.262942	0.0652854	-4.02758	5.63541e-05	0.000199893
2231	gene-FDX1P1	FDX1P1	ferredoxin 1 pseudogene 1	pseudogene	7.3586	0.406668	0.746746	0.544586	0.586038	0.752245
2232	NM_001258012,NM_001258013,NM_001258014,NM_001258015,NM_001258016,NM_004110,NM_024417,NR_047576	FDXR	ferredoxin reductase	protein_coding	611.778	-0.115373	0.0789184	-1.46193	0.14376	0.259261
2235	NM_000140,NM_001012515,NM_001371094,NM_001371095,NM_001374778,XM_011525881,XM_011525882	FECH	ferrochelatase	protein_coding	628.552	0.438932	0.0788534	5.56643	2.60007e-08	1.26619e-07
2236	gene-FECHP1	FECHP1	ferrochelatase pseudogene 1	pseudogene	0	NA	NA	NA	NA	NA
2237	NM_004111	FEN1	flap structure-specific endonuclease 1	protein_coding	5208.08	-0.644936	0.0300621	-21.4534	4.24243e-102	2.59623e-100
2239	NM_001448	GPC4	glypican 4	protein_coding	0	NA	NA	NA	NA	NA
2241	NM_001308028,NM_001308031,NM_001308038,NM_005246,NR_146155,XM_011543266,XM_011543267,XM_011543269,XM_011543270,XM_011543271,XM_011543272,XM_011543276,XM_011543278,XM_017009229,XM_017009230,XM_017009231,XM_017009232,XM_017009233,XM_017009234,XM_017009235,XR_001742041,XR_002956153,XR_948244	FER	FER tyrosine kinase	protein_coding	2001.27	0.123305	0.0481767	2.55944	0.0104842	0.0261537
2242	NM_001143783,NM_001143784,NM_001143785,NM_002005,XM_005254880,XM_005254882,XM_017022005,XM_017022006,XM_017022007,XM_017022008,XM_017022009,XM_017022010,XR_001751142,XR_001751143,XR_001751144,XR_243206	FES	FES proto-oncogene, tyrosine kinase	protein_coding	0.6885	2.98743	3.97403	0.751738	0.452209	NA
2243	NM_000508,NM_021871	FGA	fibrinogen alpha chain	protein_coding	0	NA	NA	NA	NA	NA
2244	NM_001184741,NM_001382759,NM_001382760,NM_001382761,NM_001382762,NM_001382763,NM_001382764,NM_001382765,NM_005141	FGB	fibrinogen beta chain	protein_coding	0	NA	NA	NA	NA	NA
2245	NM_004463	FGD1	FYVE, RhoGEF and PH domain containing 1	protein_coding	508.676	-0.547941	0.0901693	-6.0768	1.22607e-09	6.64591e-09
2246	NM_000800,NM_001144892,NM_001144934,NM_001144935,NM_001257205,NM_001257206,NM_001257207,NM_001257208,NM_001257209,NM_001257210,NM_001257211,NM_001257212,NM_001354951,NM_001354952,NM_001354953,NM_001354954,NM_001354955,NM_001354956,NM_001354957,NM_001354958,NM_001354959,NM_001354961,NM_001354962,NM_001354963,NM_001354964,NM_033136,NM_033137	FGF1	fibroblast growth factor 1	protein_coding	155.479	-0.0900477	0.157066	-0.573311	0.566434	0.735284
2247	NM_001361665,NM_002006	FGF2	fibroblast growth factor 2	protein_coding	5313.01	-0.506785	0.0327826	-15.4589	6.56668e-54	1.7924e-52
2248	NM_005247	FGF3	fibroblast growth factor 3	protein_coding	0	NA	NA	NA	NA	NA
2249	NM_002007	FGF4	fibroblast growth factor 4	protein_coding	0	NA	NA	NA	NA	NA
2250	NM_001291812,NM_004464,NM_033143	FGF5	fibroblast growth factor 5	protein_coding	243.932	-0.935679	0.123621	-7.56892	3.76349e-14	2.69188e-13
2251	NM_020996,XM_017018995,XM_017018996	FGF6	fibroblast growth factor 6	protein_coding	0	NA	NA	NA	NA	NA
2252	NM_002009	FGF7	fibroblast growth factor 7	protein_coding	6.80107	0.750804	0.844657	0.888887	0.374064	0.550298
2253	NM_001206389,NM_006119,NM_033163,NM_033164,NM_033165	FGF8	fibroblast growth factor 8	protein_coding	0.467039	-2.27142	3.99556	-0.568484	0.569706	NA
2254	NM_002010,XM_011534996	FGF9	fibroblast growth factor 9	protein_coding	0	NA	NA	NA	NA	NA
2255	NM_004465,XM_005248264	FGF10	fibroblast growth factor 10	protein_coding	0	NA	NA	NA	NA	NA
2256	NM_001303460,NM_004112,NR_130156	FGF11	fibroblast growth factor 11	protein_coding	49.2469	2.53392	0.325501	7.78468	6.98906e-15	5.21629e-14
2257	NM_001377292,NM_001377293,NM_001377294,NM_004113,NM_021032,XM_005247227,XM_006713538,XM_024453395	FGF12	fibroblast growth factor 12	protein_coding	184.949	-0.029579	0.143208	-0.206545	0.836365	0.919291
2258	NM_001139498,NM_001139500,NM_001139501,NM_001139502,NM_004114,NM_033642,XM_005262399,XM_024452352	FGF13	fibroblast growth factor 13	protein_coding	1910.01	-0.442033	0.0479148	-9.2254	2.82512e-20	2.79356e-19
2259	NM_001321931,NM_001321932,NM_001321933,NM_001321934,NM_001321935,NM_001321936,NM_001321937,NM_001321938,NM_001321939,NM_001321940,NM_001321941,NM_001321942,NM_001321943,NM_001321944,NM_001321945,NM_001321946,NM_001321947,NM_001321948,NM_001321949,NM_001379342,NM_004115,NM_175929	FGF14	fibroblast growth factor 14	protein_coding	43.5815	0.0778694	0.348735	0.223291	0.823309	0.912282
2260	NM_001174063,NM_001174064,NM_001174065,NM_001174066,NM_001174067,NM_001354367,NM_001354368,NM_001354369,NM_001354370,NM_015850,NM_023105,NM_023106,NM_023110,XM_006716303,XM_006716304,XM_006716307,XM_006716310,XM_006716311,XM_006716312,XM_006716314,XM_011544443,XM_011544444,XM_011544445,XM_011544446,XM_011544447,XM_011544448,XM_011544449,XM_011544450,XM_011544451,XM_011544452,XM_017013219,XM_01701…	FGFR1	fibroblast growth factor receptor 1	protein_coding	7997.07	-0.337394	0.035816	-9.42021	4.50198e-21	4.60402e-20
2261	NM_000142,NM_001163213,NM_001354809,NM_001354810,NM_022965,NR_148971,XM_006713868,XM_006713869,XM_006713870,XM_006713871,XM_006713873,XM_011513420,XM_011513422	FGFR3	fibroblast growth factor receptor 3	protein_coding	0	NA	NA	NA	NA	NA
2262	NM_004466,XM_011521054,XM_011521055,XM_011521056,XM_011521057,XM_011521058,XM_011521059,XM_011521060,XM_017020435,XM_017020436,XM_017020437	GPC5	glypican 5	protein_coding	43.9335	0.429894	0.303727	1.4154	0.156953	0.278041
2263	NM_000141,NM_001144913,NM_001144914,NM_001144915,NM_001144916,NM_001144917,NM_001144918,NM_001144919,NM_001320654,NM_001320658,NM_022970,NM_023029,NR_073009,XM_006717708,XM_006717710,XM_017015920,XM_017015921,XM_017015924,XM_017015925,XM_024447887,XM_024447888,XM_024447889,XM_024447890,XM_024447891,XM_024447892	FGFR2	fibroblast growth factor receptor 2	protein_coding	0	NA	NA	NA	NA	NA
2264	NM_001291980,NM_001354984,NM_002011,NM_022963,NM_213647	FGFR4	fibroblast growth factor receptor 4	protein_coding	0	NA	NA	NA	NA	NA
2266	NM_000509,NM_021870	FGG	fibrinogen gamma chain	protein_coding	6.10175	4.19627	1.27929	3.28014	0.00103754	0.00309086
2267	NM_004467,NM_147203,NM_201552,NM_201553,XM_017013232	FGL1	fibrinogen like 1	protein_coding	0	NA	NA	NA	NA	NA
2268	NM_001042729,NM_001042747,NM_005248,XM_006710452,XM_011541010,XM_011541011,XM_011541012,XM_011541013,XM_011541014,XM_017000673,XM_017000674,XR_946583	FGR	FGR proto-oncogene, Src family tyrosine kinase	protein_coding	0	NA	NA	NA	NA	NA
2271	NM_000143,XM_011544132	FH	fumarate hydratase	protein_coding	3924.85	-0.656044	0.0364515	-17.9977	2.02916e-72	7.91372e-71
2272	NM_001166243,NM_001320899,NM_001320900,NM_001320901,NM_001354589,NM_001354590,NM_002012,NR_135491,NR_148921,NR_148922	FHIT	fragile histidine triad diadenosine triphosphatase	protein_coding	118.222	0.241065	0.178187	1.35288	0.176095	0.30569
2273	NM_001159699,NM_001159700,NM_001159701,NM_001159702,NM_001159703,NM_001159704,NM_001167819,NM_001330659,NM_001369326,NM_001369327,NM_001369328,NM_001369329,NM_001369330,NM_001369331,NM_001449,NR_027621,XM_006724743,XM_006724746,XM_024452354	FHL1	four and a half LIM domains 1	protein_coding	97.0805	1.31581	0.195434	6.73272	1.66518e-11	1.02175e-10
2274	NM_001039492,NM_001318894,NM_001318895,NM_001318896,NM_001318897,NM_001318898,NM_001318899,NM_001374399,NM_001450,NM_201555,NM_201557	FHL2	four and a half LIM domains 2	protein_coding	4700.47	-0.7291	0.0375283	-19.428	4.47573e-84	2.08475e-82
2275	NM_001243878,NM_004468,XM_017000675,XM_024454099,XM_024454100,XM_024454101	FHL3	four and a half LIM domains 3	protein_coding	123.146	0.586515	0.169035	3.46978	0.00052089	0.00162319
2277	NM_004469	VEGFD	vascular endothelial growth factor D	protein_coding	2.69821	0.470586	1.57442	0.298895	0.76502	0.882494
2280	NM_000801,NM_001199786,NM_054014	FKBP1A	FKBP prolyl isomerase 1A	protein_coding	2389.87	0.126556	0.0502675	2.51765	0.0118141	0.0291551
2281	NM_001322963,NM_001322964,NM_004116,NM_054033,NR_136536,NR_136538,NR_136539,XM_011532699,XM_017003593,XM_017003594,XM_017003595,XM_017003596	FKBP1B	FKBP prolyl isomerase 1B	protein_coding	112.54	0.6064	0.198965	3.04778	0.0023054	0.00650247
2282	NR_024162	FKBP1AP1	FKBP prolyl isomerase 1A pseudogene 1	transcribed_pseudogene	0	NA	NA	NA	NA	NA
2283	gene-FKBP1AP2	FKBP1AP2	FKBP prolyl isomerase 1A pseudogene 2	pseudogene	0	NA	NA	NA	NA	NA
2284	gene-FKBP1AP3	FKBP1AP3	FKBP prolyl isomerase 1A pseudogene 3	pseudogene	0	NA	NA	NA	NA	NA
2285	gene-FKBP1AP4	FKBP1AP4	FKBP prolyl isomerase 1A pseudogene 4	pseudogene	0	NA	NA	NA	NA	NA
2286	NM_001135208,NM_001370360,NM_001370362,NM_001370363,NM_001370365,NM_001370367,NM_004470,NM_057092	FKBP2	FKBP prolyl isomerase 2	protein_coding	1720.13	0.0615404	0.0491491	1.25212	0.210528	0.351439
2287	NM_002013,XM_011536565,XM_017021092,XM_017021093	FKBP3	FKBP prolyl isomerase 3	protein_coding	1543.75	-0.372654	0.0522931	-7.12626	1.03136e-12	6.7824e-12
2288	NM_002014,XM_011520929	FKBP4	FKBP prolyl isomerase 4	protein_coding	7800.6	-0.518392	0.0286473	-18.0957	3.44821e-73	1.36799e-71
2289	NM_001145775,NM_001145776,NM_001145777,NM_004117	FKBP5	FKBP prolyl isomerase 5	protein_coding	196.598	-0.476885	0.137782	-3.46115	0.000537874	0.00167385
2290	NM_005249	FOXG1	forkhead box G1	protein_coding	233.203	-1.38682	0.130087	-10.6607	1.55363e-26	1.98386e-25
2294	NM_001451	FOXF1	forkhead box F1	protein_coding	10.1203	-0.855832	0.762395	-1.12256	0.261625	0.418027
2295	NM_001452	FOXF2	forkhead box F2	protein_coding	0	NA	NA	NA	NA	NA
2296	NM_001453	FOXC1	forkhead box C1	protein_coding	99.6688	-0.964084	0.194254	-4.963	6.94118e-07	2.99881e-06
2297	NM_004472	FOXD1	forkhead box D1	protein_coding	1342.94	-0.410232	0.054188	-7.57054	3.71671e-14	2.65925e-13
2298	NM_207305	FOXD4	forkhead box D4	protein_coding	65.1238	0.539125	0.23392	2.30474	0.021181	0.0493944
2299	NM_012188,NM_144769,XR_941092	FOXI1	forkhead box I1	protein_coding	0	NA	NA	NA	NA	NA
2300	NM_005250	FOXL1	forkhead box L1	protein_coding	2042.19	-0.129965	0.045619	-2.84893	0.00438666	0.0117697
2301	NM_012186	FOXE3	forkhead box E3	protein_coding	0.72145	3.05024	3.94536	0.77312	0.439451	NA
2302	NM_001454	FOXJ1	forkhead box J1	protein_coding	0	NA	NA	NA	NA	NA
2303	NM_005251	FOXC2	forkhead box C2	protein_coding	248.129	-0.779862	0.127188	-6.13157	8.70136e-10	4.76256e-09
2304	NM_004473	FOXE1	forkhead box E1	protein_coding	0	NA	NA	NA	NA	NA
2305	NM_001243088,NM_001243089,NM_021953,NM_202002,NM_202003,XM_005253676,XM_011520930,XM_011520931,XM_011520932,XM_011520933,XM_011520934,XM_011520935,XR_931507	FOXM1	forkhead box M1	protein_coding	7073.64	-0.841131	0.0337563	-24.9178	4.77682e-137	4.52324e-135
2306	NM_004474	FOXD2	forkhead box D2	protein_coding	28.9845	-0.344549	0.352293	-0.978019	0.328065	0.497022
2307	NM_004118	FOXS1	forkhead box S1	protein_coding	4.6116	2.64056	1.18328	2.23156	0.0256443	0.0586674
2308	NM_002015,XM_011535008,XM_011535010	FOXO1	forkhead box O1	protein_coding	139.203	0.199547	0.16701	1.19483	0.232155	0.379402
2309	NM_001455,NM_201559,XM_005266867,XM_005266868,XM_011535626,XM_011535628,XM_011535629,XM_017010585,XM_017010586	FOXO3	forkhead box O3	protein_coding	2245.69	0.16598	0.0437738	3.79178	0.000149574	0.000503025
2310	NM_001368134,NM_001368135	FOXO3B	forkhead box O3B	protein_coding	456.046	-0.104535	0.0883859	-1.18271	0.236922	0.385843
2311	gene-FOXO1B	FOXO1B	forkhead box O1B (pseudogene)	pseudogene	0	NA	NA	NA	NA	NA
2312	NM_002016	FLG	filaggrin	protein_coding	2.73944	4.97674	3.92381	1.26834	0.204675	0.343338
2313	NM_001167681,NM_001271010,NM_001271012,NM_002017,XM_011542701,XM_011542702,XM_017017405,XM_017017406	FLI1	Fli-1 proto-oncogene, ETS transcription factor	protein_coding	0	NA	NA	NA	NA	NA
2314	NM_001256264,NM_001256265,NM_002018,XM_005256555,XM_005256556,XM_005256558	FLII	FLII actin remodeling protein	protein_coding	9393.99	-0.0438504	0.0293771	-1.49267	0.135523	0.247117
2315	NM_005511	MLANA	melan-A	protein_coding	0	NA	NA	NA	NA	NA
2316	NM_001110556,NM_001456	FLNA	filamin A	protein_coding	77732.1	0.0285782	0.0299516	0.954145	0.34001	0.511892
2317	NM_001164317,NM_001164318,NM_001164319,NM_001457	FLNB	filamin B	protein_coding	20756.6	0.136562	0.0264204	5.16881	2.35594e-07	1.05962e-06
2318	NM_001127487,NM_001458	FLNC	filamin C	protein_coding	30400	-0.106792	0.0339543	-3.14518	0.00165987	0.00478797
2319	NM_001330170,NM_004475,XM_005257953,XM_017024394,XM_017024395,XM_017024396,XM_024450666,XM_024450667	FLOT2	flotillin 2	protein_coding	1800.44	-0.178716	0.054764	-3.26339	0.00110088	0.00326896
2321	NM_001159920,NM_001160030,NM_001160031,NM_002019,XM_011535014,XM_017020485	FLT1	fms related receptor tyrosine kinase 1	protein_coding	0	NA	NA	NA	NA	NA
2322	NM_004119,NR_130706,XM_011535015,XM_011535017,XM_011535018,XM_017020486,XM_017020487,XM_017020488,XM_017020489	FLT3	fms related receptor tyrosine kinase 3	protein_coding	0	NA	NA	NA	NA	NA
2323	NM_001204502,NM_001204503,NM_001278637,NM_001278638,NM_001459,XM_005258680,XM_005258681,XM_005258682,XM_005258683,XM_006723116,XM_011526675,XM_011526676,XM_011526677,XM_011526678,XM_011526680,XM_011526682,XM_017026532,XM_017026533,XM_017026534,XM_017026535,XR_935781,XR_935782	FLT3LG	fms related receptor tyrosine kinase 3 ligand	protein_coding	89.8133	-0.616631	0.20955	-2.94265	0.00325415	0.00895883
2324	NM_001354989,NM_002020,NM_182925,XM_011534478,XM_011534484,XM_017009263,XM_017009264,XM_017009265,XM_017009266,XM_017009267,XM_017009268,XR_001742050	FLT4	fms related receptor tyrosine kinase 4	protein_coding	0	NA	NA	NA	NA	NA
2326	NM_001282692,NM_001282693,NM_001282694,NM_002021,XM_005245037,XM_005245038,XM_006711241,XM_006711242	FMO1	flavin containing dimethylaniline monoxygenase 1	protein_coding	2.24048	0.99911	2.12109	0.471037	0.637614	0.791856
2327	NM_001301347,NM_001365900,NM_001460,NR_160266,XR_001737072,XR_921761	FMO2	flavin containing dimethylaniline monoxygenase 2	protein_coding	0.332309	1.94517	4.04406	0.480994	0.630521	NA
2328	NM_001002294,NM_001319173,NM_001319174,NM_006894,XM_011509345,XM_024454365	FMO3	flavin containing dimethylaniline monoxygenase 3	protein_coding	2.85895	1.01967	1.31099	0.777788	0.436694	0.616122
2329	NM_002022,XM_005245045,XM_005245046,XM_005245048,XM_006711243,XM_011509347,XM_011509348,XR_002959842	FMO4	flavin containing dimethylaniline monoxygenase 4	protein_coding	196.798	0.540661	0.137644	3.92798	8.56632e-05	0.000296943
2330	NM_001144829,NM_001144830,NM_001461,XM_005272946,XM_005272947,XM_005272948,XM_006711244,XM_006711245,XM_011509350,XM_011509351,XM_017000801,XM_017000802	FMO5	flavin containing dimethylaniline monoxygenase 5	protein_coding	65.1149	0.874547	0.235757	3.70952	0.000207651	0.000684829
2331	NM_002023,NR_103757	FMOD	fibromodulin	protein_coding	0	NA	NA	NA	NA	NA
2332	NM_001185075,NM_001185076,NM_001185081,NM_001185082,NM_002024,NR_033699,NR_033700	FMR1	FMRP translational regulator 1	protein_coding	1935.49	-0.038229	0.0515514	-0.741571	0.458348	0.637308
2334	NM_001169122,NM_001169123,NM_001169124,NM_001169125,NM_001170628,NM_002025	AFF2	AF4/FMR2 family member 2	protein_coding	5.92558	3.52279	1.17097	3.00843	0.002626	0.00733572
2335	NM_001306129,NM_001306130,NM_001306131,NM_001306132,NM_001365517,NM_001365518,NM_001365519,NM_001365520,NM_001365521,NM_001365522,NM_001365523,NM_001365524,NM_002026,NM_054034,NM_212474,NM_212476,NM_212478,NM_212482,XM_005246397,XM_005246398,XM_005246399,XM_005246401,XM_005246402,XM_005246403,XM_005246404,XM_005246407,XM_005246408,XM_005246410,XM_005246411,XM_005246416,XM_017003692,XM_017003695,X…	FN1	fibronectin 1	protein_coding	56233.8	0.399583	0.0254861	15.6785	2.12344e-55	6.00251e-54
2339	NM_002027,NR_033698	FNTA	farnesyltransferase, CAAX box, alpha	protein_coding	2506.8	-0.202172	0.0407843	-4.9571	7.15523e-07	3.08549e-06
2341	gene-FNTAP2	FNTAP2	farnesyltransferase, CAAX box, alpha pseudogene 2	pseudogene	0.164973	-0.806044	4.08047	-0.197537	0.843407	NA
2342	NM_002028	FNTB	farnesyltransferase, CAAX box, beta	protein_coding	785.339	-0.0016185	0.0863425	-0.0187451	0.985044	0.992593
2346	NM_001014986,NM_001193471,NM_001193472,NM_001193473,NM_001351236,NM_004476,XM_011519958,XM_017017432,XM_017017433,XM_017017434,XM_017017435,XM_017017444,XM_017017445,XM_017017446,XM_017017447,XM_017017448,XM_017017449,XM_017017450,XM_017017451,XM_024448411,XR_001747818,XR_001747819	FOLH1	folate hydrolase 1	protein_coding	0	NA	NA	NA	NA	NA
2348	NM_000802,NM_016724,NM_016725,NM_016729	FOLR1	folate receptor alpha	protein_coding	2.18478	-1.17925	1.93474	-0.609513	0.542185	0.714406
2350	NM_000803,NM_001113534,NM_001113535,NM_001113536,XM_005273856	FOLR2	folate receptor beta	protein_coding	0	NA	NA	NA	NA	NA
2352	NM_000804,NM_001318045,XM_011544876	FOLR3	folate receptor gamma	protein_coding	22.5015	-0.00266163	0.41107	-0.00647489	0.994834	0.997348
2353	NM_005252	FOS	Fos proto-oncogene, AP-1 transcription factor subunit	protein_coding	147.958	-0.857554	0.156901	-5.46556	4.61442e-08	2.20057e-07
2354	NM_001114171,NM_006732,XM_005258691	FOSB	FosB proto-oncogene, AP-1 transcription factor subunit	protein_coding	19.2681	0.192939	0.443104	0.435426	0.663254	0.812385
2355	NM_005253,XM_005264231,XM_006711976,XM_006711977	FOSL2	FOS like 2, AP-1 transcription factor subunit	protein_coding	8451.73	0.140488	0.0351885	3.99244	6.53965e-05	0.000230088
2356	NM_001018078,NM_001288803,NM_004957,NR_110170,XM_005251864,XM_011518439,XM_017014565,XM_017014566,XR_242581,XR_242582	FPGS	folylpolyglutamate synthase	protein_coding	1866	-0.3748	0.0453344	-8.26746	1.36848e-16	1.12661e-15
2357	NM_001193306,NM_002029	FPR1	formyl peptide receptor 1	protein_coding	1157.59	0.071716	0.055765	1.28604	0.198429	0.334838
2358	NM_001005738,NM_001462,XM_006723120	FPR2	formyl peptide receptor 2	protein_coding	13.5712	0.283898	0.545999	0.519961	0.603091	0.766861
2359	NM_002030,XM_011526687	FPR3	formyl peptide receptor 3	protein_coding	1.41161	4.02049	2.64023	1.52278	0.127814	0.236263
2395	NM_000144,NM_181425	FXN	frataxin	protein_coding	295.697	-0.506365	0.11088	-4.5668	4.95223e-06	1.97079e-05
2444	NM_002031,XM_005266880,XM_005266881,XM_005266882,XM_011535653,XM_011535654,XM_011535655,XM_011535656,XM_017010645	FRK	fyn related Src family tyrosine kinase	protein_coding	393.975	0.70476	0.103474	6.811	9.69218e-12	6.03891e-11
2475	NM_004958,XM_005263438,XM_011541166,XM_017000900,XM_017000901,XM_017000902,XM_024446187,XR_001737087	MTOR	mechanistic target of rapamycin kinase	protein_coding	6743.99	-0.279364	0.0309825	-9.01684	1.93585e-19	1.84066e-18
2483	NM_004477,XM_017007958,XR_002959721	FRG1	FSHD region gene 1	protein_coding	1581.69	-0.260483	0.0484152	-5.38019	7.44055e-08	3.48904e-07
2487	NM_001463	FRZB	frizzled related protein	protein_coding	34.5591	0.138878	0.330196	0.420593	0.674053	0.820367
2488	NM_000510,NM_001018080,NM_001382289	FSHB	follicle stimulating hormone subunit beta	protein_coding	0	NA	NA	NA	NA	NA
2491	NM_001318521,NM_001318523,NM_006733,XM_005262111,XM_011530894,XM_011530895,XM_011530897,XM_011530899,XM_017029383	CENPI	centromere protein I	protein_coding	4720.04	-0.876042	0.0320597	-27.3254	2.11935e-164	2.81886e-162
2492	NM_000145,NM_181446,XM_011532733,XM_011532734,XM_011532735,XM_011532736,XM_011532740	FSHR	follicle stimulating hormone receptor	protein_coding	0	NA	NA	NA	NA	NA
2494	NM_001276464,NM_003822,NM_205860,XM_005245062,XM_011509380,XM_011509381,XM_011509382,XM_011509384,XM_017000904	NR5A2	nuclear receptor subfamily 5 group A member 2	protein_coding	18.1848	0.508317	0.471367	1.07839	0.28086	0.442038
2495	NM_002032	FTH1	ferritin heavy chain 1	protein_coding	105318	0.61162	0.06887	8.88079	6.63863e-19	6.15203e-18
2496	gene-FTH1P1	FTH1P1	ferritin heavy chain 1 pseudogene 1	pseudogene	2.00574	0.174465	1.62317	0.107484	0.914405	0.96233
2497	gene-FTH1P2	FTH1P2	ferritin heavy chain 1 pseudogene 2	pseudogene	307.578	0.592901	0.108445	5.46727	4.57009e-08	2.18079e-07
2498	NR_002201	FTH1P3	ferritin heavy chain 1 pseudogene 3	transcribed_pseudogene	18.8985	0.179917	0.440408	0.408523	0.682889	0.827276
2499	gene-FTH1P4	FTH1P4	ferritin heavy chain 1 pseudogene 4	pseudogene	1.4965	-0.153947	1.91743	-0.0802883	0.936008	0.967713
2500	gene-FTH1P7	FTH1P7	ferritin heavy chain 1 pseudogene 7	pseudogene	211.559	0.680598	0.146751	4.63778	3.52177e-06	1.42769e-05
2501	gene-FTH1P8	FTH1P8	ferritin heavy chain 1 pseudogene 8	pseudogene	141.222	0.463595	0.161853	2.86429	0.00417945	0.011261
2502	gene-FTH1P10	FTH1P10	ferritin heavy chain 1 pseudogene 10	pseudogene	413.853	0.688045	0.115617	5.95108	2.66383e-09	1.40713e-08
2503	gene-FTH1P11	FTH1P11	ferritin heavy chain 1 pseudogene 11	pseudogene	18.4336	0.471175	0.443774	1.06175	0.288351	0.450951
2504	gene-FTH1P12	FTH1P12	ferritin heavy chain 1 pseudogene 12	pseudogene	19.0844	0.870981	0.454187	1.91767	0.0551526	0.115642
2507	gene-FTH1P15	FTH1P15	ferritin heavy chain 1 pseudogene 15	pseudogene	7.68147	1.60764	0.790572	2.03352	0.0420001	0.0909317
2508	gene-FTH1P16	FTH1P16	ferritin heavy chain 1 pseudogene 16	pseudogene	40.3111	0.742502	0.2958	2.51015	0.0120679	0.0297178
2509	gene-FTH1P5	FTH1P5	ferritin heavy chain 1 pseudogene 5	pseudogene	32.8562	0.74512	0.33544	2.22132	0.0263291	0.0600929
2510	gene-FTH1P21	FTH1P21	ferritin heavy chain 1 pseudogene 21	pseudogene	0.182629	1.11751	4.08047	0.273868	0.784186	NA
2512	NM_000146,XM_024451447	FTL	ferritin light chain	protein_coding	152147	0.326514	0.0258676	12.6225	1.58708e-36	2.73139e-35
2515	NM_001278113,NM_001278114,NM_001464,XM_005273468,XM_011544479,XM_011544480	ADAM2	ADAM metallopeptidase domain 2	protein_coding	0	NA	NA	NA	NA	NA
2516	NM_004959	NR5A1	nuclear receptor subfamily 5 group A member 1	protein_coding	0	NA	NA	NA	NA	NA
2517	NM_000147,XM_005245821,XM_011541167,XM_017000905	FUCA1	alpha-L-fucosidase 1	protein_coding	325.202	0.45786	0.104647	4.3753	1.21268e-05	4.63442e-05
2518	gene-FUCA1P1	FUCA1P1	alpha-L-fucosidase 1 pseudogene 1	pseudogene	0	NA	NA	NA	NA	NA
2519	NM_032020	FUCA2	alpha-L-fucosidase 2	protein_coding	8246.55	0.305458	0.0299362	10.2036	1.90981e-24	2.25126e-23
2520	NM_000805	GAST	gastrin	protein_coding	0	NA	NA	NA	NA	NA
2521	NM_001170634,NM_001170937,NM_004960,NR_028388,XM_005255233,XM_011545781,XM_011545782,XM_024450221	FUS	FUS RNA binding protein	protein_coding	1879.95	-0.00825276	0.179956	-0.04586	0.963422	0.98001
2523	NM_000148,NM_001329877	FUT1	fucosyltransferase 1 (H blood group)	protein_coding	0.447056	-2.21432	3.99911	-0.553704	0.579782	NA
2524	NM_000511,NM_001097638	FUT2	fucosyltransferase 2	protein_coding	0	NA	NA	NA	NA	NA
2525	NM_000149,NM_001097639,NM_001097640,NM_001097641,NM_001374740,NM_001382744,NM_001382745,NM_001382746,NM_001382747,NM_001382748,NM_001382749,NM_001382750	FUT3	fucosyltransferase 3 (Lewis blood group)	protein_coding	0	NA	NA	NA	NA	NA
2526	NM_002033	FUT4	fucosyltransferase 4	protein_coding	187.735	-0.224077	0.138266	-1.62062	0.105098	0.20099
2527	NM_002034	FUT5	fucosyltransferase 5	protein_coding	0.332309	1.94517	4.04406	0.480994	0.630521	NA
2528	NM_000150,NM_001040701,NM_001369502,NM_001369504,NM_001369505,NM_001381955,NM_001381956,NM_001381957,NM_001381958,NM_001381959,XM_011527872,XM_011527875	FUT6	fucosyltransferase 6	protein_coding	0.547888	2.65087	3.99151	0.664125	0.50661	NA
2529	NM_004479	FUT7	fucosyltransferase 7	protein_coding	0.356191	2.03207	4.03617	0.503464	0.614638	NA
2530	NM_001371533,NM_001371534,NM_001371536,NM_004480,NM_178155,NM_178156,NR_038167,XM_011536614,XM_017021136,XM_017021138,XM_017021139,XM_017021140	FUT8	fucosyltransferase 8	protein_coding	7693.98	0.0249708	0.0329799	0.757152	0.448959	0.628035
2531	NM_002035,XM_005266677,XM_017025690	KDSR	3-ketodihydrosphingosine reductase	protein_coding	1799.82	-0.178615	0.0454067	-3.93367	8.36592e-05	0.000290522
2532	NM_001122951,NM_002036	ACKR1	atypical chemokine receptor 1 (Duffy blood group)	protein_coding	0	NA	NA	NA	NA	NA
2533	NM_001243093,NM_001349333,NM_001465,NM_018594,NM_199335,XM_006714464,XM_006714466,XM_011514008,XM_011514009,XM_011514010,XM_011514011,XM_011514012,XM_011514013	FYB1	FYN binding protein 1	protein_coding	0.996926	3.52441	3.56274	0.989242	0.322545	NA
2534	NM_001370529,NM_002037,NM_153047,NM_153048,XM_005266892,XM_017010650,XM_017010651,XM_017010652,XM_017010653,XM_017010655	FYN	FYN proto-oncogene, Src family tyrosine kinase	protein_coding	5229.72	0.150116	0.0313986	4.78097	1.74452e-06	7.24312e-06
2535	NM_001466	FZD2	frizzled class receptor 2	protein_coding	540.001	0.172068	0.0832938	2.06579	0.0388479	0.0849624
2537	NM_002038,NM_022872,NM_022873,XM_024446207	IFI6	interferon alpha inducible protein 6	protein_coding	517.375	0.302679	0.095128	3.18181	0.00146357	0.00426288
2538	NM_000151,NM_001270397	G6PC	glucose-6-phosphatase catalytic subunit	protein_coding	0	NA	NA	NA	NA	NA
2539	NM_000402,NM_001042351,NM_001360016	G6PD	glucose-6-phosphate dehydrogenase	protein_coding	3055.29	0.350418	0.043947	7.97364	1.54068e-15	1.19646e-14
2542	NM_001164277,NM_001164278,NM_001164279,NM_001164280,NM_001467	SLC37A4	solute carrier family 37 member 4	protein_coding	252.618	-0.947587	0.121753	-7.78288	7.08922e-15	5.28761e-14
2543	NM_001040663,NR_102272,XM_011543896	GAGE1	G antigen 1	protein_coding	2.36741	2.07113	1.713	1.20906	0.226639	0.372098
2547	NM_001288976,NM_001288977,NM_001288978,NM_001469	XRCC6	X-ray repair cross complementing 6	protein_coding	19814.1	-0.109005	0.0226761	-4.80703	1.5319e-06	6.38571e-06
2548	NM_000152,NM_001079803,NM_001079804,NR_134848,XM_005257193,XM_005257194	GAA	glucosidase alpha, acid	protein_coding	367.273	1.00298	0.108222	9.26778	1.90059e-20	1.89073e-19
2549	NM_002039,NM_207123,XM_006714167,XM_006714168,XM_017007966,XM_017007967,XM_017007968,XM_017007969,XM_017007970,XM_017007971	GAB1	GRB2 associated binding protein 1	protein_coding	951.01	-0.16894	0.062462	-2.70468	0.00683699	0.0176783
2550	NM_001319053,NM_001470,NM_021903,NM_021904,XM_005248982,XM_006715047,XM_011514453,XM_011514455,XM_024446392,XR_001743302,XR_001743303	GABBR1	gamma-aminobutyric acid type B receptor subunit 1	protein_coding	110.172	0.102243	0.192395	0.531421	0.595127	0.760011
2551	NM_001197297,NM_002040,XM_005260938,XM_011529520,XM_011529521,XM_017028313,XM_024452062	GABPA	GA binding protein transcription factor subunit alpha	protein_coding	1922.47	0.0723106	0.0472682	1.52979	0.126068	0.233707
2553	NM_001320910,NM_001320915,NM_002041,NM_005254,NM_016654,NM_016655,NM_181427,XM_005254274,XM_011521426,XM_017022053,XM_017022054,XM_024449883,XM_024449884,XM_024449885,XM_024449886,XM_024449887,XM_024449888	GABPB1	GA binding protein transcription factor subunit beta 1	protein_coding	2075.82	-0.630219	0.0462384	-13.6298	2.66389e-42	5.52217e-41
2554	NM_000806,NM_001127643,NM_001127644,NM_001127645,NM_001127648	GABRA1	gamma-aminobutyric acid type A receptor subunit alpha1	protein_coding	0	NA	NA	NA	NA	NA
2555	NM_000807,NM_001114175,NM_001286827,NM_001330690,NM_001377144,NM_001377145,NM_001377146,NM_001377147,NM_001377148,NM_001377149,NM_001377150,NM_001377151,NM_001377152,NM_001377153,NM_001377154,NM_001377155,XM_011513675,XM_024453964,XM_024453966,XM_024453967	GABRA2	gamma-aminobutyric acid type A receptor subunit alpha2	protein_coding	31.0405	0.859009	0.36517	2.35235	0.0186552	0.0442213
2556	NM_000808,XM_006724811	GABRA3	gamma-aminobutyric acid type A receptor subunit alpha3	protein_coding	727.805	0.108962	0.0682043	1.59758	0.110136	0.209044
2557	NM_000809,NM_001204266,NM_001204267	GABRA4	gamma-aminobutyric acid type A receptor subunit alpha4	protein_coding	0.356191	2.03207	4.03617	0.503464	0.614638	NA
2558	NM_000810,NM_001165037,XM_005268258,XM_006720459,XM_017022055,XM_017022056	GABRA5	gamma-aminobutyric acid type A receptor subunit alpha5	protein_coding	0	NA	NA	NA	NA	NA
2559	NM_000811	GABRA6	gamma-aminobutyric acid type A receptor subunit alpha6	protein_coding	0	NA	NA	NA	NA	NA
2560	NM_000812,XM_017007985,XM_017007986,XM_024453976,XM_024453977,XM_024453978	GABRB1	gamma-aminobutyric acid type A receptor subunit beta1	protein_coding	23.4705	-1.10873	0.440723	-2.5157	0.0118796	0.0293073
2561	NM_000813,NM_001371727,NM_021911	GABRB2	gamma-aminobutyric acid type A receptor subunit beta2	protein_coding	0	NA	NA	NA	NA	NA
2562	NM_000814,NM_001191320,NM_001191321,NM_001278631,NM_021912,NR_103801,XM_011521428	GABRB3	gamma-aminobutyric acid type A receptor subunit beta3	protein_coding	0	NA	NA	NA	NA	NA
2563	NM_000815,XM_011541194,XM_017000936	GABRD	gamma-aminobutyric acid type A receptor subunit delta	protein_coding	0	NA	NA	NA	NA	NA
2564	NM_004961,XM_011531140,XM_017029387,XM_017029388,XM_017029389,XM_024452360	GABRE	gamma-aminobutyric acid type A receptor subunit epsilon	protein_coding	6.96403	0.28785	0.799535	0.360022	0.718831	0.850988
2565	NM_173536,XM_017007990	GABRG1	gamma-aminobutyric acid type A receptor subunit gamma1	protein_coding	4.12833	0.304927	1.14213	0.26698	0.789484	0.897975
2566	NM_000816,NM_001375339,NM_001375340,NM_001375341,NM_001375342,NM_001375343,NM_001375344,NM_001375345,NM_001375346,NM_001375347,NM_001375348,NM_001375349,NM_001375350,NM_198903,NM_198904	GABRG2	gamma-aminobutyric acid type A receptor subunit gamma2	protein_coding	0	NA	NA	NA	NA	NA
2567	NM_001270873,NM_033223,XM_011521430,XM_011521431,XM_017022058,XM_017022059,XM_017022060,XM_024449889	GABRG3	gamma-aminobutyric acid type A receptor subunit gamma3	protein_coding	54.9067	0.417257	0.275683	1.51354	0.130143	0.239605
2568	NM_001291985,NM_014211,XM_005265872,XM_024446012	GABRP	gamma-aminobutyric acid type A receptor subunit pi	protein_coding	0	NA	NA	NA	NA	NA
2569	NM_001256703,NM_001256704,NM_001267582,NM_002042,XM_017010689	GABRR1	gamma-aminobutyric acid type A receptor subunit rho1	protein_coding	0	NA	NA	NA	NA	NA
2570	NM_002043,XM_011535713,XM_011535714,XM_011535715,XM_011535716,XM_011535717	GABRR2	gamma-aminobutyric acid type A receptor subunit rho2	protein_coding	17.2668	2.16968	0.574743	3.77504	0.000159982	0.000536067
2571	NM_000817,NM_013445,XM_005246444,XM_011510922,XM_017003756,XM_017003757,XM_017003758,XM_024452783	GAD1	glutamate decarboxylase 1	protein_coding	354.372	-0.11253	0.0981813	-1.14614	0.251737	0.404869
2572	NM_000818,NM_001134366	GAD2	glutamate decarboxylase 2	protein_coding	0.332309	1.94517	4.04406	0.480994	0.630521	NA
2580	NM_001318134,NM_005255,XM_005272268,XM_005272270,XM_011513425,XM_011513426,XM_011513427,XM_011513428,XM_011513429,XM_011513430,XM_011513431,XM_011513432,XM_011513434,XM_017007991,XM_017007992,XM_017007993,XM_017007994,XM_017007995	GAK	cyclin G associated kinase	protein_coding	2691.09	-0.241253	0.044603	-5.4089	6.34121e-08	2.9906e-07
2581	NM_000153,NM_001201401,NM_001201402,XM_011536618	GALC	galactosylceramidase	protein_coding	36.2983	0.924128	0.34039	2.71491	0.00662947	0.0172036
2582	NM_000403,NM_001008216,NM_001127621	GALE	UDP-galactose-4-epimerase	protein_coding	1501.9	-1.40622	0.0556183	-25.2834	4.86089e-141	4.88424e-139
2583	NM_001276468,NM_001276469,NM_001478,XM_005268773,XM_011538147,XM_017019140,XM_017019141,XM_017019142,XM_024448928,XM_024448929,XR_002957307	B4GALNT1	beta-1,4-N-acetyl-galactosaminyltransferase 1	protein_coding	1909.67	-0.134163	0.0436328	-3.07481	0.00210638	0.00598222
2584	NM_000154,NM_001381985	GALK1	galactokinase 1	protein_coding	1265.33	-0.219988	0.0576126	-3.8184	0.00013432	0.00045445
2585	NM_001001556,NM_001289030,NM_001289031,NM_001352047,NM_001352048,NM_002044,NR_147895,XM_005254279,XM_005254280,XM_005254284,XM_006720461,XM_006720462,XM_006720463,XM_006720464,XM_011521441,XM_017022062,XM_017022063,XM_017022064,XM_024449892,XM_024449893,XM_024449894,XM_024449895,XR_001751202,XR_001751204,XR_001751205,XR_001751206,XR_001751207,XR_001751208,XR_002957633	GALK2	galactokinase 2	protein_coding	2330.62	0.0598168	0.0436743	1.36961	0.170809	0.297999
2587	NM_001480,XM_017025691	GALR1	galanin receptor 1	protein_coding	0.992231	-0.838946	3.29398	-0.254691	0.798962	NA
2588	NM_000512,NM_001323543,NM_001323544,XM_005256301,XM_011522982,XM_017023111,XM_017023112,XM_017023113	GALNS	galactosamine (N-acetyl)-6-sulfatase	protein_coding	2515.4	-0.226724	0.0457877	-4.95164	7.35915e-07	3.17105e-06
2589	NM_020474	GALNT1	polypeptide N-acetylgalactosaminyltransferase 1	protein_coding	5992.54	0.132258	0.0310625	4.2578	2.06451e-05	7.69674e-05
2590	NM_001291866,NM_004481,NR_120373,XM_017000963,XM_017000964,XM_017000965,XM_017000966	GALNT2	polypeptide N-acetylgalactosaminyltransferase 2	protein_coding	5917.2	0.103231	0.0327259	3.15442	0.0016082	0.00464766
2591	NM_004482,XM_005246449,XM_011510929,XM_017003770,XR_002959253	GALNT3	polypeptide N-acetylgalactosaminyltransferase 3	protein_coding	0.830772	3.26113	3.96249	0.823	0.410508	NA
2592	NM_000155,NM_001258332	GALT	galactose-1-phosphate uridylyltransferase	protein_coding	373.387	-0.116556	0.0970325	-1.2012	0.229672	0.376028
2593	NM_000156,NM_138924	GAMT	guanidinoacetate N-methyltransferase	protein_coding	763.565	0.124139	0.0679936	1.82574	0.0678887	0.1384
2595	NM_001301409,NM_001301410,NM_198141	GANC	glucosidase alpha, neutral C	protein_coding	645.889	0.0524391	0.0730598	0.717756	0.472908	0.651749
2596	NM_001130064,NM_002045,XM_017006128	GAP43	growth associated protein 43	protein_coding	268.048	-0.587747	0.115117	-5.10566	3.29639e-07	1.46231e-06
2597	NM_001256799,NM_001289745,NM_001289746,NM_001357943,NM_002046,NR_152150	GAPDH	glyceraldehyde-3-phosphate dehydrogenase	protein_coding	282695	0.341444	0.026095	13.0846	4.03144e-39	7.57871e-38
2601	gene-GAPDHP60	GAPDHP60	glyceraldehyde-3-phosphate dehydrogenase pseudogene 60	pseudogene	1.1489	-0.243805	2.24085	-0.1088	0.913361	NA
2609	gene-GAPDHP67	GAPDHP67	glyceraldehyde 3 phosphate dehydrogenase pseudogene 67	pseudogene	0.182629	1.11751	4.08047	0.273868	0.784186	NA
2611	gene-GAPDHP69	GAPDHP69	glyceraldehyde 3 phosphate dehydrogenase pseudogene 69	pseudogene	0.49662	-0.735628	4.03824	-0.182166	0.855453	NA
2613	gene-GAPDHP71	GAPDHP71	glyceraldehyde-3-phosphate dehydrogenase pseudogene 71	pseudogene	21.974	1.06117	0.428305	2.47762	0.0132263	0.0323214
2615	NM_001128922,NM_001370187,NM_001370188,NM_001370189,NM_001370190,NM_001370191,NM_005512,NR_163259,XM_011544935	LRRC32	leucine rich repeat containing 32	protein_coding	50.6652	0.570923	0.269186	2.12092	0.0339284	0.0752672
2617	NM_001316772,NM_002047,XM_006715686	GARS1	glycyl-tRNA synthetase 1	protein_coding	7701.57	0.124839	0.0303254	4.11666	3.84403e-05	0.000138834
2618	NM_000819,NM_001136005,NM_001136006,NM_175085,XM_005260941,XM_006723989,XM_006723990,XM_011529526	GART	phosphoribosylglycinamide formyltransferase, phosphoribosylglycinamide synthetase, phosphoribosylaminoimidazole synthetase	protein_coding	4571.65	-0.549067	0.033911	-16.1914	5.80032e-59	1.76542e-57
2619	NM_002048	GAS1	growth arrest specific 1	protein_coding	75.4742	1.39289	0.232997	5.97814	2.25705e-09	1.19997e-08
2620	NM_001143830,NM_001351224,NM_005256,NM_177553,NR_147085,XM_011519971,XM_011519972,XM_011519975,XM_017017532,XR_001747829	GAS2	growth arrest specific 2	protein_coding	52.8616	0.553751	0.254813	2.17317	0.0297677	0.0670276
2621	NM_000820	GAS6	growth arrest specific 6	protein_coding	317.077	1.34766	0.108891	12.3763	3.51184e-35	5.84291e-34
2622	NM_001286205,NM_001286208,NM_001286209,NM_001481,XM_005256309,XM_006721175,XM_011522990,XM_011522991,XM_011522992,XM_017023122,XM_017023123,XM_017023124,XM_017023125,XM_024450228	GAS8	growth arrest specific 8	protein_coding	1318.25	-0.0544312	0.0516421	-1.05401	0.291879	0.455054
2623	NM_002049,XM_011543897,XM_011543898,XM_024452363	GATA1	GATA binding protein 1	protein_coding	0	NA	NA	NA	NA	NA
2624	NM_001145661,NM_001145662,NM_032638	GATA2	GATA binding protein 2	protein_coding	49.296	-0.337394	0.278219	-1.21269	0.225248	0.37013
2625	NM_001002295,NM_002051,XM_005252442,XM_005252443	GATA3	GATA binding protein 3	protein_coding	16.8091	-0.360564	0.472313	-0.7634	0.445225	0.624368
2626	NM_001308093,NM_001308094,NM_001374273,NM_001374274,NM_002052,XM_005272385,XM_011543817,XM_011543818	GATA4	GATA binding protein 4	protein_coding	0	NA	NA	NA	NA	NA
2627	NM_005257	GATA6	GATA binding protein 6	protein_coding	221.609	-0.164864	0.148201	-1.11244	0.265949	0.423288
2628	NM_001321015,NM_001482	GATM	glycine amidinotransferase	protein_coding	19.2194	-0.220203	0.440439	-0.499962	0.617102	0.777161
2629	NM_000157,NM_001005741,NM_001005742,NM_001171811,NM_001171812	GBA	glucosylceramidase beta	protein_coding	3937.83	-0.236791	0.0393895	-6.01153	1.83785e-09	9.84607e-09
2630	NR_002188	GBAP1	glucosylceramidase beta pseudogene 1	transcribed_pseudogene	993.581	-0.224527	0.0597957	-3.75491	0.000173405	0.000578101
2631	NM_001202469,NM_001483	NIPSNAP2	nipsnap homolog 2	protein_coding	1906.98	0.000737389	0.0473381	0.0155771	0.987572	0.993661
2632	NM_000158	GBE1	1,4-alpha-glucan branching enzyme 1	protein_coding	10796.3	1.10436	0.0246634	44.7772	0	0
2633	NM_002053,XM_024446351	GBP1	guanylate binding protein 1	protein_coding	710.844	-0.0823312	0.0740438	-1.11193	0.26617	0.423535
2634	NM_004120	GBP2	guanylate binding protein 2	protein_coding	1240.8	0.818557	0.0558814	14.6481	1.38517e-48	3.327e-47
2635	NM_001319179,NM_001319180,NM_001319181,NM_018284,NR_135007,XM_005270743,XM_006710574,XM_011541233,XM_011541234,XM_017001013,XM_017001014	GBP3	guanylate binding protein 3	protein_coding	92.2157	0.144802	0.200063	0.723781	0.4692	0.648089
2636	NM_001098834	GBX1	gastrulation brain homeobox 1	protein_coding	0	NA	NA	NA	NA	NA
2637	NM_001301687,NM_001485	GBX2	gastrulation brain homeobox 2	protein_coding	0	NA	NA	NA	NA	NA
2638	NM_000583,NM_001204306,NM_001204307,XM_006714177	GC	GC vitamin D binding protein	protein_coding	0	NA	NA	NA	NA	NA
2639	NM_000159,NM_013976,NR_102316,NR_102317	GCDH	glutaryl-CoA dehydrogenase	protein_coding	500.73	-0.549116	0.0835002	-6.57622	4.82562e-11	2.8916e-10
2641	NM_002054	GCG	glucagon	protein_coding	21.3269	1.45376	0.445638	3.26221	0.00110548	0.00328137
2642	NM_000160,XM_006722277,XM_011523539,XM_017024446,XM_017024447	GCGR	glucagon receptor	protein_coding	35.7274	2.76997	0.397177	6.97415	3.07733e-12	1.96912e-11
2643	NM_000161,NM_001024024,NM_001024070,NM_001024071,XM_017021218	GCH1	GTP cyclohydrolase 1	protein_coding	157.185	0.42164	0.166583	2.53111	0.0113703	0.0281747
2644	NM_005258	GCHFR	GTP cyclohydrolase I feedback regulator	protein_coding	52.1631	1.30607	0.298608	4.37386	1.22066e-05	4.66104e-05
2645	NM_000162,NM_001354800,NM_001354801,NM_001354802,NM_001354803,NM_033507,NM_033508,XM_024446707	GCK	glucokinase	protein_coding	22.3693	1.8286	0.441458	4.14218	3.44013e-05	0.00012517
2646	NM_001486,XM_011532763,XM_017003796,XM_017003797,XR_001738699	GCKR	glucokinase regulator	protein_coding	4.59606	3.73659	1.41463	2.6414	0.00825652	0.0210408
2647	NM_001487,NR_037655,NR_037656,NR_037657	BLOC1S1	biogenesis of lysosomal organelles complex 1 subunit 1	protein_coding	3838.38	-0.13254	0.0427331	-3.10159	0.00192488	0.00550888
2648	NM_001376227,NM_021078,XM_006721818,XM_017024448	KAT2A	lysine acetyltransferase 2A	protein_coding	1549.68	-0.318613	0.0506728	-6.28766	3.22277e-10	1.81488e-09
2649	NM_001278546,NM_001489,NM_033334,XM_005251917,XM_005251918	NR6A1	nuclear receptor subfamily 6 group A member 1	protein_coding	251.839	-0.621694	0.118016	-5.2679	1.37994e-07	6.33526e-07
2650	NM_001097633,NM_001097634,NM_001097635,NM_001097636,NM_001490	GCNT1	glucosaminyl (N-acetyl) transferase 1	protein_coding	3039.94	0.0863577	0.0394378	2.18972	0.0285447	0.0646024
2651	NM_001374747,NM_001491,NM_145649,NM_145655,XM_005248997,XM_005248999,XM_006715052,XM_011514468,XM_017010732,XR_002956275,XR_926136	GCNT2	glucosaminyl (N-acetyl) transferase 2 (I blood group)	protein_coding	374.689	0.18317	0.104963	1.7451	0.0809682	0.161152
2652	NM_000513	OPN1MW	opsin 1, medium wave sensitive	protein_coding	0	NA	NA	NA	NA	NA
2653	NM_004483,NR_033249,XM_017023136,XM_017023137	GCSH	glycine cleavage system protein H	protein_coding	1197.41	-0.37869	0.0556924	-6.79967	1.04856e-11	6.52799e-11
2657	NM_001492	GDF1	growth differentiation factor 1	protein_coding	0	NA	NA	NA	NA	NA
2658	NM_016204	GDF2	growth differentiation factor 2	protein_coding	0	NA	NA	NA	NA	NA
2660	NM_005259	MSTN	myostatin	protein_coding	1.19603	3.78531	2.89788	1.30623	0.191474	0.325889
2661	NM_001288824,NM_001288825,NM_001288826,NM_001288827,NM_001288828,NM_005260,XM_005271957,XM_006714585,XM_011543308,XM_011543309,XM_011543310,XM_011543311	GDF9	growth differentiation factor 9	protein_coding	33.636	-0.359398	0.355681	-1.01045	0.31228	0.479193
2662	NM_004962	GDF10	growth differentiation factor 10	protein_coding	0	NA	NA	NA	NA	NA
2664	NM_001493	GDI1	GDP dissociation inhibitor 1	protein_coding	3443.94	-0.149276	0.0359523	-4.15206	3.29491e-05	0.000120171
2665	NM_001115156,NM_001494,XM_017016071	GDI2	GDP dissociation inhibitor 2	protein_coding	16334.4	0.0568936	0.0299639	1.89874	0.057599	0.120148
2667	gene-GDI2P1	GDI2P1	GDP dissociation inhibitor 2 pseudogene 1	pseudogene	0	NA	NA	NA	NA	NA
2668	NM_000514,NM_001190468,NM_001190469,NM_001278098,NM_199231,XM_011514030,XM_017009337	GDNF	glial cell derived neurotrophic factor	protein_coding	165.008	-0.708925	0.16	-4.43079	9.38901e-06	3.63706e-05
2669	NM_005261,NM_181702,XM_017013315	GEM	GTP binding protein overexpressed in skeletal muscle	protein_coding	9963.59	-0.675396	0.0279407	-24.1725	4.32977e-129	3.8026e-127
2670	NM_001131019,NM_001242376,NM_001363846,NM_002055,XM_024450690,XM_024450691,XM_024450692,XM_024450693	GFAP	glial fibrillary acidic protein	protein_coding	16.5973	1.40096	0.507209	2.7621	0.0057431	0.0150734
2671	NM_005262	GFER	growth factor, augmenter of liver regeneration	protein_coding	620.443	-0.457961	0.0771919	-5.93276	2.97879e-09	1.56668e-08
2672	NM_001127215,NM_001127216,NM_005263,XM_005270749,XM_011541245,XM_011541246	GFI1	growth factor independent 1 transcriptional repressor	protein_coding	5.6363	-0.694041	0.976382	-0.710829	0.47719	0.655968
2673	NM_001244710,NM_002056,XM_017003801,XM_017003802	GFPT1	glutamine--fructose-6-phosphate transaminase 1	protein_coding	4668.96	0.262173	0.03509	7.47145	7.9318e-14	5.55926e-13
2674	NM_001145453,NM_001348096,NM_001348098,NM_001348099,NM_001382556,NM_001382557,NM_001382558,NM_001382559,NM_001382560,NM_001382561,NM_005264,NM_145793,XM_011539634	GFRA1	GDNF family receptor alpha 1	protein_coding	0.547888	2.65087	3.99151	0.664125	0.50661	NA
2675	NM_001165038,NM_001165039,NM_001495,XM_006716327,XM_011544484,XM_024447127	GFRA2	GDNF family receptor alpha 2	protein_coding	0	NA	NA	NA	NA	NA
2676	NM_001496	GFRA3	GDNF family receptor alpha 3	protein_coding	0	NA	NA	NA	NA	NA
2677	NM_000821,NM_001142269,NM_001311312,XM_005264259,XM_011532764,XM_011532765,XM_017003803,XR_001738703	GGCX	gamma-glutamyl carboxylase	protein_coding	1876.6	0.171236	0.0469167	3.64979	0.000262453	0.000851288
2678	NM_001288833,NM_013421,NM_013430	GGT1	gamma-glutamyltransferase 1	protein_coding	573.077	0.529173	0.0776451	6.81528	9.40806e-12	5.86825e-11
2679	NR_003267	GGT3P	gamma-glutamyltransferase 3 pseudogene	transcribed_pseudogene	17.5576	0.0372202	0.460887	0.0807578	0.935635	0.967637
2681	NM_001382584,NM_001382585,NM_001382586,NM_001382587,NR_168459,NR_168460,NR_168461	GGTA1	glycoprotein alpha-galactosyltransferase 1, pseudogene	protein_coding	0	NA	NA	NA	NA	NA
2683	NM_001378495,NM_001378496,NM_001378497,NM_001497	B4GALT1	beta-1,4-galactosyltransferase 1	protein_coding	2258.98	0.549676	0.095054	5.78278	7.3476e-09	3.74625e-08
2686	NM_001351702,NM_178026,XM_011528782,XM_011528783,XM_017027810,XM_017027811,XM_024451871,XR_001754240,XR_001754241,XR_001754242,XR_001754243,XR_001754244	GGT7	gamma-glutamyltransferase 7	protein_coding	780.181	0.082354	0.0666946	1.23479	0.216908	0.359767
2687	NM_001099781,NM_001099782,NM_001302464,NM_001302465,NM_004121,XM_005261557,XM_005261558,XM_011530133,XM_011530134,XM_011530135,XM_011530136,XM_011530137,XM_017028768,XM_017028769	GGT5	gamma-glutamyltransferase 5	protein_coding	7.29472	3.84819	1.12454	3.42201	0.000621591	0.00191804
2688	NM_000515,NM_022559,NM_022560	GH1	growth hormone 1	protein_coding	0	NA	NA	NA	NA	NA
2689	NM_002059,NM_022556,NM_022557,NM_022558	GH2	growth hormone 2	protein_coding	0	NA	NA	NA	NA	NA
2690	NM_000163,NM_001242399,NM_001242400,NM_001242401,NM_001242402,NM_001242403,NM_001242404,NM_001242405,NM_001242406,NM_001242460,NM_001242462	GHR	growth hormone receptor	protein_coding	14.7535	0.778355	0.545049	1.42805	0.153279	0.272646
2691	NM_001184731,NM_021081,XM_011528784,XM_011528788	GHRH	growth hormone releasing hormone	protein_coding	0	NA	NA	NA	NA	NA
2692	NM_000823	GHRHR	growth hormone releasing hormone receptor	protein_coding	0	NA	NA	NA	NA	NA
2693	NM_004122,NM_198407	GHSR	growth hormone secretagogue receptor	protein_coding	0	NA	NA	NA	NA	NA
2694	NM_005142,XM_011544939	CBLIF	cobalamin binding intrinsic factor	protein_coding	0	NA	NA	NA	NA	NA
2695	NM_004123	GIP	gastric inhibitory polypeptide	protein_coding	31.0472	1.08384	0.346393	3.12891	0.00175453	0.00504458
2696	NM_000164,NM_001308418,XM_011526709,XM_011526710,XM_011526711,XM_011526713,XM_011526714,XM_011526715,XM_011526716,XM_017026584,XM_017026585,XM_017026586,XM_017026587,XR_001753655,XR_935791	GIPR	gastric inhibitory polypeptide receptor	protein_coding	25.7254	1.82087	0.413278	4.40592	1.05337e-05	4.06132e-05
2697	NM_000165	GJA1	gap junction protein alpha 1	protein_coding	12365.4	0.659707	0.0264343	24.9565	1.81461e-137	1.73254e-135
2698	gene-GJA1P1	GJA1P1	gap junction protein alpha 1 pseudogene 1	pseudogene	94.7004	0.607303	0.205863	2.95004	0.0031773	0.00875881
2700	NM_021954,XM_011535048	GJA3	gap junction protein alpha 3	protein_coding	0.547888	2.65087	3.99151	0.664125	0.50661	NA
2701	NM_002060,XM_005270750,XM_017001043	GJA4	gap junction protein alpha 4	protein_coding	0	NA	NA	NA	NA	NA
2702	NM_005266,NM_181703,XM_005272951,XM_017001044	GJA5	gap junction protein alpha 5	protein_coding	0.329945	-1.76013	4.03273	-0.436461	0.662502	NA
2703	NM_005267,XM_011509417,XR_002956281	GJA8	gap junction protein alpha 8	protein_coding	0	NA	NA	NA	NA	NA
2705	NM_000166,NM_001097642,XM_011530907	GJB1	gap junction protein beta 1	protein_coding	0	NA	NA	NA	NA	NA
2706	NM_004004,XM_011535049	GJB2	gap junction protein beta 2	protein_coding	156.31	1.29875	0.160069	8.11369	4.91053e-16	3.92194e-15
2707	NM_001005752,NM_024009	GJB3	gap junction protein beta 3	protein_coding	0	NA	NA	NA	NA	NA
2709	NM_005268,XM_005270751	GJB5	gap junction protein beta 5	protein_coding	0	NA	NA	NA	NA	NA
2710	NM_000167,NM_001128127,NM_001205019,NM_203391,XM_005274488,XM_006724483,XM_006724484,XM_006724485,XM_006724486,XM_011545491,XM_011545492,XM_011545493,XM_011545494,XM_017029409,XM_017029410,XM_017029411,XM_017029412	GK	glycerol kinase	protein_coding	693.573	-0.327275	0.0778363	-4.20465	2.61482e-05	9.62519e-05
2712	NM_033214	GK2	glycerol kinase 2	protein_coding	0	NA	NA	NA	NA	NA
2713	NR_026575	GK3P	glycerol kinase 3 pseudogene	transcribed_pseudogene	0.904103	-3.22703	3.44191	-0.93757	0.348465	NA
2717	NM_000169,NR_164783	GLA	galactosidase alpha	protein_coding	2709.44	0.0377846	0.0390055	0.968699	0.332695	0.502911
2719	NM_001164617,NM_001164618,NM_001164619,NM_004484,XM_017029413	GPC3	glypican 3	protein_coding	0	NA	NA	NA	NA	NA
2720	NM_000404,NM_001079811,NM_001135602,NM_001317040	GLB1	galactosidase beta 1	protein_coding	5101.99	0.102068	0.0374672	2.72419	0.00644598	0.0167597
2729	NM_001197115,NM_001498,XM_017010749	GCLC	glutamate-cysteine ligase catalytic subunit	protein_coding	1601.44	0.304844	0.0470847	6.47439	9.51971e-11	5.56809e-10
2730	NM_001308253,NM_002061,XM_011541261,XM_017001056,XM_017001057	GCLM	glutamate-cysteine ligase modifier subunit	protein_coding	1902.18	-0.208362	0.0454177	-4.58768	4.48204e-06	1.79391e-05
2731	NM_000170	GLDC	glycine decarboxylase	protein_coding	24.7099	-0.366531	0.441715	-0.82979	0.406658	0.585227
2732	gene-GLDCP1	GLDCP1	glycine decarboxylase pseudogene 1	pseudogene	0.992231	-0.838946	3.29398	-0.254691	0.798962	NA
2733	NM_001003722,NM_001499,XM_006717059,XM_006717060,XM_011518549,XM_011518550,XM_011518551,XM_024447519	GLE1	GLE1 RNA export mediator	protein_coding	3825.28	-0.126473	0.033518	-3.77328	0.000161118	0.000539687
2734	NM_001145666,NM_001145667,NM_012201,NR_027264,NR_027265	GLG1	golgi glycoprotein 1	protein_coding	7010.25	0.394751	0.0282414	13.9777	2.13144e-44	4.66646e-43
2735	NM_001160045,NM_001167609,NM_005269,XM_011538189,XM_011538190	GLI1	GLI family zinc finger 1	protein_coding	107.862	0.303393	0.189897	1.59767	0.110116	0.209027
2736	NM_001371271,NM_001374353,NM_001374354,NM_005270,XM_011510969,XM_011510970,XM_011510971,XM_011510972,XM_011510973,XM_017003818	GLI2	GLI family zinc finger 2	protein_coding	268.004	-0.221108	0.139555	-1.58438	0.113108	0.21389
2737	NM_000168,XM_011515274,XM_017011997	GLI3	GLI family zinc finger 3	protein_coding	524.973	0.3149	0.200909	1.56738	0.117026	0.220177
2738	NM_138465	GLI4	GLI family zinc finger 4	protein_coding	177.626	0.147489	0.143475	1.02797	0.303963	0.469534
2739	NM_006708	GLO1	glyoxalase I	protein_coding	5466.09	-0.096809	0.0360122	-2.68823	0.00718324	0.0184884
2740	NM_002062,NR_136562,NR_136563,XM_017010750,XM_017010751,XR_001743346,XR_001743347,XR_001743348	GLP1R	glucagon like peptide 1 receptor	protein_coding	0	NA	NA	NA	NA	NA
2741	NM_000171,NM_001146040,NM_001292000	GLRA1	glycine receptor alpha 1	protein_coding	0	NA	NA	NA	NA	NA
2742	NM_001118885,NM_001118886,NM_001171942,NM_002063,XM_006724487,XM_011545496,XM_017029427,XM_017029428,XM_017029429,XM_024452365,XM_024452366	GLRA2	glycine receptor alpha 2	protein_coding	0	NA	NA	NA	NA	NA
2743	NM_000824,NM_001166060,NM_001166061,XM_017008034,XM_017008035,XR_001741207,XR_002959723	GLRB	glycine receptor beta	protein_coding	527.377	-0.313989	0.082979	-3.78396	0.000154352	0.000517884
2744	NM_001256310,NM_014905,XM_005246467,XM_006712435,XM_017003829,XR_922905	GLS	glutaminase	protein_coding	7238.57	0.106281	0.0318306	3.33896	0.000840933	0.00254035
2745	NM_001118890,NM_001243658,NM_001243659,NM_002064	GLRX	glutaredoxin	protein_coding	2702.87	1.21449	0.0396195	30.6538	2.35519e-206	4.59262e-204
2746	NM_001318900,NM_001318901,NM_001318902,NM_001318904,NM_001318905,NM_001318906,NM_005271	GLUD1	glutamate dehydrogenase 1	protein_coding	9337.76	-0.0533302	0.0276261	-1.93043	0.0535537	0.112557
2747	NM_012084	GLUD2	glutamate dehydrogenase 2	protein_coding	89.3953	0.277536	0.20698	1.34089	0.179958	0.31099
2749	NR_048575	GLUD1P3	glutamate dehydrogenase 1 pseudogene 3	transcribed_pseudogene	28.6786	0.0616969	0.406087	0.15193	0.879242	0.943886
2750	gene-GLUD1P4	GLUD1P4	glutamate dehydrogenase 1 pseudogene 4	pseudogene	0	NA	NA	NA	NA	NA
2752	NM_001033044,NM_001033056,NM_002065,XM_006711278	GLUL	glutamate-ammonia ligase	protein_coding	571.681	0.908916	0.0855855	10.62	2.40625e-26	3.04889e-25
2753	gene-GLULP1	GLULP1	glutamate-ammonia ligase pseudogene 1	pseudogene	0.494918	-2.34766	3.99104	-0.588232	0.556376	NA
2754	gene-GLULP2	GLULP2	glutamate-ammonia ligase pseudogene 2	pseudogene	49.2795	-0.478816	0.27926	-1.71459	0.0864213	0.170428
2760	NM_000405,NM_001167607	GM2A	GM2 ganglioside activator	protein_coding	2740.14	-0.0650724	0.0380897	-1.7084	0.0875626	0.172324
2761	gene-GM2AP1	GM2AP1	GM2 ganglioside activator pseudogene 1	pseudogene	0	NA	NA	NA	NA	NA
2762	NM_001253846,NM_001500,XM_006715066,XM_011514500,XM_011514502,XM_011514503,XM_011514505,XM_011514506,XM_011514507,XM_017010752,XR_001743349,XR_001743350	GMDS	GDP-mannose 4,6-dehydratase	protein_coding	247.512	-0.146812	0.121131	-1.21201	0.225508	0.370454
2764	NM_004124	GMFB	glia maturation factor beta	protein_coding	11849.3	0.133045	0.0272422	4.8838	1.04059e-06	4.42099e-06
2765	NM_002066	GML	glycosylphosphatidylinositol anchored molecule like	protein_coding	0	NA	NA	NA	NA	NA
2766	NM_006877,XM_011514508	GMPR	guanosine monophosphate reductase	protein_coding	0	NA	NA	NA	NA	NA
2767	NM_002067	GNA11	G protein subunit alpha 11	protein_coding	4043.45	-0.391658	0.0355677	-11.0116	3.35904e-28	4.51206e-27
2768	NM_001282440,NM_001282441,NM_001293092,NM_007353	GNA12	G protein subunit alpha 12	protein_coding	3767.21	-0.00513819	0.0349741	-0.146914	0.8832	0.946109
2769	NM_002068	GNA15	G protein subunit alpha 15	protein_coding	19.4663	2.30055	0.502742	4.57601	4.73923e-06	1.8906e-05
2770	NM_001256414,NM_002069	GNAI1	G protein subunit alpha i1	protein_coding	1451.49	0.247448	0.0512151	4.83153	1.35485e-06	5.67957e-06
2771	NM_001166425,NM_001282617,NM_001282618,NM_001282619,NM_001282620,NM_002070	GNAI2	G protein subunit alpha i2	protein_coding	12681.4	0.188765	0.0299476	6.30318	2.91605e-10	1.64901e-09
2772	gene-GNAI2P1	GNAI2P1	G protein subunit alpha i2 pseudogene 1	pseudogene	0	NA	NA	NA	NA	NA
2773	NM_006496	GNAI3	G protein subunit alpha i3	protein_coding	11703.4	-0.020715	0.025241	-0.820687	0.411825	0.590778
2774	NM_001142339,NM_001261443,NM_001261444,NM_001369387,NM_182978,XM_006722324	GNAL	G protein subunit alpha L	protein_coding	82.2973	1.24045	0.2165	5.72953	1.00708e-08	5.07463e-08
2775	NM_020988,NM_138736,XM_011523003	GNAO1	G protein subunit alpha o1	protein_coding	1.05376	3.59933	2.8375	1.26848	0.204625	NA
2776	NM_002072,XM_017014628	GNAQ	G protein subunit alpha q	protein_coding	3289.92	-0.107576	0.0359994	-2.98826	0.00280568	0.0078007
2777	gene-GNAQP1	GNAQP1	G protein subunit alpha q pseudogene 1	pseudogene	3.00637	-0.152727	1.31737	-0.115933	0.907705	0.958483
2778	NM_000516,NM_001077488,NM_001077489,NM_001077490,NM_001309840,NM_001309842,NM_001309861,NM_001309883,NM_016592,NM_080425,NM_080426,NR_132272,NR_132273,XM_017027812,XM_017027813,XM_017027814,XM_017027815,XM_017027816,XM_017027817,XM_017027818,XM_017027819,XM_017027820,XM_017027821,XM_017027822,XM_024451872,XM_024451873,XM_024451874,XM_024451875,XR_002958471	GNAS	GNAS complex locus	protein_coding	19338.9	0.0633773	0.0233653	2.71245	0.00667875	0.0173158
2779	NM_000172,NM_144499	GNAT1	G protein subunit alpha transducin 1	protein_coding	0	NA	NA	NA	NA	NA
2780	NM_001377295,NM_001379232,NM_005272	GNAT2	G protein subunit alpha transducin 2	protein_coding	17.2263	-0.0605486	0.516075	-0.117325	0.906602	0.957934
2781	NM_002073,XM_017028786,XR_937843	GNAZ	G protein subunit alpha z	protein_coding	187.572	0.175164	0.141496	1.23794	0.215738	0.358344
2782	NM_001282538,NM_001282539,NM_002074,XM_017001059,XM_017001060,XM_017001061,XM_024446495	GNB1	G protein subunit beta 1	protein_coding	14140.7	-0.0935393	0.0268444	-3.4845	0.000493055	0.00154252
2783	NM_005273	GNB2	G protein subunit beta 2	protein_coding	4472.17	-0.000137914	0.0356551	-0.00386801	0.996914	0.998177
[truncated: 44,429 more rows]
