# Supplementary material for: HNRNPH1 drives glioblastoma progression by regulating the splicing of cell cycle genes
Source: Cell Death Dis. 2026 Mar 24;17(1):352. doi: 10.1038/s41419-026-08576-6 (PMC13039110; doi:10.1038/s41419-026-08576-6)
Supplement: Supplementary file 10 — Supplementary Table 3 [file 41419_2026_8576_MOESM10_ESM.xlsx]

## Sheet: Sheet1
Table S3: G62_DESeqResults_siNC_vs_siH1
Gene_ID	Transcript_ID	Gene_Symbol	Description	gene_biotype	baseMean	log2FoldChange	lfcSE	stat	pvalue	padj
1	NM_130786	A1BG	alpha-1-B glycoprotein	protein_coding	131.702	0.116218	0.237483	0.489376	0.624576	0.749798
2	NM_000014,NM_001347423,NM_001347424,NM_001347425,XM_006719056	A2M	alpha-2-macroglobulin	protein_coding	0	NA	NA	NA	NA	NA
3	NR_040112	A2MP1	alpha-2-macroglobulin pseudogene 1	transcribed_pseudogene	0	NA	NA	NA	NA	NA
9	NM_000662,NM_001160170,NM_001160171,NM_001160172,NM_001160173,NM_001160174,NM_001160175,NM_001160176,NM_001160179,NM_001291962,XM_006716410,XM_011544687,XM_011544688,XM_011544689,XM_017013947	NAT1	N-acetyltransferase 1	protein_coding	107.295	-0.671198	0.268708	-2.49787	0.0124942	0.0308385
10	NM_000015,XM_017012938	NAT2	N-acetyltransferase 2	protein_coding	4.0207	0.173882	1.76332	0.0986101	0.921448	NA
12	NM_001085	SERPINA3	serpin family A member 3	protein_coding	0	NA	NA	NA	NA	NA
13	NM_001086,XM_005247104	AADAC	arylacetamide deacetylase	protein_coding	397.55	-0.405104	0.132453	-3.05847	0.00222469	0.00653645
14	NM_001087,NM_001302545,XM_024452712	AAMP	angio associated migratory cell protein	protein_coding	3239.84	0.0287998	0.0477499	0.603138	0.546417	0.687222
15	NM_001088,NM_001166579,NR_110548,XM_017024259	AANAT	aralkylamine N-acetyltransferase	protein_coding	0.59095	2.74659	4.88212	0.562582	0.57372	NA
16	NM_001605,XR_933220	AARS1	alanyl-tRNA synthetase 1	protein_coding	18784.4	-0.360739	0.0267067	-13.5074	1.41378247334867e-41	6.81051766045616e-40
18	NM_000663,NM_001127448,NM_020686,XM_011522400,XM_011522401	ABAT	4-aminobutyrate aminotransferase	protein_coding	78.4289	-0.159876	0.307863	-0.51931	0.603544	0.734583
19	NM_005502,XM_005251773,XM_005251776,XM_011518339,XM_011518340,XM_011518341,XM_011518342,XM_011518344,XM_017014378,XM_017014379,XM_017014380,XM_017014381,XM_017014382,XR_001746223	ABCA1	ATP binding cassette subfamily A member 1	protein_coding	2.8258	2.32847	2.45238	0.949475	0.342379	NA
20	NM_001606,NM_212533,XM_006716996,XR_001746224	ABCA2	ATP binding cassette subfamily A member 2	protein_coding	3778.87	0.376949	0.0495218	7.61179	2.70334985399399e-14	2.91773576330124e-13
21	NM_001089	ABCA3	ATP binding cassette subfamily A member 3	protein_coding	2129.29	0.507249	0.0576566	8.79775	1.39581475691443e-18	2.03269248929648e-17
22	NM_001271696,NM_001271697,NM_001271698,NM_001271699,NM_004299	ABCB7	ATP binding cassette subfamily B member 7	protein_coding	3344.56	-0.214616	0.0463524	-4.63009	3.65503293185802e-06	1.72800877701621e-05
23	NM_001025091,NM_001090	ABCF1	ATP binding cassette subfamily F member 1	protein_coding	4369.73	0.0572835	0.0425046	1.3477	0.177754	0.293441
24	NM_000350	ABCA4	ATP binding cassette subfamily A member 4	protein_coding	0.97308	-3.32676	4.75122	-0.70019	0.483809	NA
25	NM_005157,NM_007313	ABL1	ABL proto-oncogene 1, non-receptor tyrosine kinase	protein_coding	3530.66	0.0986561	0.0459597	2.14658	0.0318269	0.0695025
26	NM_001091,NM_001272072,XM_017011944,XM_017011945,XM_017011946,XM_017011947	AOC1	amine oxidase copper containing 1	protein_coding	0.72981	-2.91126	4.855	-0.59964	0.548746	NA
27	NM_001136000,NM_001136001,NM_001168236,NM_001168237,NM_001168238,NM_001168239,NM_005158,NM_007314,XM_005245088,XM_017001035,XR_921764,XR_921765	ABL2	ABL proto-oncogene 2, non-receptor tyrosine kinase	protein_coding	8830.58	-0.306681	0.0352112	-8.70975	3.04556584483383e-18	4.34247778862469e-17
28	NM_020469	ABO	ABO, alpha 1-3-N-acetylgalactosaminyltransferase and alpha 1-3-galactosyltransferase	protein_coding	0	NA	NA	NA	NA	NA
29	NM_001092,NM_001159746,NM_001256847,NM_001282149,NM_001322840,NM_001322841,NM_001322842,NM_021962,XM_011523810,XM_011523811,XM_011523812,XM_011523813,XM_011523814,XM_011523815,XM_017024539,XM_017024540,XM_017024541,XM_017024542,XM_017024543,XR_001752501,XR_934019	ABR	ABR activator of RhoGEF and GTPase	protein_coding	3331.69	-0.032454	0.0465845	-0.696668	0.48601	0.633925
30	NM_001130410,NM_001607,NR_024024,XM_006713122,XM_006713123,XM_011533650	ACAA1	acetyl-CoA acyltransferase 1	protein_coding	930.852	-0.0281137	0.0868948	-0.323537	0.746288	0.842421
31	NM_198834,NM_198836,NM_198837,NM_198838,NM_198839,XM_005257267,XM_006721853,XM_011524701,XM_011524703,XM_011524704,XM_017024553,XM_017024554,XM_017024555,XR_001752504	ACACA	acetyl-CoA carboxylase alpha	protein_coding	7586.27	0.0801945	0.0351226	2.28327	0.0224144	0.0513408
32	NM_001093,XM_006719367,XM_011538259,XM_011538263,XM_011538264,XM_011538265,XM_017019252,XR_002957320,XR_002957321,XR_002957322,XR_944530,XR_944532	ACACB	acetyl-CoA carboxylase beta	protein_coding	564.709	-0.0704796	0.115006	-0.612833	0.539987	0.681447
33	NM_001608,XM_005246517,XM_017003955	ACADL	acyl-CoA dehydrogenase long chain	protein_coding	0	NA	NA	NA	NA	NA
34	NM_000016,NM_001127328,NM_001286042,NM_001286043,NM_001286044	ACADM	acyl-CoA dehydrogenase medium chain	protein_coding	2640.31	-0.34591	0.0518319	-6.67369	2.49448825578642e-11	2.08114032416467e-10
35	NM_000017,NM_001302554	ACADS	acyl-CoA dehydrogenase short chain	protein_coding	185.836	0.727494	0.198785	3.65971	0.000252502	0.00089131
36	NM_001330174,NM_001609	ACADSB	acyl-CoA dehydrogenase short/branched chain	protein_coding	1711.78	-0.305413	0.0654693	-4.66497	3.08654829162916e-06	1.47107065447602e-05
37	NM_000018,NM_001033859,NM_001270447,NM_001270448,XM_006721516,XM_011523829,XM_011523830,XM_024450741,XR_934021,XR_934022,XR_934023	ACADVL	acyl-CoA dehydrogenase very long chain	protein_coding	5137.4	-0.15665	0.042728	-3.66621	0.000246171	0.000870224
38	NM_000019,XM_006718835,XM_017017681,XM_017017682,XM_017017683,XM_024448511,XM_024448512,XM_024448513,XM_024448514,XM_024448515	ACAT1	acetyl-CoA acetyltransferase 1	protein_coding	4882.54	0.0076921	0.04107	0.187292	0.851432	0.911912
39	NM_001303253,NM_005891	ACAT2	acetyl-CoA acetyltransferase 2	protein_coding	1671.17	-0.0288406	0.0637348	-0.45251	0.650902	0.769913
40	NM_001094,NM_183377	ASIC2	acid sensing ion channel subunit 2	protein_coding	0	NA	NA	NA	NA	NA
41	NM_001095,NM_001256830,NM_020039,NR_046389,XM_011538350,XM_011538351,XM_011538352	ASIC1	acid sensing ion channel subunit 1	protein_coding	257.405	-0.421773	0.175187	-2.40756	0.0160596	0.0384532
43	NM_000665,NM_001282449,NM_001302621,NM_001302622,NM_001367915,NM_001367917,NM_001367918,NM_001367919,NR_160407,NR_160408	ACHE	acetylcholinesterase (Cartwright blood group)	protein_coding	48.9186	0.380036	0.397713	0.955555	0.339297	0.487984
47	NM_001096,NM_001303274,NM_001303275,NM_198830,XM_005257395,XM_017024688	ACLY	ATP citrate lyase	protein_coding	7528.95	1.49393	0.0355837	41.9835	0	0
48	NM_001278352,NM_001362840,NM_002197,XM_011517888	ACO1	aconitase 1	protein_coding	2195.81	-0.167327	0.0565867	-2.95701	0.00310641	0.00886291
49	NM_001097	ACR	acrosin	protein_coding	0	NA	NA	NA	NA	NA
50	NM_001098,XM_017028812,XM_024452250	ACO2	aconitase 2	protein_coding	3375.47	0.340058	0.0483446	7.03405	2.00628886345382e-12	1.8414017216619e-11
51	NM_001185039,NM_004035,NM_007292,XM_011524868,XM_011524869	ACOX1	acyl-CoA oxidase 1	protein_coding	1569.22	-0.348964	0.066712	-5.23091	1.68676779646427e-07	9.35733612007325e-07
52	NM_001040649,NM_004300,NM_007099,NR_024080	ACP1	acid phosphatase 1	protein_coding	3999.84	-0.371902	0.0440962	-8.43387	3.34405668910745e-17	4.4902518676653e-16
53	NM_001302489,NM_001302490,NM_001302491,NM_001302492,NM_001357016,NM_001610,XR_001747908	ACP2	acid phosphatase 2, lysosomal	protein_coding	825.064	0.0793558	0.0908754	0.873238	0.382533	0.533476
54	NM_001111034,NM_001111035,NM_001111036,NM_001322023,NM_001611,XM_005259938,XM_011528069	ACP5	acid phosphatase 5, tartrate resistant	protein_coding	1.21635	-3.64857	4.16484	-0.876041	0.381008	NA
55	NM_001099,NM_001134194,NM_001292037,XM_011512946,XM_011512947	ACP3	acid phosphatase 3	protein_coding	0	NA	NA	NA	NA	NA
56	NM_001612,NM_020069,NM_020107,NM_020108	ACRV1	acrosomal vesicle protein 1	protein_coding	13.0369	-2.71119	0.975344	-2.77973	0.00544045	0.0146473
58	NM_001100	ACTA1	actin alpha 1, skeletal muscle	protein_coding	5.17781	0.542934	1.56507	0.346907	0.728661	NA
59	NM_001141945,NM_001320855,NM_001613	ACTA2	actin alpha 2, smooth muscle	protein_coding	260.095	1.30528	0.167644	7.78603	6.9148150319057e-15	7.80399343078014e-14
60	NM_001101	ACTB	actin beta	protein_coding	109665	-0.0253496	0.0224183	-1.13076	0.258157	0.394759
62	gene-ACTBP2	ACTBP2	ACTB pseudogene 2	pseudogene	7.35115	-0.439783	1.10963	-0.396334	0.691859	0.80315
64	gene-ACTBP4	ACTBP4	ACTB pseudogene 4	pseudogene	1.78635	-0.230147	2.56916	-0.0895805	0.928621	NA
67	gene-ACTBP7	ACTBP7	ACTB pseudogene 7	pseudogene	3.93389	-1.02045	1.6308	-0.625733	0.53149	NA
68	gene-ACTBP8	ACTBP8	ACTB pseudogene 8	pseudogene	1.4822	0.10072	2.8382	0.0354871	0.971691	NA
69	gene-ACTBP9	ACTBP9	ACTB pseudogene 9	pseudogene	2.48654	0.123983	2.07102	0.0598654	0.952263	NA
70	NM_005159	ACTC1	actin alpha cardiac muscle 1	protein_coding	0.461999	-2.25739	4.89483	-0.461179	0.64467	NA
71	NM_001199954,NM_001614,NR_037688	ACTG1	actin gamma 1	protein_coding	45067.6	0.85789	0.0230094	37.2844	2.93654404261451e-304	5.56409839541169e-301
72	NM_001199893,NM_001615	ACTG2	actin gamma 2, smooth muscle	protein_coding	0	NA	NA	NA	NA	NA
73	gene-ACTG1P1	ACTG1P1	actin gamma 1 pseudogene 1	pseudogene	6.39605	1.03243	1.24821	0.827134	0.408161	NA
75	gene-ACTG1P3	ACTG1P3	actin gamma 1 pseudogene 3	pseudogene	28.4566	0.411779	0.5496	0.749235	0.453715	0.603385
81	NM_001322033,NM_004924,XM_005259281,XM_006723406,XM_017027331	ACTN4	actinin alpha 4	protein_coding	20896.5	-0.139183	0.0244411	-5.69463	1.2364134337086e-08	7.89979703448209e-08
82	gene-ACTG1P9	ACTG1P9	actin gamma 1 pseudogene 9	pseudogene	0.773339	1.13328	4.58768	0.247026	0.804888	NA
83	gene-ACTG1P10	ACTG1P10	actin gamma 1 pseudogene 10	pseudogene	0.465594	0.115415	4.98724	0.023142	0.981537	NA
86	NM_004301,NM_177989,NM_178042	ACTL6A	actin like 6A	protein_coding	2711.08	0.117898	0.0518447	2.27405	0.0229627	0.0524137
87	NM_001102,NM_001130004,NM_001130005,XM_011537265,XM_011537266,XM_011537267,XM_011537268,XM_017021720,XM_017021721,XM_017021722,XM_017021723,XM_017021725,XM_017021726,XM_017021727,XM_017021728	ACTN1	actinin alpha 1	protein_coding	8354.32	0.268483	0.0332094	8.08456	6.23901548055042e-16	7.65423963955585e-15
88	NM_001103,NM_001278343,NM_001278344	ACTN2	actinin alpha 2	protein_coding	2.05221	1.7701	2.55757	0.692104	0.488872	NA
89	NM_001104,NM_001258371	ACTN3	actinin alpha 3	protein_coding	2.61462	-4.75422	2.52022	-1.88643	0.059237	NA
90	NM_001105,NM_001111067,NM_001347663,NM_001347664,NM_001347665,NM_001347666,NM_001347667,XM_006712825,XM_011512108	ACVR1	activin A receptor type 1	protein_coding	640.257	0.368929	0.102388	3.60326	0.000314256	0.00109034
91	NM_004302,NM_020327,NM_020328,XM_011538966,XM_011538967,XM_017020201	ACVR1B	activin A receptor type 1B	protein_coding	750.47	-0.149254	0.0954543	-1.56362	0.117907	0.210718
92	NM_001278579,NM_001278580,NM_001616	ACVR2A	activin A receptor type 2A	protein_coding	306.946	-0.573352	0.171598	-3.34126	0.000833982	0.00266477
93	NM_001106,XM_005265583,XM_017007514,XM_017007515,XM_017007516	ACVR2B	activin A receptor type 2B	protein_coding	948.542	-0.47358	0.0855862	-5.53337	3.14128132870616e-08	1.91178695568972e-07
94	NM_000020,NM_001077401,XM_005269235,XM_011539008,XM_024449279	ACVRL1	activin A receptor like type 1	protein_coding	1.17297	3.75888	4.24508	0.885469	0.375904	NA
95	NM_000666,NM_001198895,NM_001198896,NM_001198897,NM_001198898	ACY1	aminoacylase 1	protein_coding	817.832	0.743537	0.091847	8.09539	5.70833039447884e-16	7.02338803874803e-15
97	NM_001107,NM_001302616,NM_001302617,NR_126393,NR_126394,NR_126395	ACYP1	acylphosphatase 1	protein_coding	285.698	0.102196	0.163191	0.626235	0.531161	0.673595
98	NM_001320586,NM_001320587,NM_001320588,NM_001320589,NM_001320590,NM_138448,XM_017005406,XM_017005407,XM_017005408,XM_017005409,XM_017005410,XM_017005411,XM_017005412,XM_017005413,XR_001739083	ACYP2	acylphosphatase 2	protein_coding	191.557	0.412495	0.194667	2.11898	0.0340925	0.0737417
100	NM_000022,NM_001322050,NM_001322051,NR_136160	ADA	adenosine deaminase	protein_coding	220.752	0.672171	0.17958	3.74301	0.000181827	0.000658601
101	NM_001109,NM_001164489,NM_001164490,XM_011539117,XM_017015465,XM_017015466	ADAM8	ADAM metallopeptidase domain 8	protein_coding	75.4615	-0.095051	0.311654	-0.304988	0.760375	0.851782
102	NM_001110,NM_001320570,XM_024449818	ADAM10	ADAM metallopeptidase domain 10	protein_coding	3084.09	-0.29018	0.0479	-6.05805	1.37780608702292e-09	9.81852369494435e-09
103	NM_001025107,NM_001111,NM_001193495,NM_001365045,NM_001365046,NM_001365047,NM_001365048,NM_001365049,NM_015840,NM_015841,XM_006711113,XM_011509061,XM_011509062	ADAR	adenosine deaminase RNA specific	protein_coding	14208.9	-0.107637	0.0273437	-3.93645	8.26972360043907e-05	0.000316196
104	NM_001112,NM_001160230,NM_001346687,NM_001346688,NM_015833,NM_015834,NR_027672,NR_027673,NR_027674,NR_073200,NR_144483,XM_006723954,XM_011529425,XM_011529432,XM_017028242,XM_017028243,XM_017028244,XM_017028245,XM_017028246,XM_017028247,XM_017028248,XM_017028249,XM_017028250,XM_017028251,XM_017028253,XM_017028254,XM_017028255,XM_024452043,XR_001754786,XR_001754787,XR_001754791,XR_001754792,XR_0017…	ADARB1	adenosine deaminase RNA specific B1	protein_coding	1209.17	0.0592235	0.078156	0.75776	0.448594	0.598301
105	NM_018702	ADARB2	adenosine deaminase RNA specific B2 (inactive)	protein_coding	0	NA	NA	NA	NA	NA
107	NM_001281768,NM_021116,XM_005249584,XM_005249585	ADCY1	adenylate cyclase 1	protein_coding	0.886425	3.33593	4.8497	0.687863	0.491539	NA
108	NM_020546,XM_011513942,XR_001741973,XR_001741974,XR_427657	ADCY2	adenylate cyclase 2	protein_coding	0	NA	NA	NA	NA	NA
109	NM_001320613,NM_001377128,NM_001377129,NM_001377130,NM_001377131,NM_001377132,NM_004036,XM_006711925,XM_011532489,XM_011532490,XM_011532491,XM_011532492,XM_011532493,XM_011532494,XM_011532496,XM_017003187,XM_017003188,XM_017003189,XM_017003191,XM_017003192	ADCY3	adenylate cyclase 3	protein_coding	2100.52	-0.0411081	0.0576306	-0.713303	0.475658	0.624434
111	NM_001199642,NM_001378259,NM_183357,XM_005247078,XM_006713483,XM_006713484,XM_011512359,XM_011512360,XM_011512361,XM_017005638,XM_017005639	ADCY5	adenylate cyclase 5	protein_coding	26.8995	0.989646	0.535451	1.84825	0.0645667	0.126981
112	NM_015270,XM_006719210,XM_017018743,XR_001748565	ADCY6	adenylate cyclase 6	protein_coding	1149.35	0.428095	0.0808441	5.29531	1.18812110549904e-07	6.70007579764387e-07
113	NM_001114,NM_001286057,XM_011522835,XM_011522836,XM_011522837,XM_011522838,XM_011522839,XM_011522840,XM_011522842,XM_017022896,XM_017022897,XM_017022898,XM_017022899,XR_001751822	ADCY7	adenylate cyclase 7	protein_coding	301.195	0.975806	0.158118	6.17136	6.77042428601983e-10	4.97440953681586e-09
114	NM_001115,XM_005250769,XM_006716501,XM_017013006,XM_017013007	ADCY8	adenylate cyclase 8	protein_coding	0.938378	3.43631	4.84536	0.709196	0.478203	NA
115	NM_001116,XM_005255079,XM_011522353	ADCY9	adenylate cyclase 9	protein_coding	1507.25	-0.186452	0.0674882	-2.76274	0.00573182	0.0153566
116	NM_001099733,NM_001117,XM_005258081	ADCYAP1	adenylate cyclase activating polypeptide 1	protein_coding	0	NA	NA	NA	NA	NA
117	NM_001118,NM_001199635,NM_001199636,NM_001199637,XM_005249618,XM_006715645,XM_017011736,XM_017011737,XM_017011738	ADCYAP1R1	ADCYAP receptor type I	protein_coding	2.09697	0.359356	2.75129	0.130614	0.896081	NA
118	NM_001119,NM_001286645,NM_001354754,NM_001354755,NM_001354756,NM_001354757,NM_001354758,NM_001354759,NM_001354761,NM_001354762,NM_014189,NM_014190,NM_176801,XM_005247934,XM_017007703,XM_017007704,XM_017007705,XM_017007706,XM_017007709,XM_024453887,XR_002959706,XR_002959707	ADD1	adducin 1	protein_coding	7249.08	-0.172824	0.0340069	-5.08201	3.73460109995233e-07	1.99330680931102e-06
119	NM_001185054,NM_001185055,NM_001617,NM_017482,NM_017488,XM_011532502	ADD2	adducin 2	protein_coding	2075.36	0.353106	0.0591826	5.96638	2.42578843171746e-09	1.67885430706485e-08
120	NM_001121,NM_001320591,NM_001320592,NM_001320593,NM_001320594,NM_016824,NM_019903,XM_024447794,XM_024447795,XM_024447796,XM_024447797,XM_024447798,XM_024447799,XM_024447800,XM_024447801,XM_024447802,XM_024447803,XM_024447804,XM_024447805,XM_024447806,XM_024447807,XM_024447808,XM_024447809,XM_024447810,XM_024447811,XM_024447812,XM_024447813,XM_024447814	ADD3	adducin 3	protein_coding	1064.29	0.165489	0.0808721	2.0463	0.0407268	0.0859759
123	NM_001122,NR_038064,XM_017014259	PLIN2	perilipin 2	protein_coding	0	NA	NA	NA	NA	NA
124	NM_000667	ADH1A	alcohol dehydrogenase 1A (class I), alpha polypeptide	protein_coding	0	NA	NA	NA	NA	NA
125	NM_000668,NM_001286650	ADH1B	alcohol dehydrogenase 1B (class I), beta polypeptide	protein_coding	0	NA	NA	NA	NA	NA
126	NM_000669,NR_133005	ADH1C	alcohol dehydrogenase 1C (class I), gamma polypeptide	protein_coding	0.469189	2.4441	4.90453	0.498336	0.618247	NA
127	NM_000670,NM_001306171,NM_001306172	ADH4	alcohol dehydrogenase 4 (class II), pi polypeptide	protein_coding	0	NA	NA	NA	NA	NA
128	NM_000671	ADH5	alcohol dehydrogenase 5 (class III), chi polypeptide	protein_coding	4033.03	0.237934	0.0456405	5.21321	1.85600193039834e-07	1.02494821629154e-06
130	NM_000672,NM_001102470,NR_132990	ADH6	alcohol dehydrogenase 6 (class V)	protein_coding	0	NA	NA	NA	NA	NA
131	NM_000673,NM_001166504	ADH7	alcohol dehydrogenase 7 (class IV), mu or sigma polypeptide	protein_coding	0	NA	NA	NA	NA	NA
132	NM_001123,NM_001202449,NM_001202450,NM_001369123,NM_001369124,NM_006721,XM_017015698,XM_017015699,XM_017015702,XM_017015703,XM_017015704,XM_017015705,XM_017015706	ADK	adenosine kinase	protein_coding	1340.93	0.0541526	0.0710447	0.762233	0.445921	0.595901
133	NM_001124	ADM	adrenomedullin	protein_coding	528.463	-0.537139	0.11989	-4.48027	7.45497467091592e-06	3.3676737235266e-05
134	NM_000674,NM_001048230,NM_001365065,NM_001365066,XM_005244901,XM_005244902	ADORA1	adenosine A1 receptor	protein_coding	27.0796	0.349173	0.534986	0.652676	0.513965	0.658565
135	NM_000675,NM_001278497,NM_001278498,NM_001278499,NM_001278500,NR_103543,NR_103544	ADORA2A	adenosine A2a receptor	protein_coding	6.1544	-2.2756	1.50237	-1.51468	0.129855	NA
136	NM_000676,XM_011523659,XM_011523661,XM_017024197,XR_001752428	ADORA2B	adenosine A2b receptor	protein_coding	918.12	-0.279638	0.0880559	-3.17568	0.00149484	0.00454961
137	gene-ADORA2BP1	ADORA2BP1	adenosine A2b receptor pseudogene 1	pseudogene	0	NA	NA	NA	NA	NA
140	NM_000677,NM_001302678,NM_001302679	ADORA3	adenosine A3 receptor	protein_coding	0	NA	NA	NA	NA	NA
141	NM_001125,NM_001291949,NM_001291950,NM_001371092	ADPRH	ADP-ribosylarginine hydrolase	protein_coding	0	NA	NA	NA	NA	NA
142	NM_001618	PARP1	poly(ADP-ribose) polymerase 1	protein_coding	10176.2	-0.00210569	0.0309634	-0.0680058	0.945781	0.969546
143	NM_006437,XM_011534931,XM_011534932,XR_941496	PARP4	poly(ADP-ribose) polymerase family member 4	protein_coding	90056	-0.3948	0.0211957	-18.6264	1.96112457323662e-77	2.93360152170212e-75
144	gene-PARP1P1	PARP1P1	poly(ADP-ribose) polymerase 1 pseudogene 1	pseudogene	3.17235	-1.53345	1.88868	-0.811917	0.416839	NA
145	gene-PARP1P2	PARP1P2	poly(ADP-ribose) polymerase 1 pseudogene 2	pseudogene	0.773339	1.13328	4.58768	0.247026	0.804888	NA
146	NM_000678	ADRA1D	adrenoceptor alpha 1D	protein_coding	6.64907	-1.83701	1.33954	-1.37138	0.170258	NA
147	NM_000679,XM_005265818,XM_005265819,XM_006714821,XM_011534435,XM_011534437,XM_011534438	ADRA1B	adrenoceptor alpha 1B	protein_coding	17.0995	-0.160712	0.679193	-0.236622	0.81295	0.887422
148	NM_000680,NM_001322502,NM_001322503,NM_001322504,NM_033302,NM_033303,NM_033304,NR_136343,XM_006716292,XM_006716293,XM_011544411,XM_011544412,XM_017013094,XM_017013095,XM_017013096,XR_001745476,XR_001745477	ADRA1A	adrenoceptor alpha 1A	protein_coding	0	NA	NA	NA	NA	NA
150	NM_000681	ADRA2A	adrenoceptor alpha 2A	protein_coding	1.386	-3.84088	3.86633	-0.993418	0.320506	NA
151	NM_000682	ADRA2B	adrenoceptor alpha 2B	protein_coding	0	NA	NA	NA	NA	NA
152	NM_000683	ADRA2C	adrenoceptor alpha 2C	protein_coding	750.054	0.0655359	0.101057	0.648506	0.516658	0.660859
153	NM_000684	ADRB1	adrenoceptor beta 1	protein_coding	54.8347	0.355419	0.3756	0.946269	0.344011	0.493143
154	NM_000024	ADRB2	adrenoceptor beta 2	protein_coding	453.937	-0.358905	0.123439	-2.90754	0.00364283	0.010219
155	NM_000025	ADRB3	adrenoceptor beta 3	protein_coding	0	NA	NA	NA	NA	NA
156	NM_001619,XM_011544773,XM_024448376,XR_001747779	GRK2	G protein-coupled receptor kinase 2	protein_coding	4041.94	-0.305369	0.0444924	-6.86339	6.72467020011696e-12	5.8928983002361e-11
157	NM_001362778,NM_005160,XM_011529975,XR_001755175,XR_937823	GRK3	G protein-coupled receptor kinase 3	protein_coding	1105.72	-0.0872682	0.0892085	-0.97825	0.327951	0.475245
158	NM_000026,NM_001123378,NM_001317923,NM_001363840,NR_134256,XM_011529977,XM_011529980,XM_017028636,XM_017028637,XM_017028638,XM_017028639,XM_017028640,XM_024452166,XR_001755176,XR_002958670,XR_002958671,XR_937825	ADSL	adenylosuccinate lyase	protein_coding	4554.01	0.154001	0.0433775	3.55024	0.000384882	0.00131163
159	NM_001126,NM_001365073,XM_011544108	ADSS2	adenylosuccinate synthase 2	protein_coding	1890.73	0.870599	0.0617014	14.1099	3.30171749501856e-45	1.77615736411835e-43
160	NM_014203,NM_130787,XM_011526556,XM_011526557	AP2A1	adaptor related protein complex 2 subunit alpha 1	protein_coding	2959.92	0.165003	0.0497343	3.31769	0.000907665	0.002884
161	NM_001242837,NM_012305,NR_144509,NR_144510,XM_011519929,XM_011519930	AP2A2	adaptor related protein complex 2 subunit alpha 2	protein_coding	2066.82	0.251847	0.0583515	4.31603	1.58862317786978e-05	6.83420561357551e-05
162	NM_001127,NM_001166019,NM_001378562,NM_001378563,NM_001378564,NM_001378565,NM_001378566,NM_145730	AP1B1	adaptor related protein complex 1 subunit beta 1	protein_coding	3619.52	0.346362	0.0445115	7.78141	7.17204801691973e-15	8.07826518048429e-14
163	NM_001030006,NM_001282,XM_005257937,XM_005257938,XM_005257941,XM_011524448,XM_011524449,XM_011524450,XM_011524451,XM_011524452,XM_011524453,XM_011524454,XM_011524455,XM_017024284,XM_017024285,XM_017024286,XM_017024287	AP2B1	adaptor related protein complex 2 subunit beta 1	protein_coding	9113.75	0.758223	0.0331596	22.8659	1.016114330243e-115	3.39760738698703e-113
164	NM_001030007,NM_001128	AP1G1	adaptor related protein complex 1 subunit gamma 1	protein_coding	5529.89	0.148655	0.0401009	3.70702	0.000209714	0.000751312
165	NM_001129,XM_011515162	AEBP1	AE binding protein 1	protein_coding	0	NA	NA	NA	NA	NA
166	NM_001130,NM_198969,NM_198970,XM_006722664	TLE5	TLE family member 5, transcriptional modulator	protein_coding	6185.9	0.310168	0.0359137	8.63649	5.79687115291018e-18	8.10279047299814e-17
167	NM_001131,NM_001205220,NM_170609,XM_011514315,XM_017010320,XM_017010321	CRISP1	cysteine rich secretory protein 1	protein_coding	0	NA	NA	NA	NA	NA
172	NR_003226,NR_003227,NR_003228	AFG3L1P	AFG3 like matrix AAA peptidase subunit 1, pseudogene	transcribed_pseudogene	429.954	0.194076	0.129706	1.49628	0.134582	0.234234
173	NM_001133,XM_017007842,XM_017007843,XM_017007844	AFM	afamin	protein_coding	0	NA	NA	NA	NA	NA
174	NM_001134,NM_001354717	AFP	alpha fetoprotein	protein_coding	0	NA	NA	NA	NA	NA
175	NM_000027,NM_001171988,NR_033655,XR_001741155	AGA	aspartylglucosaminidase	protein_coding	274.535	0.412183	0.166134	2.48103	0.0131002	0.0321205
176	NM_001135,NM_001369268,NM_013227,XM_011521313,XM_011521314	ACAN	aggrecan	protein_coding	1.17297	3.75888	4.24508	0.885469	0.375904	NA
177	NM_001136,NM_001206929,NM_001206932,NM_001206934,NM_001206936,NM_001206940,NM_001206954,NM_001206966,NM_172197,NR_038190,XM_017010328,XR_001743189,XR_001743190	AGER	advanced glycosylation end-product specific receptor	protein_coding	313.746	-0.463406	0.164612	-2.81514	0.00487564	0.013284
178	NM_000028,NM_000642,NM_000643,NM_000644,NM_000646,XM_005270557,XM_017000501	AGL	amylo-alpha-1, 6-glucosidase, 4-alpha-glucanotransferase	protein_coding	1953.38	-0.619789	0.0646464	-9.58736	9.03654318337715e-22	1.5886615557333e-20
181	NM_001138	AGRP	agouti related neuropeptide	protein_coding	0	NA	NA	NA	NA	NA
182	NM_000214	JAG1	jagged canonical Notch ligand 1	protein_coding	280.601	-0.826735	0.167045	-4.94918	7.45263077322149e-07	3.83840871566735e-06
183	NM_000029,NM_001382817	AGT	angiotensinogen	protein_coding	0	NA	NA	NA	NA	NA
185	NM_000685,NM_001382736,NM_001382737,NM_004835,NM_009585,NM_031850,NM_032049	AGTR1	angiotensin II receptor type 1	protein_coding	0	NA	NA	NA	NA	NA
186	NM_000686,XM_011537533	AGTR2	angiotensin II receptor type 2	protein_coding	0	NA	NA	NA	NA	NA
187	NM_005161,NR_027991	APLNR	apelin receptor	protein_coding	0.48654	-2.32527	4.88983	-0.475532	0.634408	NA
189	NM_000030	AGXT	alanine--glyoxylate and serine--pyruvate aminotransferase	protein_coding	0	NA	NA	NA	NA	NA
190	NM_000475	NR0B1	nuclear receptor subfamily 0 group B member 1	protein_coding	0	NA	NA	NA	NA	NA
191	NM_000687,NM_001161766,NM_001322084,NM_001322085,NM_001322086,NM_001362750,XM_005260317,XM_011528656,XM_011528657,XM_011528658,XM_011528659,XM_017027709,XM_017027710	AHCY	adenosylhomocysteinase	protein_coding	4980.25	0.235898	0.0395472	5.96496	2.44689510221805e-09	1.69277493623223e-08
196	NM_001621	AHR	aryl hydrocarbon receptor	protein_coding	1010.87	-0.41523	0.0815958	-5.08886	3.60221163028858e-07	1.92626261935752e-06
197	NM_001354571,NM_001354572,NM_001354573,NM_001622	AHSG	alpha 2-HS glycoprotein	protein_coding	0	NA	NA	NA	NA	NA
199	NM_001318970,NM_001623,NM_032955,XM_005248870,XM_017010332	AIF1	allograft inflammatory factor 1	protein_coding	0	NA	NA	NA	NA	NA
202	NM_001371242,NM_001624,XM_017010333	CRYBG1	crystallin beta-gamma domain containing 1	protein_coding	1770.18	-0.0921948	0.0630189	-1.46297	0.143475	0.246866
203	NM_000476,NM_001318121,NM_001318122,XM_017014428,XM_024447439,XM_024447440	AK1	adenylate kinase 1	protein_coding	573.184	0.0713055	0.110861	0.643195	0.520098	0.663864
204	NM_001199199,NM_001319139,NM_001319140,NM_001319141,NM_001319142,NM_001319143,NM_001625,NM_013411,NR_134976,XR_001737036,XR_246248	AK2	adenylate kinase 2	protein_coding	8648.47	-0.141999	0.0315505	-4.50068	6.77367681512353e-06	3.07974261359212e-05
205	NM_001005353,NM_001330616,NM_013410,NM_203464,XM_017000613	AK4	adenylate kinase 4	protein_coding	2390.23	0.00690133	0.0558563	0.123555	0.901668	0.944364
206	gene-AK4P1	AK4P1	adenylate kinase 4 pseudogene 1	pseudogene	217.613	0.0937147	0.18426	0.508601	0.611032	0.739847
207	NM_001014431,NM_001014432,NM_001382430,NM_001382431,NM_001382432,NM_001382433,NM_005163,XR_002957536	AKT1	AKT serine/threonine kinase 1	protein_coding	2431.86	0.650212	0.0591281	10.9967	3.96468567075584e-28	1.01060963742002e-26
208	NM_001243027,NM_001243028,NM_001330511,NM_001626,XM_011526614,XM_011526615,XM_011526616,XM_011526618,XM_011526619,XM_011526620,XM_011526622,XM_017026470,XM_024451416,XM_024451417	AKT2	AKT serine/threonine kinase 2	protein_coding	3864.04	-0.153554	0.0440539	-3.4856	0.000491028	0.00164058
210	NM_000031,NM_001003945,NM_001317745,XM_011518364,XM_024447449,XR_002956764	ALAD	aminolevulinate dehydratase	protein_coding	1022.27	-0.385173	0.0894508	-4.30598	1.66249165168557e-05	7.11965598598546e-05
211	NM_000688,NM_001304443,NM_001304444,NM_199166,XM_011533477,XM_011533478,XM_017005873,XM_024453393	ALAS1	5'-aminolevulinate synthase 1	protein_coding	3208.17	-0.537209	0.0489142	-10.9827	4.63017439759431e-28	1.17322977714971e-26
212	NM_000032,NM_001037967,NM_001037968	ALAS2	5'-aminolevulinate synthase 2	protein_coding	0	NA	NA	NA	NA	NA
213	NM_000477	ALB	albumin	protein_coding	13.843	-2.53106	0.87411	-2.89558	0.00378454	0.0105713
214	NM_001243280,NM_001243281,NM_001243283,NM_001627	ALCAM	activated leukocyte cell adhesion molecule	protein_coding	8418.48	-0.0494614	0.0330397	-1.49703	0.134386	0.233989
215	NM_000033,XR_938507	ABCD1	ATP binding cassette subfamily D member 1	protein_coding	574.701	-0.276139	0.109671	-2.5179	0.0118058	0.0293905
216	NM_000689	ALDH1A1	aldehyde dehydrogenase 1 family member A1	protein_coding	0	NA	NA	NA	NA	NA
217	NM_000690,NM_001204889	ALDH2	aldehyde dehydrogenase 2 family member	protein_coding	1327.03	-0.564266	0.0715785	-7.88318	3.19153536924603e-15	3.69736770732015e-14
218	NM_000691,NM_001135167,NM_001135168,NM_001330150,XM_005256522,XM_005256523,XM_005256524,XM_011523731	ALDH3A1	aldehyde dehydrogenase 3 family member A1	protein_coding	0.97308	-3.32676	4.75122	-0.70019	0.483809	NA
219	NM_000692,XM_011517802	ALDH1B1	aldehyde dehydrogenase 1 family member B1	protein_coding	1637.03	-0.229116	0.0651201	-3.51836	0.00043422	0.00146426
220	NM_000693,NM_001293815	ALDH1A3	aldehyde dehydrogenase 1 family member A3	protein_coding	2077.48	0.523096	0.0579897	9.0205	1.87232913783511e-19	2.90268825055473e-18
221	NM_000694,NM_001030010,NM_001161473,NM_001290058,NM_001290059	ALDH3B1	aldehyde dehydrogenase 3 family member B1	protein_coding	665.761	0.168023	0.101267	1.65921	0.0970742	0.179487
222	NM_001031615,NM_001354345	ALDH3B2	aldehyde dehydrogenase 3 family member B2	protein_coding	1.892	-1.55346	2.66633	-0.582621	0.560149	NA
223	NM_000696,NM_001365774	ALDH9A1	aldehyde dehydrogenase 9 family member A1	protein_coding	5620.48	-0.0537702	0.0371558	-1.44716	0.147853	0.252816
224	NM_000382,NM_001031806,NM_001369136,NM_001369137,NM_001369138,NM_001369139,NM_001369146,NM_001369148,XM_024450651	ALDH3A2	aldehyde dehydrogenase 3 family member A2	protein_coding	2576.29	0.23254	0.0543458	4.27889	1.87825679985696e-05	7.98352771883368e-05
225	NM_005164,XM_011538027,XM_017018992,XM_017018993,XR_001748622,XR_001748623	ABCD2	ATP binding cassette subfamily D member 2	protein_coding	79.0529	-2.20474	0.34362	-6.41622	1.39700906882322e-10	1.09632745746168e-09
226	NM_001127617,NM_001243177,NM_184041,NM_184043	ALDOA	aldolase, fructose-bisphosphate A	protein_coding	23795.2	-0.00808169	0.202576	-0.0398946	0.968177	0.982524
228	gene-ALDOAP2	ALDOAP2	ALDOA pseudogene 2	pseudogene	0	NA	NA	NA	NA	NA
229	NM_000035	ALDOB	aldolase, fructose-bisphosphate B	protein_coding	0	NA	NA	NA	NA	NA
230	NM_005165,XM_005257949,XM_011524556	ALDOC	aldolase, fructose-bisphosphate C	protein_coding	1513.95	-0.872712	0.0678405	-12.8642	7.16014689349757e-38	3.04250074299046e-36
231	NM_001346142,NM_001628,NR_144376,XM_005250234,XM_024446695	AKR1B1	aldo-keto reductase family 1 member B	protein_coding	2547.88	0.134116	0.0533952	2.51177	0.0120128	0.0298232
236	gene-AKR1B1P2	AKR1B1P2	aldo-keto reductase family 1 member B1 pseudogene 2	pseudogene	0.461999	-2.25739	4.89483	-0.461179	0.64467	NA
238	NM_001353765,NM_004304,XM_024452778,XM_024452779,XR_001738688	ALK	ALK receptor tyrosine kinase	protein_coding	0	NA	NA	NA	NA	NA
239	NM_000697,XM_011523780	ALOX12	arachidonate 12-lipoxygenase, 12S type	protein_coding	0	NA	NA	NA	NA	NA
240	NM_000698,NM_001256153,NM_001256154,NM_001320861,NM_001320862,XM_017016012,XR_001747075	ALOX5	arachidonate 5-lipoxygenase	protein_coding	0	NA	NA	NA	NA	NA
241	NM_001204406,NM_001629,XM_017020522	ALOX5AP	arachidonate 5-lipoxygenase activating protein	protein_coding	1.17954	-3.60661	3.81536	-0.945287	0.344512	NA
242	NM_001139	ALOX12B	arachidonate 12-lipoxygenase, 12R type	protein_coding	49.0684	0.26437	0.382788	0.690643	0.48979	0.637684
243	gene-ALOX12P1	ALOX12P1	arachidonate 12-lipoxygenase pseudogene 1	pseudogene	0	NA	NA	NA	NA	NA
245	NR_002710,NR_120453	ALOX12P2	arachidonate 12-lipoxygenase pseudogene 2	transcribed_pseudogene	0	NA	NA	NA	NA	NA
246	NM_001140	ALOX15	arachidonate 15-lipoxygenase	protein_coding	0.692999	-2.84126	4.85847	-0.584805	0.558679	NA
247	NM_001039130,NM_001039131,NM_001141	ALOX15B	arachidonate 15-lipoxygenase type B	protein_coding	0.295475	1.71555	4.97832	0.344604	0.730392	NA
248	NM_001631	ALPI	alkaline phosphatase, intestinal	protein_coding	0	NA	NA	NA	NA	NA
249	NM_000478,NM_001127501,NM_001177520,NM_001369803,NM_001369804,NM_001369805,XM_017000903	ALPL	alkaline phosphatase, biomineralization associated	protein_coding	1.155	-3.57774	4.28908	-0.83415	0.404197	NA
250	NM_001632	ALPP	alkaline phosphatase, placental	protein_coding	3.11954	5.16156	2.34023	2.20557	0.0274138	NA
251	NM_031313	ALPG	alkaline phosphatase, germ cell	protein_coding	0	NA	NA	NA	NA	NA
257	NM_006492	ALX3	ALX homeobox 3	protein_coding	0	NA	NA	NA	NA	NA
258	NM_016519	AMBN	ameloblastin	protein_coding	0.469189	2.4441	4.90453	0.498336	0.618247	NA
259	NM_001633	AMBP	alpha-1-microglobulin/bikunin precursor	protein_coding	0.97308	-3.32676	4.75122	-0.70019	0.483809	NA
262	NM_001287214,NM_001287215,NM_001287216,NM_001634,NR_109768	AMD1	adenosylmethionine decarboxylase 1	protein_coding	2934.6	0.423037	0.0511107	8.27687	1.26452665903526e-16	1.62257134059656e-15
263	gene-AMD1P2,gene-AMD1P2-2	AMD1P2	adenosylmethionine decarboxylase 1 pseudogene 2	pseudogene	0	NA	NA	NA	NA	NA
265	NM_001142,NM_182680,NM_182681,XM_017029404	AMELX	amelogenin X-linked	protein_coding	0.59095	2.74659	4.88212	0.562582	0.57372	NA
266	NM_001143,NM_001364814	AMELY	amelogenin Y-linked	protein_coding	0	NA	NA	NA	NA	NA
267	NM_001144,NM_001323511,NM_001323512,XM_005255890	AMFR	autocrine motility factor receptor	protein_coding	3493.87	-0.422564	0.0460799	-9.17024	4.7195432873842e-20	7.55703020467255e-19
268	NM_000479	AMH	anti-Mullerian hormone	protein_coding	275.615	0.13083	0.159479	0.820362	0.41201	0.563207
269	NM_001164690,NM_001164691,NM_020547,XM_011538173,XM_011538174,XM_011538176,XM_011538178,XM_011538179,XM_011538180,XM_011538181,XM_011538183,XM_011538184,XM_011538185,XM_011538186,XM_017019179,XM_024448938,XR_002957309,XR_002957310,XR_002957311,XR_002957312	AMHR2	anti-Mullerian hormone receptor type 2	protein_coding	0	NA	NA	NA	NA	NA
270	NM_000036,NM_001172626	AMPD1	adenosine monophosphate deaminase 1	protein_coding	1.17954	-3.60661	3.81536	-0.945287	0.344512	NA
271	NM_001257361,NM_001308170,NM_001368809,NM_004037,NM_139156,XM_024446431,XM_024446432,XR_002956282	AMPD2	adenosine monophosphate deaminase 2	protein_coding	2888.45	-0.610537	0.0509802	-11.976	4.74958625005382e-33	1.57271251111005e-31
272	NM_000480,NM_001025389,NM_001025390,NM_001172430,NM_001172431	AMPD3	adenosine monophosphate deaminase 3	protein_coding	329.208	-1.08824	0.154379	-7.04914	1.80030543797411e-12	1.65859582030106e-11
273	NM_001635,NM_139316,XM_006715689,XM_006715690,XM_006715691,XM_011515271,XM_017011995,XM_017011996	AMPH	amphiphysin	protein_coding	0	NA	NA	NA	NA	NA
274	NM_001320632,NM_001320633,NM_001320634,NM_001320640,NM_001320641,NM_001320642,NM_004305,NM_139343,NM_139344,NM_139345,NM_139346,NM_139347,NM_139348,NM_139349,NM_139350,NM_139351	BIN1	bridging integrator 1	protein_coding	1099.63	0.795971	0.0815418	9.76151	1.6469246580962e-22	3.02314383148702e-21
275	NM_000481,NM_001164710,NM_001164711,NM_001164712,NR_028435	AMT	aminomethyltransferase	protein_coding	170.008	0.0257553	0.216584	0.118916	0.905342	0.946352
276	NM_001008221,NM_004038	AMY1A	amylase alpha 1A	protein_coding	4.06089	0.903422	1.57047	0.575257	0.565117	NA
277	NM_001008218,XM_011541262	AMY1B	amylase alpha 1B	protein_coding	2.72262	-1.22191	2.02115	-0.604564	0.545469	NA
278	NM_001008219,NM_001346780,XM_017001058	AMY1C	amylase alpha 1C	protein_coding	4.06089	0.903422	1.57047	0.575257	0.565117	NA
279	NM_000699	AMY2A	amylase alpha 2A	protein_coding	2.82108	-4.86522	2.44638	-1.98874	0.0467295	NA
280	NM_020978	AMY2B	amylase alpha 2B	protein_coding	138.675	-0.0767861	0.238874	-0.32145	0.747869	0.843431
281	gene-AMYP1	AMYP1	amylase alpha pseudogene 1	pseudogene	0.461999	-2.25739	4.89483	-0.461179	0.64467	NA
283	NM_001097577,NM_001145	ANG	angiogenin	protein_coding	100.353	-0.594378	0.268549	-2.21329	0.0268777	0.0600558
284	NM_001146,NM_001199859,NM_001314051,XR_928319	ANGPT1	angiopoietin 1	protein_coding	1319.52	-0.200041	0.077445	-2.58301	0.00979422	0.0248395
285	NM_001118887,NM_001118888,NM_001147,XM_017013318	ANGPT2	angiopoietin 2	protein_coding	0	NA	NA	NA	NA	NA
286	NM_000037,NM_001142445,NM_001142446,NM_020475,NM_020476,NM_020477,NM_020478,NM_020480,XM_005273476,XM_011544490,XM_011544491,XM_011544494,XM_011544495,XM_011544496,XM_011544500,XM_011544501,XM_011544502,XM_011544503,XM_011544504,XM_011544505,XM_017013319,XM_017013320,XM_017013321,XM_017013322,XM_017013323,XM_017013324,XM_017013325,XM_017013326,XM_017013327,XM_017013328,XM_017013329,XM_024447128	ANK1	ankyrin 1	protein_coding	29.5994	0.0742099	0.503649	0.147345	0.88286	0.932686
287	NM_001127493,NM_001148,NM_001354225,NM_001354228,NM_001354230,NM_001354231,NM_001354232,NM_001354235,NM_001354236,NM_001354237,NM_001354239,NM_001354240,NM_001354241,NM_001354242,NM_001354243,NM_001354244,NM_001354245,NM_001354246,NM_001354249,NM_001354252,NM_001354253,NM_001354254,NM_001354255,NM_001354256,NM_001354257,NM_001354258,NM_001354260,NM_001354261,NM_001354262,NM_001354264,NM_001354265…	ANK2	ankyrin 2	protein_coding	1435.82	-0.563063	0.0710409	-7.92589	2.26519593375795e-15	2.67139600680321e-14
288	NM_001149,NM_001204403,NM_001204404,NM_001320874,NM_020987,XM_005269715,XM_006717796,XM_006717802,XM_011539708,XM_011539709,XM_017016110,XM_017016111,XM_017016112,XM_017016113,XM_017016114,XM_017016115,XM_017016116,XM_017016117,XM_017016118,XM_017016119,XM_017016120,XM_017016121,XM_017016122,XM_017016123,XM_017016124,XM_017016125,XM_017016126,XM_017016127,XM_017016128,XM_017016129,XM_017016130,XM…	ANK3	ankyrin 3	protein_coding	135.406	-0.695896	0.236768	-2.93915	0.00329112	0.00934146
290	NM_001150,NM_001381923,NM_001381924	ANPEP	alanyl aminopeptidase, membrane	protein_coding	17419.2	0.403937	0.0280925	14.3788	7.0255539199242e-47	4.08896829339479e-45
291	NM_001151	SLC25A4	solute carrier family 25 member 4	protein_coding	1522.43	-0.232822	0.0672268	-3.46323	0.000533731	0.00176975
292	NM_001152	SLC25A5	solute carrier family 25 member 5	protein_coding	11363.3	0.329272	0.0313279	10.5105	7.72579377016877e-26	1.71770483914848e-24
293	NM_001636,NM_001636_dup1	SLC25A6	solute carrier family 25 member 6	protein_coding	8422.38	0.792886	0.0327671	24.1976	2.35774666746675e-129	1.00516634800776e-126
301	NM_000700,XM_011518609,XM_017014657	ANXA1	annexin A1	protein_coding	7695.9	0.713522	0.036687	19.4489	2.97866624837973e-84	5.2911662014187e-82
302	NM_001002857,NM_001002858,NM_001136015,NM_004039,XM_017022090,XM_017022091,XM_017022092,XM_017022093,XM_024449908	ANXA2	annexin A2	protein_coding	27105.9	-0.00916257	0.0232743	-0.393678	0.693819	0.804768
303	NR_001562	ANXA2P1	annexin A2 pseudogene 1	transcribed_pseudogene	0.477864	0.0777244	4.98459	0.015593	0.987559	NA
304	NR_003573	ANXA2P2	annexin A2 pseudogene 2	transcribed_pseudogene	277.392	0.0637738	0.159649	0.399462	0.689553	0.8014
305	NR_001446	ANXA2P3	annexin A2 pseudogene 3	transcribed_pseudogene	1.01661	0.126084	3.85545	0.0327026	0.973912	NA
306	NM_005139,XR_001741215	ANXA3	annexin A3	protein_coding	0	NA	NA	NA	NA	NA
307	NM_001153,NM_001320698,NM_001320700,NM_001320702,NM_001365496,XM_017003943,XM_017003944,XM_024452834,XM_024452835,XR_001738734	ANXA4	annexin A4	protein_coding	796.592	1.00745	0.0932337	10.8057	3.23611041885628e-27	7.81662761653769e-26
308	NM_001154,XM_017008141	ANXA5	annexin A5	protein_coding	9141.91	-0.479016	0.0314587	-15.2268	2.34697008647811e-52	1.68872915125364e-50
309	NM_001155,NM_001193544,NM_001363114	ANXA6	annexin A6	protein_coding	4521.07	0.0703253	0.0406302	1.73087	0.0834758	0.158379
310	NM_001156,NM_001320879,NM_001320880,NM_004034,XM_017016162,XM_017016163	ANXA7	annexin A7	protein_coding	3218.58	-0.415769	0.049304	-8.43277	3.3757704374115e-17	4.52570859034421e-16
311	NM_001157,NM_001278407,NM_001278408,NM_001278409,NM_145868,NM_145869,XM_005269741,XM_005269742,XM_006717813,XM_011539736	ANXA11	annexin A11	protein_coding	3930.78	0.375196	0.0438095	8.56425	1.08783134872055e-17	1.49362222139545e-16
312	NM_001003954,NM_004306	ANXA13	annexin A13	protein_coding	0.461999	-2.25739	4.89483	-0.461179	0.64467	NA
313	NM_001177506,NM_001177507,NM_001637,XM_011515333,XM_011515334,XM_011515335,XM_011515336,XM_011515338,XM_011515339,XM_011515340,XM_011515341,XM_011515342,XM_017012102,XM_017012104,XM_017012105,XM_017012106	AOAH	acyloxyacyl hydrolase	protein_coding	0	NA	NA	NA	NA	NA
314	NM_001158,NM_009590	AOC2	amine oxidase copper containing 2	protein_coding	113.045	-1.45779	0.26272	-5.54885	2.87552080298599e-08	1.75688277192925e-07
316	NM_001159,XM_011511062,XM_017003946,XM_017003947	AOX1	aldehyde oxidase 1	protein_coding	1084.27	0.155236	0.0833226	1.86307	0.0624518	0.123664
317	NM_001160,NM_013229,NM_181861,NM_181868,NM_181869,XM_017019250,XR_429095	APAF1	apoptotic peptidase activating factor 1	protein_coding	574.331	0.00352282	0.108401	0.032498	0.974075	0.985635
318	NM_001161,NM_001244390,NM_147172,NM_147173,XM_024447528	NUDT2	nudix hydrolase 2	protein_coding	724.013	0.499169	0.10039	4.97232	6.61568753571242e-07	3.43745641518903e-06
319	NM_001638	APOF	apolipoprotein F	protein_coding	0.48654	-2.32527	4.88983	-0.475532	0.634408	NA
320	NM_001163,XM_005251968,XM_011518617,XM_017014670	APBA1	amyloid beta precursor protein binding family A member 1	protein_coding	16.1309	0.778372	0.706544	1.10166	0.270609	0.409612
321	NM_001130414,NM_001353788,NM_001353789,NM_001353790,NM_001353791,NM_001353792,NM_001353793,NM_001353794,NM_001353795,NM_001353796,NM_001353797,NM_001379685,NM_005503,XM_011521488,XM_011521489,XM_011521490,XM_011521491,XM_011521492,XM_017022110,XM_017022112,XM_024449909	APBA2	amyloid beta precursor protein binding family A member 2	protein_coding	1296.83	0.434851	0.0744051	5.84437	5.08489903974092e-09	3.38721809862117e-08
322	NM_001164,NM_001257319,NM_001257320,NM_001257321,NM_001257323,NM_001257325,NM_001257326,NM_145689,NR_047512	APBB1	amyloid beta precursor protein binding family B member 1	protein_coding	1366.67	0.438492	0.0730748	6.00059	1.96600565676824e-09	1.37177964258874e-08
323	NM_001166050,NM_001166051,NM_001166052,NM_001166053,NM_001166054,NM_001330656,NM_001330658,NM_004307,NM_173075,XM_006714005,XM_006714007,XM_006714008,XM_006714009,XM_006714010,XM_006714011,XM_006714012,XM_011513686,XM_011513687,XM_011513688,XM_017008143,XM_017008144,XM_017008145,XM_017008146,XM_017008147,XM_017008148,XM_017008149,XM_017008151,XM_017008152,XM_017008154,XM_017008156,XM_017008157,XM…	APBB2	amyloid beta precursor protein binding family B member 2	protein_coding	3884.18	-0.157073	0.047256	-3.32388	0.000887756	0.00282548
324	NM_000038,NM_001127510,NM_001127511,NM_001354895,NM_001354896,NM_001354897,NM_001354898,NM_001354899,NM_001354900,NM_001354901,NM_001354902,NM_001354903,NM_001354904,NM_001354905,NM_001354906	APC	APC regulator of WNT signaling pathway	protein_coding	2895.91	-0.206514	0.0521887	-3.95706	7.58770070705703e-05	0.000292084
325	NM_001639	APCS	amyloid P component, serum	protein_coding	0	NA	NA	NA	NA	NA
326	NM_000383	AIRE	autoimmune regulator	protein_coding	0	NA	NA	NA	NA	NA
327	NM_001640,XM_005265097,XM_005265098,XM_011533658,XM_011533661,XM_011533662,XM_011533663,XM_017006285,XM_017006286,XM_024453499,XM_024453500,XM_024453501,XM_024453502,XM_024453503,XM_024453504,XM_024453505,XM_024453506,XM_024453507	APEH	acylaminoacyl-peptide hydrolase	protein_coding	2288.6	0.863041	0.0559635	15.4215	1.17325013866215e-53	8.93189045294897e-52
328	NM_001244249,NM_001641,NM_080648,NM_080649	APEX1	apurinic/apyrimidinic endodeoxyribonuclease 1	protein_coding	4673.43	0.361435	0.0404024	8.94587	3.69028488213634e-19	5.60877255749296e-18
329	NM_001166,NM_001256163,NM_001256166	BIRC2	baculoviral IAP repeat containing 2	protein_coding	3767.65	-0.253275	0.0441076	-5.7422	9.34526355355344e-09	6.03883210984262e-08
330	NM_001165,NM_182962,XM_024448467	BIRC3	baculoviral IAP repeat containing 3	protein_coding	1078.56	-0.388266	0.0820937	-4.72955	2.25018095689661e-06	1.09416412483484e-05
331	NM_001167,NM_001204401,NM_001378590,NM_001378591,NM_001378592,NR_037916,NR_165803	XIAP	X-linked inhibitor of apoptosis	protein_coding	3630.58	-0.0129701	0.0450419	-0.287956	0.77338	0.86025
332	NM_001012270,NM_001012271,NM_001168,XR_243654,XR_934452	BIRC5	baculoviral IAP repeat containing 5	protein_coding	4345.5	0.368735	0.0418889	8.80269	1.33576114649002e-18	1.94690041291404e-17
333	NM_001024807,NM_005166,XM_017026737,XM_017026738	APLP1	amyloid beta precursor like protein 1	protein_coding	2211.87	-0.361199	0.0605776	-5.96258	2.4827864378778e-09	1.71621228719619e-08
334	NM_001142276,NM_001142277,NM_001142278,NM_001243299,NM_001328682,NM_001328684,NM_001328685,NM_001328686,NM_001382526,NM_001382527,NM_001382528,NM_001382529,NM_001382530,NM_001382531,NM_001382532,NM_001382533,NM_001382534,NM_001382535,NM_001382536,NM_001382537,NM_001382538,NM_001382539,NM_001382540,NM_001382541,NM_001382542,NM_001382543,NM_001382544,NM_001382545,NM_001382546,NM_001642,NR_024515,NR…	APLP2	amyloid beta precursor like protein 2	protein_coding	21562.3	-0.117353	0.0270684	-4.33544	1.45471113805855e-05	6.28348253224732e-05
335	NM_000039,NM_001318017,NM_001318018,NM_001318021	APOA1	apolipoprotein A1	protein_coding	0.938378	3.43631	4.84536	0.709196	0.478203	NA
336	NM_001643	APOA2	apolipoprotein A2	protein_coding	1.17297	3.75888	4.24508	0.885469	0.375904	NA
337	NM_000482	APOA4	apolipoprotein A4	protein_coding	0	NA	NA	NA	NA	NA
338	NM_000384	APOB	apolipoprotein B	protein_coding	0	NA	NA	NA	NA	NA
339	NM_001304566,NM_001644,NM_005889	APOBEC1	apolipoprotein B mRNA editing enzyme catalytic subunit 1	protein_coding	0.48654	-2.32527	4.88983	-0.475532	0.634408	NA
341	NM_001321065,NM_001321066,NM_001379687,NM_001645	APOC1	apolipoprotein C1	protein_coding	44.7118	0.794902	0.406364	1.95613	0.0504496	0.103366
342	NR_028412,NR_028413,NR_028414	APOC1P1	apolipoprotein C1 pseudogene 1	transcribed_pseudogene	0	NA	NA	NA	NA	NA
343	NM_001169,XM_011545822,XM_011545823	AQP8	aquaporin 8	protein_coding	0.59095	2.74659	4.88212	0.562582	0.57372	NA
344	NM_000483	APOC2	apolipoprotein C2	protein_coding	0	NA	NA	NA	NA	NA
345	NM_000040	APOC3	apolipoprotein C3	protein_coding	0	NA	NA	NA	NA	NA
346	NM_001646	APOC4	apolipoprotein C4	protein_coding	0	NA	NA	NA	NA	NA
347	NM_001647	APOD	apolipoprotein D	protein_coding	0	NA	NA	NA	NA	NA
348	NM_000041,NM_001302688,NM_001302689,NM_001302690,NM_001302691	APOE	apolipoprotein E	protein_coding	37.5461	-1.05648	0.459298	-2.3002	0.0214371	0.0493675
350	NM_000042	APOH	apolipoprotein H	protein_coding	0	NA	NA	NA	NA	NA
351	NM_000484,NM_001136016,NM_001136129,NM_001136130,NM_001136131,NM_001204301,NM_001204302,NM_001204303,NM_201413,NM_201414,XM_024452075	APP	amyloid beta precursor protein	protein_coding	18312.8	-0.186088	0.0253191	-7.34968	1.98684012104574e-13	1.98835590282823e-12
353	NM_000485,NM_001030018	APRT	adenine phosphoribosyltransferase	protein_coding	2588.27	0.311174	0.0549309	5.66484	1.471622866921e-08	9.31536182242161e-08
354	NM_001030047,NM_001030048,NM_001648	KLK3	kallikrein related peptidase 3	protein_coding	0	NA	NA	NA	NA	NA
355	NM_000043,NM_001320619,NM_152871,NM_152872,NR_028033,NR_028034,NR_028035,NR_028036,NR_135313,NR_135314,NR_135315,XM_006717819,XM_011539764,XM_011539765,XM_011539766,XM_011539767,XR_945732,XR_945733	FAS	Fas cell surface death receptor	protein_coding	887.139	1.00089	0.0888599	11.2637	1.98363867695738e-29	5.37789989795773e-28
356	NM_000639,NM_001302746	FASLG	Fas ligand	protein_coding	1.67686	-0.438148	3.12274	-0.140309	0.888416	NA
357	NM_001320663,NM_001320664,NM_001649,XM_005274500,XM_011545506,XM_017029492,XM_017029493,XM_017029494	SHROOM2	shroom family member 2	protein_coding	14.04	0.149999	0.785192	0.191035	0.848498	0.910027
358	NM_001329872,NM_198098	AQP1	aquaporin 1 (Colton blood group)	protein_coding	2.14035	-4.46542	2.76819	-1.61312	0.106719	NA
359	NM_000486	AQP2	aquaporin 2	protein_coding	0	NA	NA	NA	NA	NA
360	NM_001318144,NM_004925,XR_001746289	AQP3	aquaporin 3 (Gill blood group)	protein_coding	1.8749	0.745623	2.94882	0.252855	0.80038	NA
361	NM_001317384,NM_001317387,NM_001364286,NM_001364287,NM_001364289,NM_001650,NM_004028,XM_011525942	AQP4	aquaporin 4	protein_coding	0.469189	2.4441	4.90453	0.498336	0.618247	NA
362	NM_001651,XM_005268838	AQP5	aquaporin 5	protein_coding	0	NA	NA	NA	NA	NA
363	NM_001652	AQP6	aquaporin 6	protein_coding	0	NA	NA	NA	NA	NA
364	NM_001170,NM_001318156,NM_001318157,NM_001318158,NM_001376191,NM_001376192,NM_001376193,NR_134513,NR_134514,NR_134515,NR_164778,NR_164779,XM_006716765,XM_011517866,XM_011517867,XM_017014700,XM_017014701,XM_017014702,XM_017014704,XM_017014706,XM_024447538,XM_024447539	AQP7	aquaporin 7	protein_coding	1.17297	3.75888	4.24508	0.885469	0.375904	NA
366	NM_001320635,NM_001320636,NM_020980	AQP9	aquaporin 9	protein_coding	0	NA	NA	NA	NA	NA
367	NM_000044,NM_001011645,NM_001348061,NM_001348063,NM_001348064	AR	androgen receptor	protein_coding	48.8634	0.963631	0.393015	2.45189	0.0142107	0.0344715
368	NM_001079528,NM_001171,NM_001351800,NR_147784,XM_011522479,XM_011522480,XM_011522481,XM_011522482,XM_017023212,XM_017023214,XM_024450261,XR_932836,XR_932837,XR_932838	ABCC6	ATP binding cassette subfamily C member 6	protein_coding	1.87824	0.753371	2.70003	0.279023	0.780227	NA
369	NM_001256196,NM_001256197,NM_001654	ARAF	A-Raf proto-oncogene, serine/threonine kinase	protein_coding	1335.08	0.352717	0.0748302	4.71356	2.43422090138338e-06	1.17827899606275e-05
372	NM_001142281,NM_001655,XM_005271542	ARCN1	archain 1	protein_coding	8869	-0.346717	0.0317284	-10.9276	8.5031924354241e-28	2.11686044673412e-26
373	NM_001656,NM_033227,NM_033228,XM_017009444	TRIM23	tripartite motif containing 23	protein_coding	931.513	-0.0725605	0.0853086	-0.850565	0.395011	0.546143
374	NM_001657	AREG	amphiregulin	protein_coding	178.655	-0.447757	0.215707	-2.07576	0.037916	0.0808731
375	NM_001024226,NM_001024227,NM_001024228,NM_001658,XM_017001233	ARF1	ADP ribosylation factor 1	protein_coding	9809.88	0.319804	0.0312819	10.2233	1.55943878126647e-24	3.2039891008358e-23
377	NM_001659,XM_005268856,XM_006719391,XM_024448972	ARF3	ADP ribosylation factor 3	protein_coding	4748.08	0.297555	0.0421661	7.05673	1.70466073751406e-12	1.57558696784972e-11
378	NM_001660	ARF4	ADP ribosylation factor 4	protein_coding	7763.95	-0.617476	0.0361449	-17.0834	1.97429850097443e-65	2.06550382436301e-63
379	NM_001661,XM_011524782	ARL4D	ADP ribosylation factor like GTPase 4D	protein_coding	154.216	0.129915	0.212613	0.611042	0.541172	0.682509
380	gene-ARF4P1	ARF4P1	ADP ribosylation factor 4 pseudogene 1	pseudogene	0.526475	0.283803	4.97642	0.0570296	0.954522	NA
381	NM_001662	ARF5	ADP ribosylation factor 5	protein_coding	1851.57	-0.0600125	0.0685915	-0.874926	0.381614	0.532499
382	NM_001663	ARF6	ADP ribosylation factor 6	protein_coding	4152.57	-0.0696798	0.0469518	-1.48407	0.13779	0.238752
383	NM_000045,NM_001244438,NM_001369020,NR_160934	ARG1	arginase 1	protein_coding	0	NA	NA	NA	NA	NA
384	NM_001172	ARG2	arginase 2	protein_coding	65.0342	0.495071	0.331443	1.49368	0.135259	0.235244
387	NM_001313941,NM_001313943,NM_001313944,NM_001313945,NM_001313946,NM_001313947,NM_001664	RHOA	ras homolog family member A	protein_coding	14192	-0.0826683	0.0282498	-2.92633	0.00342982	0.00968999
388	NM_004040	RHOB	ras homolog family member B	protein_coding	1218.99	-0.638632	0.0752107	-8.49123	2.04455216056782e-17	2.77372696850939e-16
389	NM_001042678,NM_001042679,NM_175744	RHOC	ras homolog family member C	protein_coding	3214.15	0.0879956	0.0483115	1.82142	0.0685427	0.133599
390	NM_001254738,NM_005168	RND3	Rho family GTPase 3	protein_coding	1315.47	0.206528	0.0722171	2.85982	0.00423887	0.0117308
391	NM_001665,XM_005252916,XM_017017719	RHOG	ras homolog family member G	protein_coding	853.327	0.0564991	0.0912325	0.619286	0.535728	0.677828
392	NM_004308,XM_011520095,XM_024448520	ARHGAP1	Rho GTPase activating protein 1	protein_coding	1634.51	0.211334	0.0646035	3.27125	0.00107074	0.00335526
393	NM_001164741,NM_001666	ARHGAP4	Rho GTPase activating protein 4	protein_coding	25.5505	0.00433183	0.568751	0.00761639	0.993923	0.996729
394	NM_001030055,NM_001173,XM_005267635,XM_005267636,XM_017021288	ARHGAP5	Rho GTPase activating protein 5	protein_coding	4722.78	-0.138927	0.0412293	-3.36962	0.000752732	0.00242745
395	NM_001287242,NM_006125,NM_013423,NM_013427,NR_109776	ARHGAP6	Rho GTPase activating protein 6	protein_coding	0.461999	-2.25739	4.89483	-0.461179	0.64467	NA
396	NM_001185077,NM_001185078,NM_001301240,NM_001301241,NM_001301242,NM_001301243,NM_004309,NR_125441,XM_011523574	ARHGDIA	Rho GDP dissociation inhibitor alpha	protein_coding	16163	-0.291811	0.0281263	-10.375	3.22127447775237e-25	6.89239569248572e-24
397	NM_001175,NM_001321420,NM_001321421,NM_001321422,NM_001321423,NR_135637,XM_024448979	ARHGDIB	Rho GDP dissociation inhibitor beta	protein_coding	39.3405	-0.482075	0.461268	-1.04511	0.295972	0.438889
398	NM_001176	ARHGDIG	Rho GDP dissociation inhibitor gamma	protein_coding	0	NA	NA	NA	NA	NA
399	NM_001278359,NM_001278360,NM_001278361,NM_001278362,NM_001278363,NM_001278364,NM_001278365,NM_001278366,NM_001278367,NM_001278368,NM_001278369,NM_004310,XM_011513692,XM_017008188,XM_017008189,XM_024454042	RHOH	ras homolog family member H	protein_coding	0	NA	NA	NA	NA	NA
400	NM_001177,NM_001301068	ARL1	ADP ribosylation factor like GTPase 1	protein_coding	2666.7	0.0714681	0.0524419	1.3628	0.172944	0.286777
401	NM_005169	PHOX2A	paired like homeobox 2A	protein_coding	0	NA	NA	NA	NA	NA
402	NM_001199745,NM_001667	ARL2	ADP ribosylation factor like GTPase 2	protein_coding	2520.21	0.137102	0.0533756	2.56862	0.0102104	0.0257969
403	NM_004311,XM_017016260	ARL3	ADP ribosylation factor like GTPase 3	protein_coding	1164.43	-0.418829	0.0799953	-5.23567	1.64384003325551e-07	9.13405151095021e-07
405	NM_001197325,NM_001286035,NM_001286036,NM_001350224,NM_001350225,NM_001350226,NM_001668,NM_178427,XM_005245151,XM_005245153,XM_005245157,XM_011509543,XM_011509545,XM_011509546,XM_011509547,XM_017001288,XM_017001289,XM_017001290,XM_017001291,XM_017001292,XM_017001293,XM_017001294,XM_017001295,XM_017001296	ARNT	aryl hydrocarbon receptor nuclear translocator	protein_coding	1438.71	-0.331958	0.0685936	-4.83949	1.30174616940696e-06	6.50224880694108e-06
406	NM_001030272,NM_001030273,NM_001178,NM_001297719,NM_001297722,NM_001297724,NM_001351804,NM_001351805,NM_001351806,NM_001351807,NM_001351808,NM_001351809,NM_001351810,NM_001351811,NM_001351812,NM_001351813,NM_001351814,NM_001351815,NM_001351816,NM_001351817,NM_001351818,NM_001351819,NM_001351820,NM_001351821,NM_001351822,NM_001351823,NM_001351824,NR_147785,NR_147786,NR_147787,NR_147788,NR_147789,N…	ARNTL	aryl hydrocarbon receptor nuclear translocator like	protein_coding	461.118	0.268369	0.123705	2.16943	0.03005	0.0661814
407	NM_004312,XM_017029518	ARR3	arrestin 3	protein_coding	0	NA	NA	NA	NA	NA
408	NM_004041,NM_020251,XM_011545034,XM_011545035,XM_017017750,XM_017017751,XM_017017752,XM_017017753,XM_017017754	ARRB1	arrestin beta 1	protein_coding	523.437	1.18116	0.120578	9.79582	1.17339926812497e-22	2.17973613500382e-21
409	NM_001257328,NM_001257329,NM_001257330,NM_001257331,NM_001330064,NM_004313,NM_199004,NR_047516,XM_011523858,XM_017024645,XM_024450751,XM_024450752,XM_024450753,XR_002958006,XR_002958007	ARRB2	arrestin beta 2	protein_coding	1320.66	0.831141	0.0750567	11.0735	1.68650035107378e-28	4.36417154580595e-27
410	NM_000487,NM_001085425,NM_001085426,NM_001085427,NM_001085428,NM_001362782,XM_011530691,XM_017028800,XM_024452241	ARSA	arylsulfatase A	protein_coding	471.98	0.0717579	0.11948	0.600583	0.548118	0.688305
411	NM_000046,NM_198709,XM_011543390,XM_011543391,XM_011543392,XM_011543393,XM_017009471,XR_001742065,XR_001742066	ARSB	arylsulfatase B	protein_coding	1415.73	-0.0652818	0.0692748	-0.94236	0.346008	0.49509
412	NM_000351,NM_001320750,NM_001320751,NM_001320752,NM_001320753,NM_001320754	STS	steroid sulfatase	protein_coding	33.1175	0.0578254	0.514243	0.112448	0.910469	0.949906
414	NM_001669,NM_009589,XM_005274514,XM_005274515	ARSD	arylsulfatase D	protein_coding	624.598	0.892017	0.10775	8.27857	1.24665489796541e-16	1.60325836915567e-15
415	NM_000047,NM_001282628,NM_001282631,NM_001369079,NM_001369080,XM_005274519,XM_005274521,XM_011545521,XM_017029526	ARSL	arylsulfatase L	protein_coding	3.30762	-5.09418	2.28204	-2.23229	0.0255958	NA
416	NM_001201538,NM_001201539,NM_004042,XM_011545522,XM_011545523,XM_011545524,XM_017029527,XM_017029528	ARSF	arylsulfatase F	protein_coding	0	NA	NA	NA	NA	NA
417	NM_004314,XM_011520114,XM_017017763	ART1	ADP-ribosyltransferase 1	protein_coding	0	NA	NA	NA	NA	NA
419	NM_001130016,NM_001130017,NM_001179,NM_001377173,NM_001377174,NM_001377175,NM_001377176,NM_001377177,NM_001377178,NM_001377179,NM_001377180,NM_001377181,NM_001377182,NM_001377183,NM_001377184,NM_001377185,XM_017008206,XM_017008208,XM_017008210,XM_024454050,XM_024454051,XM_024454052,XM_024454053,XM_024454054,XM_024454056,XM_024454058,XM_024454059,XM_024454061,XM_024454062,XM_024454063,XR_002959732…	ART3	ADP-ribosyltransferase 3	protein_coding	0	NA	NA	NA	NA	NA
420	NM_001354646,NM_021071	ART4	ADP-ribosyltransferase 4 (Dombrock blood group)	protein_coding	0.48654	-2.32527	4.88983	-0.475532	0.634408	NA
421	NM_001670,XM_005261242,XM_005261243,XM_005261244,XM_006724243,XM_006724245,XM_006724246,XM_006724247,XM_006724248,XM_006724249,XM_006724250,XM_011530179,XM_011530180,XM_011530181,XM_011530182,XM_011530183,XM_024452249,XR_937863,XR_937864	ARVCF	ARVCF delta catenin family member	protein_coding	671.624	0.641586	0.101457	6.32374	2.55305355324405e-10	1.95146670746171e-09
427	NM_001127505,NM_001363743,NM_004315,NM_177924,XM_005273504	ASAH1	N-acylsphingosine amidohydrolase 1	protein_coding	872.689	-0.244543	0.0891811	-2.7421	0.00610482	0.0162462
429	NM_004316	ASCL1	achaete-scute family bHLH transcription factor 1	protein_coding	0	NA	NA	NA	NA	NA
430	NM_005170	ASCL2	achaete-scute family bHLH transcription factor 2	protein_coding	0	NA	NA	NA	NA	NA
432	NM_001197216,NM_001671,XM_011523861	ASGR1	asialoglycoprotein receptor 1	protein_coding	27.0369	0.654497	0.546142	1.1984	0.230761	0.361556
433	NM_001181,NM_001201352,NM_080912,NM_080913,NM_080914,XM_005256648,XM_006721524,XM_006721526,XM_011523862,XM_011523863,XM_011523864,XM_011523865,XM_011523866,XM_017024651,XM_017024652,XM_017024653,XM_024450755,XM_024450756,XM_024450757	ASGR2	asialoglycoprotein receptor 2	protein_coding	0	NA	NA	NA	NA	NA
434	NM_001672,XM_005260412,XM_011528820,XM_011528821	ASIP	agouti signaling protein	protein_coding	0	NA	NA	NA	NA	NA
435	NM_000048,NM_001024943,NM_001024944,NM_001024946	ASL	argininosuccinate lyase	protein_coding	2048.98	0.916116	0.0601615	15.2276	2.31889210647204e-52	1.67559606320626e-50
436	gene-ASLP1	ASLP1	argininosuccinate lyase pseudogene 1	pseudogene	23.8364	-0.543987	0.581103	-0.93613	0.349206	0.498244
438	NM_001171038,NM_001171038_dup1,NM_001171039,NM_001171039_dup1,NM_004043,NM_004043_dup1	ASMT	acetylserotonin O-methyltransferase	protein_coding	0.469189	2.4441	4.90453	0.498336	0.618247	NA
439	NM_001371488,NM_001371489,NM_004317	GET3	guided entry of tail-anchored proteins factor 3, ATPase	protein_coding	2095.45	0.281091	0.0614216	4.57642	4.73002468393356e-06	2.20205053057928e-05
440	NM_001178075,NM_001178076,NM_001178077,NM_001352496,NM_001673,NM_133436,NM_183356	ASNS	asparagine synthetase (glutamine-hydrolyzing)	protein_coding	6014.85	0.291692	0.0917134	3.18047	0.00147035	0.00448137
443	NM_000049,NM_001128085,XM_017024661,XM_024450764,XR_934026	ASPA	aspartoacylase	protein_coding	0	NA	NA	NA	NA	NA
444	NM_001164750,NM_001164751,NM_001164752,NM_001164753,NM_001164754,NM_001164755,NM_001164756,NM_004318,NM_020164,NM_032466,NM_032467,NM_032468,XM_005251235,XM_005251236,XM_005251239,XM_005251240,XM_005251242,XM_005251243,XM_005251244,XM_005251246,XM_005251247,XM_017013419,XM_017013420,XM_017013421,XM_017013422,XM_017013424,XM_017013425,XM_017013426,XM_017013427,XM_017013428,XM_017013429,XM_01701343…	ASPH	aspartate beta-hydroxylase	protein_coding	15838.2	0.305725	0.0298571	10.2396	1.31783475799325e-24	2.72400437915865e-23
445	NM_000050,NM_054012,XM_005272200,XM_011518705,XM_017014729	ASS1	argininosuccinate synthase 1	protein_coding	1.386	-3.84088	3.86633	-0.993418	0.320506	NA
447	gene-ASS1P2	ASS1P2	argininosuccinate synthetase 1 pseudogene 2	pseudogene	6.98514	0.560923	1.23683	0.453518	0.650176	NA
449	gene-ASS1P4	ASS1P4	argininosuccinate synthetase 1 pseudogene 4	pseudogene	0	NA	NA	NA	NA	NA
450	gene-ASS1P5	ASS1P5	argininosuccinate synthetase 1 pseudogene 5	pseudogene	0.48654	-2.32527	4.88983	-0.475532	0.634408	NA
451	gene-ASS1P6	ASS1P6	argininosuccinate synthetase 1 pseudogene 6	pseudogene	0	NA	NA	NA	NA	NA
453	gene-ASS1P8	ASS1P8	argininosuccinate synthetase 1 pseudogene 8	pseudogene	0	NA	NA	NA	NA	NA
454	gene-ASS1P9	ASS1P9	argininosuccinate synthetase 1 pseudogene 9	pseudogene	0	NA	NA	NA	NA	NA
455	gene-ASS1P10	ASS1P10	argininosuccinate synthetase 1 pseudogene 10	pseudogene	0	NA	NA	NA	NA	NA
459	gene-ASS1P14	ASS1P14	argininosuccinate synthetase 1 pseudogene 14	pseudogene	0.59095	2.74659	4.88212	0.562582	0.57372	NA
460	NM_001286164,NM_001364856,NM_004319,NM_207108,XM_017001341,XR_001737193,XR_001737194,XR_921796	ASTN1	astrotactin 1	protein_coding	0	NA	NA	NA	NA	NA
462	NM_000488,NM_001365052	SERPINC1	serpin family C member 1	protein_coding	1.64216	4.24526	3.52145	1.20554	0.227994	NA
463	NM_001164766,NM_006885,NR_163978,XM_005255957,XM_017023229,XM_017023251,XM_024450275,XM_024450276,XM_024450291	ZFHX3	zinc finger homeobox 3	protein_coding	778.814	-0.328388	0.0985981	-3.33057	0.00086668	0.00276201
466	NM_005171,XM_011538386,XM_011538387,XM_011538388,XM_017019331,XM_017019332,XM_017019333,XM_017019334,XM_017019335,XM_017019336	ATF1	activating transcription factor 1	protein_coding	1491.1	0.0698545	0.0679326	1.02829	0.303813	0.447557
467	NM_001030287,NM_001040619,NM_001206484,NM_001206486,NM_001206488,NM_001674,XM_005273146,XM_011509579,XR_001737203	ATF3	activating transcription factor 3	protein_coding	172.508	0.0996751	0.202396	0.492475	0.622383	0.748484
468	NM_001675,NM_182810,XM_017028807	ATF4	activating transcription factor 4	protein_coding	12932.5	0.268295	0.0276848	9.69105	3.29142662764797e-22	5.92700087447527e-21
469	gene-ATF4P1	ATF4P1	activating transcription factor 4 pseudogene 1	pseudogene	2.67042	-2.02047	2.11618	-0.954773	0.339693	NA
471	NM_004044,XM_017004187,XM_024452919	ATIC	5-aminoimidazole-4-carboxamide ribonucleotide formyltransferase/IMP cyclohydrolase	protein_coding	6488.59	-0.0677408	0.0355017	-1.9081	0.0563785	0.113442
472	NM_000051,NM_001351834,NM_001351835,NM_001351836,XM_005271562,XM_006718843,XM_006718845,XM_011542840,XM_011542842,XM_011542843,XM_011542844,XM_011542845,XM_017017789,XM_017017790,XM_017017791,XM_017017792,XR_002957150	ATM	ATM serine/threonine kinase	protein_coding	10163.7	-0.338089	0.0359566	-9.40268	5.3191634254427e-21	8.96321085909826e-20
473	NM_001042681,NM_001042682,NM_012102	RERE	arginine-glutamic acid dipeptide repeats	protein_coding	1830.15	-0.00239711	0.0619921	-0.0386681	0.969155	0.98294
474	NM_005172	ATOH1	atonal bHLH transcription factor 1	protein_coding	32.4663	-0.740479	0.485981	-1.52368	0.127588	0.224502
475	NM_004045	ATOX1	antioxidant 1 copper chaperone	protein_coding	1384.28	0.284995	0.0699782	4.07263	4.64861498260554e-05	0.000185174
476	NM_000701,NM_001160233,NM_001160234,XM_017001360,XM_017001361,XR_002956654	ATP1A1	ATPase Na+/K+ transporting subunit alpha 1	protein_coding	14495.1	0.0715097	0.0276872	2.58277	0.00980099	0.0248493
477	NM_000702	ATP1A2	ATPase Na+/K+ transporting subunit alpha 2	protein_coding	3.02456	-0.194247	4.24623	-0.0457458	0.963513	NA
478	NM_001256213,NM_001256214,NM_152296	ATP1A3	ATPase Na+/K+ transporting subunit alpha 3	protein_coding	831.204	0.385279	0.0913447	4.21785	2.46638663507193e-05	0.000102684
479	NM_001185085,NM_001676	ATP12A	ATPase H+/K+ transporting non-gastric alpha2 subunit	protein_coding	30.2075	-0.295282	0.503031	-0.587006	0.5572	0.695704
480	NM_001001734,NM_144699,XM_011509582	ATP1A4	ATPase Na+/K+ transporting subunit alpha 4	protein_coding	0	NA	NA	NA	NA	NA
481	NM_001677	ATP1B1	ATPase Na+/K+ transporting subunit beta 1	protein_coding	5947.93	-0.325503	0.036617	-8.8894	6.14423183718892e-19	9.20716920207229e-18
482	NM_001303263,NM_001678	ATP1B2	ATPase Na+/K+ transporting subunit beta 2	protein_coding	0	NA	NA	NA	NA	NA
483	NM_001679	ATP1B3	ATPase Na+/K+ transporting subunit beta 3	protein_coding	4720.35	-0.316385	0.0417336	-7.58107	3.42716018235821e-14	3.65499453344306e-13
484	gene-ATP1B3P1	ATP1B3P1	ATPase Na+/K+ transporting subunit beta 3 pseudogene 1	pseudogene	1.4264	-2.21769	3.22047	-0.688622	0.491061	NA
485	gene-ATP1B1P1	ATP1B1P1	ATPase Na+/K+ transporting subunit beta 1 pseudogene 1	pseudogene	2.72622	-0.656012	1.97353	-0.332405	0.739583	NA
486	NM_001680,NM_021603	FXYD2	FXYD domain containing ion transport regulator 2	protein_coding	0	NA	NA	NA	NA	NA
487	NM_001286075,NM_004320,NM_173201	ATP2A1	ATPase sarcoplasmic/endoplasmic reticulum Ca2+ transporting 1	protein_coding	92.1573	-0.989331	0.293314	-3.37294	0.000743709	0.00240107
488	NM_001681,NM_170665,XM_005253888,XM_011538402,XR_002957329,XR_243009	ATP2A2	ATPase sarcoplasmic/endoplasmic reticulum Ca2+ transporting 2	protein_coding	19102.6	-0.277654	0.026963	-10.2976	7.22335888392459e-25	1.51886484645581e-23
489	NM_005173,NM_174953,NM_174954,NM_174955,NM_174956,NM_174957,NM_174958,XM_011523881,XM_011523882,XM_011523884,XM_011523885,XM_011523888,XM_011523889,XM_011523892,XM_017024692,XM_017024693	ATP2A3	ATPase sarcoplasmic/endoplasmic reticulum Ca2+ transporting 3	protein_coding	776.67	0.848147	0.097179	8.72767	2.59971552511234e-18	3.72545788653283e-17
490	NM_001001323,NM_001366520,NM_001366521,NM_001366522,NM_001366523,NM_001366524,NM_001366525,NM_001366526,NM_001366527,NM_001366528,NM_001366529,NM_001366530,NM_001366531,NM_001366532,NM_001682,XM_017019357,XM_024448991,XM_024448993,XR_002957330	ATP2B1	ATPase plasma membrane Ca2+ transporting 1	protein_coding	1841.65	0.254581	0.0606559	4.19714	2.7030689835589e-05	0.000111771
491	NM_001001331,NM_001330611,NM_001353564,NM_001363862,NM_001683,XM_005265179,XM_006713175,XM_011533752,XM_017006481,XM_017006482,XM_017006483,XM_017006484,XM_017006485,XM_017006486,XM_017006487,XM_017006488,XM_017006489,XM_017006492	ATP2B2	ATPase plasma membrane Ca2+ transporting 2	protein_coding	14.1723	0.571265	0.755204	0.756438	0.449386	0.598983
492	NM_001001344,NM_021949,XM_005274689,XM_005274690,XM_005274691,XM_005274692,XM_011531174,XM_011531177,XM_017029553,XM_024452386,XR_001755693	ATP2B3	ATPase plasma membrane Ca2+ transporting 3	protein_coding	1.05295	0.331751	4.11707	0.0805794	0.935776	NA
493	NM_001001396,NM_001365783,NM_001365784,NM_001684	ATP2B4	ATPase plasma membrane Ca2+ transporting 4	protein_coding	2100.78	-0.648862	0.0574883	-11.2869	1.5239794690493e-29	4.14488387331701e-28
495	NM_000704	ATP4A	ATPase H+/K+ transporting subunit alpha	protein_coding	0	NA	NA	NA	NA	NA
496	NM_000705	ATP4B	ATPase H+/K+ transporting subunit beta	protein_coding	0	NA	NA	NA	NA	NA
498	NM_001001935,NM_001001937,NM_001257334,NM_001257335,NM_004046,XM_017025789	ATP5F1A	ATP synthase F1 subunit alpha	protein_coding	12644.6	0.303619	0.0286846	10.5847	3.50815357452527e-26	7.91329932624067e-25
501	NM_001182,NM_001201377,NM_001202404	ALDH7A1	aldehyde dehydrogenase 7 family member A1	protein_coding	4583.03	-0.651693	0.042683	-15.2682	1.24532845175051e-52	9.1144146299148e-51
504	gene-ATP5F1AP2	ATP5F1AP2	ATP synthase F1 subunit alpha pseudogene 2	pseudogene	0	NA	NA	NA	NA	NA
506	NM_001686	ATP5F1B	ATP synthase F1 subunit beta	protein_coding	24728.6	0.310927	0.0233078	13.34	1.35377304379695e-40	6.34227794392016e-39
507	gene-ATP5F1BP1	ATP5F1BP1	ATP synthase F1 subunit beta pseudogene 1	pseudogene	0	NA	NA	NA	NA	NA
509	NM_001001973,NM_001320886,NM_005174,XM_017016290	ATP5F1C	ATP synthase F1 subunit gamma	protein_coding	4870.84	-0.00969453	0.0421614	-0.229939	0.81814	0.890618
513	NM_001001975,NM_001687	ATP5F1D	ATP synthase F1 subunit delta	protein_coding	1958.61	0.10823	0.0679606	1.59254	0.111264	0.201186
514	NM_006886	ATP5F1E	ATP synthase F1 subunit epsilon	protein_coding	3435.08	-0.0608848	0.0486871	-1.25053	0.211105	0.336919
515	NM_001688	ATP5PB	ATP synthase peripheral stalk-membrane subunit b	protein_coding	6529.17	-0.00219114	0.0353022	-0.0620681	0.950509	0.971822
516	NM_001002027,NM_005175	ATP5MC1	ATP synthase membrane subunit c locus 1	protein_coding	1059.43	0.0618179	0.0882063	0.700833	0.483407	0.631561
517	NM_001002031,NM_001330269,NM_001369753,NM_001369754,NM_001369755,NM_001369756,NM_001369757,NM_001369758,NM_005176,NR_163135,NR_163136,NR_163137,XM_017019460,XM_017019461	ATP5MC2	ATP synthase membrane subunit c locus 2	protein_coding	5829.3	0.12307	0.0386255	3.18624	0.00144135	0.00440491
518	NM_001002258,NM_001190329,NM_001689	ATP5MC3	ATP synthase membrane subunit c locus 3	protein_coding	9066.17	0.308366	0.0747872	4.12324	3.73576315536501e-05	0.000151213
520	gene-ATP5MC2P1	ATP5MC2P1	ATP synthase membrane subunit c locus 2 pseudogene 1	pseudogene	0	NA	NA	NA	NA	NA
521	NM_007100,NR_033743	ATP5ME	ATP synthase membrane subunit e	protein_coding	1248.68	0.610681	0.0822261	7.42686	1.11208895061809e-13	1.13627638555365e-12
522	NM_001003696,NM_001003697,NM_001003701,NM_001003703,NM_001320266,NM_001320267,NM_001685	ATP5PF	ATP synthase peripheral stalk subunit F6	protein_coding	5385.92	0.0589331	0.0380834	1.54747	0.121749	0.216157
523	NM_001690	ATP6V1A	ATPase H+ transporting V1 subunit A	protein_coding	2572.89	-0.6929	0.0546336	-12.6827	7.37681233414419e-37	2.93917711995703e-35
525	NM_001692,XM_011532907	ATP6V1B1	ATPase H+ transporting V1 subunit B1	protein_coding	30.4422	-0.564345	0.543544	-1.03827	0.299145	0.442593
526	NM_001693,XR_002956632,XR_002956633	ATP6V1B2	ATPase H+ transporting V1 subunit B2	protein_coding	1489.84	-0.449239	0.0684558	-6.56248	5.29218484893024e-11	4.30365418353874e-10
527	NM_001198569,NM_001694	ATP6V0C	ATPase H+ transporting V0 subunit c	protein_coding	4291.53	-0.15041	0.0452583	-3.32336	0.0008894	0.00282965
528	NM_001695	ATP6V1C1	ATPase H+ transporting V1 subunit C1	protein_coding	3273.26	0.0683267	0.0476794	1.43304	0.151845	0.258322
529	NM_001039366,NM_001039367,NM_001696	ATP6V1E1	ATPase H+ transporting V1 subunit E1	protein_coding	1917.61	-0.0109173	0.0605107	-0.18042	0.856823	0.915788
533	NM_001039457,NM_001294333,NM_004047	ATP6V0B	ATPase H+ transporting V0 subunit b	protein_coding	1989.18	-0.0593302	0.0589659	-1.00618	0.31433	0.459873
534	NM_001204078,NM_130463,NM_138282	ATP6V1G2	ATPase H+ transporting V1 subunit G2	protein_coding	21.7523	0.333418	0.620603	0.537248	0.591096	0.724404
535	NM_001130020,NM_001130021,NM_001378522,NM_001378523,NM_001378530,NM_001378531,NM_001378532,NM_001378533,NM_001378534,NM_001378535,NM_001378536,NM_001378537,NM_001378538,NM_001378539,NM_001378540,NM_001378541,NM_001378542,NM_001378543,NM_001378544,NM_001378545,NM_001378546,NM_001378547,NM_001378548,NM_001378549,NM_001378550,NM_001378551,NM_001378552,NM_001378554,NM_001378556,NM_001378557,NM_005177…	ATP6V0A1	ATPase H+ transporting V0 subunit a1	protein_coding	2057.7	-0.336565	0.0579285	-5.81001	6.24681251022921e-09	4.12255780715707e-08
537	NM_001183,XM_011531179	ATP6AP1	ATPase H+ transporting accessory protein 1	protein_coding	5323.49	0.00354679	0.0395498	0.0896789	0.928542	0.959371
538	NM_000052,NM_001282224,NR_104109	ATP7A	ATPase copper transporting alpha	protein_coding	1000.99	-0.539597	0.083238	-6.48258	9.01659980889821e-11	7.21201109480024e-10
539	NM_001697	ATP5PO	ATP synthase peripheral stalk subunit OSCP	protein_coding	2843.71	0.887607	0.0517668	17.1462	6.70489813341488e-66	7.10177812851701e-64
540	NM_000053,NM_001005918,NM_001243182,NM_001330578,NM_001330579,XM_005266423,XM_005266424,XM_005266430,XM_005266431,XM_006719837,XM_011535117,XM_017020627,XR_941604	ATP7B	ATPase copper transporting beta	protein_coding	206.719	-0.625915	0.188841	-3.31451	0.000918049	0.00291482
541	gene-ALDH7A1P1	ALDH7A1P1	aldehyde dehydrogenase 7 family member A1 pseudogene 1	pseudogene	5.62107	-0.0334047	1.29568	-0.0257817	0.979431	NA
543	gene-ALDH7A1P3	ALDH7A1P3	aldehyde dehydrogenase 7 family member A1 pseudogene 3	pseudogene	0	NA	NA	NA	NA	NA
544	gene-ALDH7A1P4	ALDH7A1P4	aldehyde dehydrogenase 7 family member A1 pseudogene 4	pseudogene	0	NA	NA	NA	NA	NA
545	NM_001184,NM_001354579,XM_011512924,XM_011512925,XR_001740179,XR_001740180,XR_001740181,XR_001740182,XR_002959543,XR_924148	ATR	ATR serine/threonine kinase	protein_coding	2629.7	-0.330635	0.0530581	-6.23156	4.61798689311308e-10	3.45548619957251e-09
546	NM_000489,NM_138270,XM_005262153,XM_005262154,XM_005262155,XM_005262156,XM_005262157,XM_006724666,XM_006724667,XM_006724668,XM_017029601,XM_017029602,XM_017029603,XM_017029604,XM_017029605,XM_017029606,XM_017029607,XM_017029608,XM_017029609,XM_017029610,XM_017029611,XR_001755700	ATRX	ATRX chromatin remodeler	protein_coding	5629.59	-0.0318408	0.0386434	-0.823964	0.40996	0.56117
547	NM_001244008,NM_001320705,NM_001330289,NM_001330290,NM_001379631,NM_001379632,NM_001379633,NM_001379634,NM_001379635,NM_001379636,NM_001379637,NM_001379638,NM_001379639,NM_001379640,NM_001379641,NM_001379642,NM_001379645,NM_001379646,NM_001379648,NM_001379649,NM_001379650,NM_001379651,NM_001379653,NM_004321	KIF1A	kinesin family member 1A	protein_coding	1.56403	-0.74434	3.2748	-0.227293	0.820196	NA
549	NM_001306190,NM_001351431,NM_001351432,NM_001351433,NM_001698,XM_005252066,XM_005252067,XM_005252069,XM_005252072,XM_006717150,XM_011518800,XM_011518803,XM_017014849,XR_001746328,XR_001746329	AUH	AU RNA binding methylglutaconyl-CoA hydratase	protein_coding	562.984	0.30932	0.120086	2.57583	0.00999995	0.0253086
550	NM_181575,NR_126510,NR_126511	AUP1	AUP1 lipid droplet regulating VLDL assembly factor	protein_coding	4663.62	-0.143902	0.0405572	-3.54812	0.000387988	0.00132063
551	NM_000490,XM_011529267	AVP	arginine vasopressin	protein_coding	0	NA	NA	NA	NA	NA
552	NM_000706	AVPR1A	arginine vasopressin receptor 1A	protein_coding	0	NA	NA	NA	NA	NA
553	NM_000707	AVPR1B	arginine vasopressin receptor 1B	protein_coding	0	NA	NA	NA	NA	NA
554	NM_000054,NM_001146151,NR_027419	AVPR2	arginine vasopressin receptor 2	protein_coding	0	NA	NA	NA	NA	NA
558	NM_001278599,NM_001699,NM_021913	AXL	AXL receptor tyrosine kinase	protein_coding	25296.6	0.504501	0.0240717	20.9583	1.57746441736002e-97	3.58673342789873e-95
563	NM_001185	AZGP1	alpha-2-glycoprotein 1, zinc-binding	protein_coding	1.8749	0.745623	2.94882	0.252855	0.80038	NA
566	NM_001700	AZU1	azurocidin 1	protein_coding	0	NA	NA	NA	NA	NA
567	NM_004048,XM_005254549,XR_002957658	B2M	beta-2-microglobulin	protein_coding	11547.3	0.0281829	0.0292708	0.962833	0.335631	0.483978
570	NM_001127610,NM_001374715,NM_001701	BAAT	bile acid-CoA:amino acid N-acyltransferase	protein_coding	9.84401	-1.16918	0.969036	-1.20654	0.227611	0.357572
571	NM_001186,NM_206866,NR_027655	BACH1	BTB domain and CNC homolog 1	protein_coding	1376.98	0.0403627	0.0719203	0.561214	0.574652	0.710214
572	NM_004322,NM_032989	BAD	BCL2 associated agonist of cell death	protein_coding	1524.67	0.158721	0.0672591	2.35984	0.0182829	0.0430395
573	NM_001172415,NM_001349286,NM_001349299,NM_004323	BAG1	BAG cochaperone 1	protein_coding	1126.78	0.353934	0.0834731	4.2401	2.23424122054994e-05	9.37512685384798e-05
575	NM_001702,XM_011517202,XM_017013691,XM_017013692,XM_017013693,XM_017013694,XM_017013695,XM_017013696,XM_017013697	ADGRB1	adhesion G protein-coupled receptor B1	protein_coding	497.567	0.370546	0.117278	3.15955	0.00158014	0.00479127
576	NM_001294335,NM_001294336,NM_001364857,XM_011541848,XM_011541849,XM_011541858,XM_017001899,XM_017001900,XM_017001901,XM_017001902,XM_017001903,XM_017001904,XM_017001905,XM_017001906,XM_017001907,XM_017001908,XM_017001909,XM_017001910,XM_017001911,XM_017001912,XM_024448673,XR_001737343	ADGRB2	adhesion G protein-coupled receptor B2	protein_coding	1009.03	0.180672	0.0837163	2.15815	0.0309164	0.0677745
577	NM_001704	ADGRB3	adhesion G protein-coupled receptor B3	protein_coding	37.484	-0.214902	0.442933	-0.485181	0.627548	0.751938
578	NM_001188,XM_011514779,XM_011514780	BAK1	BCL2 antagonist/killer 1	protein_coding	1146.45	0.220416	0.0903572	2.43938	0.0147124	0.0354967
579	NM_001189	NKX3-2	NK3 homeobox 2	protein_coding	163.001	0.0570294	0.208234	0.273872	0.784183	0.867792
580	NM_000465,NM_001282543,NM_001282545,NM_001282548,NM_001282549,NR_104212,NR_104215,NR_104216,XM_017004613,XM_017004614,XR_002959322	BARD1	BRCA1 associated RING domain 1	protein_coding	1059.63	0.218629	0.0818356	2.67157	0.00754984	0.0196908
581	NM_001291428,NM_001291429,NM_001291430,NM_001291431,NM_004324,NM_138761,NM_138763,NM_138764,NR_027882,XM_017027077	BAX	BCL2 associated X, apoptosis regulator	protein_coding	1133.12	0.235477	0.0771582	3.05188	0.00227415	0.00666342
582	NM_024649	BBS1	Bardet-Biedl syndrome 1	protein_coding	621.206	0.744228	0.106338	6.99871	2.58335637117644e-12	2.34579212980148e-11
583	NM_001377456,NM_031885,NR_165293,NR_165294,NR_165295,NR_165296,NR_165297,XR_933379	BBS2	Bardet-Biedl syndrome 2	protein_coding	1013.42	0.226197	0.0813289	2.78127	0.00541471	0.0145826
585	NM_001252678,NM_001320665,NM_033028,NR_045565,NR_045566,XM_011521848,XM_011521849,XM_011521851,XM_017022450,XM_017022452,XM_017022453,XM_017022454	BBS4	Bardet-Biedl syndrome 4	protein_coding	589.856	-0.407159	0.113344	-3.59223	0.000327857	0.00113315
586	NM_001178091,NM_001178092,NM_001178093,NM_001178094,NM_005504,XM_017019768,XR_001748835	BCAT1	branched chain amino acid transaminase 1	protein_coding	7678.68	-0.061279	0.0344318	-1.77972	0.075122	0.14452
587	NM_001164773,NM_001190,NM_001284325,XM_024451630	BCAT2	branched chain amino acid transaminase 2	protein_coding	1258.77	0.309327	0.0736098	4.20226	2.64264279066826e-05	0.000109461
590	NM_000055,NR_137635,NR_137636	BCHE	butyrylcholinesterase	protein_coding	413.058	-0.227346	0.130162	-1.74664	0.0807003	0.153729
593	NM_000709,NM_001164783	BCKDHA	branched chain keto acid dehydrogenase E1 subunit alpha	protein_coding	711.359	0.457616	0.0996493	4.59226	4.38472459938496e-06	2.05419529102505e-05
594	NM_000056,NM_001318975,NM_183050,NR_134945,XM_005248756,XM_011536023,XM_011536024,XM_011536025,XR_001743546,XR_001743547,XR_001743548,XR_001743549,XR_002956292	BCKDHB	branched chain keto acid dehydrogenase E1 subunit beta	protein_coding	968.06	-0.138406	0.087813	-1.57614	0.114993	0.206418
595	NM_053056	CCND1	cyclin D1	protein_coding	21395.4	-0.502667	0.0283411	-17.7363	2.19987547830316e-70	2.75841739202234e-68
596	NM_000633,NM_000657,XM_011526135,XM_017025917,XR_935248	BCL2	BCL2 apoptosis regulator	protein_coding	730.189	0.717184	0.100908	7.10731	1.18326267126931e-12	1.10625977703704e-11
597	NM_001114735,NM_004049	BCL2A1	BCL2 related protein A1	protein_coding	217.424	-0.00490511	0.178493	-0.0274807	0.978076	0.988159
598	NM_001191,NM_001317919,NM_001317920,NM_001317921,NM_001322239,NM_001322240,NM_001322242,NM_138578,NR_134257,XM_011528964,XM_017027993,XR_001754364,XR_936599	BCL2L1	BCL2 like 1	protein_coding	3170.11	-0.42911	0.047546	-9.02516	1.79431614587073e-19	2.78928653013069e-18
599	NM_001199839,NM_004050	BCL2L2	BCL2 like 2	protein_coding	1363.58	-0.239971	0.0711626	-3.37216	0.000745818	0.00240697
600	gene-BAK1P1	BAK1P1	BCL2 antagonist/killer 1 pseudogene 1	pseudogene	30.0027	0.755853	0.50219	1.50511	0.132295	0.230748
601	gene-BAK1P2	BAK1P2	BCL2 antagonist/killer 1 pseudogene 2	pseudogene	0	NA	NA	NA	NA	NA
602	NM_005178,XM_011527197,XM_011527198,XM_011527200,XM_017027109,XM_017027110	BCL3	BCL3 transcription coactivator	protein_coding	423.978	-0.544593	0.128091	-4.2516	2.12245264773446e-05	8.94567103356789e-05
604	NM_001130845,NM_001134738,NM_001706,XM_005247694,XM_011513062	BCL6	BCL6 transcription repressor	protein_coding	259.208	-0.264944	0.169105	-1.56674	0.117175	0.209608
605	NM_001024808,NM_020993	BCL7A	BAF chromatin remodeling complex subunit BCL7A	protein_coding	927.428	-0.40022	0.089382	-4.47764	7.5474277926135e-06	3.40582921797931e-05
606	NR_027992	NBEAP1	neurobeachin pseudogene 1	transcribed_pseudogene	0.97308	-3.32676	4.75122	-0.70019	0.483809	NA
607	NM_004326,XM_005272971,XM_005277417,XM_005277418,XM_017002026	BCL9	BCL9 transcription coactivator	protein_coding	971.789	0.0124715	0.083671	0.149054	0.881511	0.931723
608	NM_001192	TNFRSF17	TNF receptor superfamily member 17	protein_coding	0	NA	NA	NA	NA	NA
610	NM_001194	HCN2	hyperpolarization activated cyclic nucleotide gated potassium and sodium channel 2	protein_coding	722.06	-0.290909	0.0988839	-2.94193	0.00326177	0.00926895
611	NM_001708	OPN1SW	opsin 1, short wave sensitive	protein_coding	1.41054	-3.86501	3.45151	-1.1198	0.262798	NA
613	NM_004327,NM_021574	BCR	BCR activator of RhoGEF and GTPase	protein_coding	1065.92	0.372576	0.0792129	4.70348	2.55761239160705e-06	1.2338037938918e-05
617	NM_001079866,NM_001257342,NM_001257343,NM_001257344,NM_001318836,NM_001320717,NM_001371443,NM_001371444,NM_001371446,NM_001371447,NM_001371448,NM_001371449,NM_001371450,NM_001371451,NM_001371452,NM_001371453,NM_001371454,NM_001371455,NM_001371456,NM_001374085,NM_001374086,NM_004328,NR_163955	BCS1L	BCS1 homolog, ubiquinol-cytochrome c reductase complex chaperone	protein_coding	1261.82	-0.0902419	0.0732401	-1.23214	0.217898	0.345559
618	NR_001568	BCYRN1	brain cytoplasmic RNA 1	lncRNA	306.905	0.747195	0.156693	4.76853	1.85578120125732e-06	9.10956730715055e-06
619	gene-BCYRN1P1	BCYRN1P1	brain cytoplasmic RNA 1, pseudogene 1	pseudogene	78.1138	0.742608	0.307388	2.41586	0.015698	0.0376456
622	NM_004051,NM_203314,NM_203315,XM_005269352,XM_005269355,XM_011513067,XM_017007007,XM_017007008,XM_017007009,XM_017007010,XM_017007011,XM_017007012,XM_017007013,XM_017007015,XR_001740229	BDH1	3-hydroxybutyrate dehydrogenase 1	protein_coding	2211.08	0.343337	0.0590713	5.81225	6.16385837992216e-09	4.07096347609654e-08
623	NM_000710	BDKRB1	bradykinin receptor B1	protein_coding	0	NA	NA	NA	NA	NA
624	NM_000623,NM_001379692	BDKRB2	bradykinin receptor B2	protein_coding	0	NA	NA	NA	NA	NA
627	NM_001143805,NM_001143806,NM_001143807,NM_001143808,NM_001143809,NM_001143810,NM_001143811,NM_001143812,NM_001143813,NM_001143814,NM_001143816,NM_001709,NM_170731,NM_170732,NM_170733,NM_170734,NM_170735,XM_011520280	BDNF	brain derived neurotrophic factor	protein_coding	3098.5	-0.506088	0.048225	-10.4943	9.17482682552486e-26	2.03721773249577e-24
629	NM_001710	CFB	complement factor B	protein_coding	3.10178	0.177405	4.28767	0.0413756	0.966996	NA
631	NM_001161705,NM_001195,NM_001278606,NM_001278607,NM_001278608,XM_017028005	BFSP1	beaded filament structural protein 1	protein_coding	114.19	-0.753404	0.263708	-2.85696	0.0042772	0.0118197
632	NM_199173	BGLAP	bone gamma-carboxyglutamate protein	protein_coding	1.47861	-0.843965	2.85671	-0.295433	0.767663	NA
633	NM_001711,XM_017029724	BGN	biglycan	protein_coding	2.86337	0.0839626	4.30182	0.0195179	0.984428	NA
634	NM_001024912,NM_001184813,NM_001184815,NM_001184816,NM_001205344,NM_001712,XM_011527206	CEACAM1	CEA cell adhesion molecule 1	protein_coding	0	NA	NA	NA	NA	NA
635	NM_001713	BHMT	betaine--homocysteine S-methyltransferase	protein_coding	0	NA	NA	NA	NA	NA
636	NM_001003398,NM_001354186,NM_001354187,NM_001354188,NM_001354189,NM_001363603,NM_001714,NR_148725,XM_011520812,XM_011520813,XM_011520814,XM_011520815,XR_002957369	BICD1	BICD cargo adaptor 1	protein_coding	2070.37	-0.451528	0.0588845	-7.66803	1.74660768055118e-14	1.91666028162415e-13
637	NM_001196,NM_001244567,NM_001244569,NM_001244570,NM_001244572,NM_197966,NM_197967	BID	BH3 interacting domain death agonist	protein_coding	582.714	0.444069	0.109837	4.04298	5.27752932227283e-05	0.000207799
638	NM_001197	BIK	BCL2 interacting killer	protein_coding	42.7064	1.21903	0.433171	2.81419	0.00488999	0.0133188
639	NM_001198,NM_182907,XM_006715550,XM_011536062,XM_011536063,XM_011536064,XM_017011187	PRDM1	PR/SET domain 1	protein_coding	59.7073	-0.27283	0.356432	-0.765447	0.444005	0.594226
640	NM_001330465,NM_001715,XM_011543824,XM_011543825,XM_011543827,XM_011543828,XM_011543829	BLK	BLK proto-oncogene, Src family tyrosine kinase	protein_coding	1.26855	-1.78292	3.76848	-0.473114	0.636132	NA
641	NM_000057,NM_001287246,NM_001287247,NM_001287248,XM_006720632,XM_011521881,XM_011521882	BLM	BLM RecQ like helicase	protein_coding	1960.98	0.169603	0.0587858	2.8851	0.00391294	0.0109014
642	NM_000386	BLMH	bleomycin hydrolase	protein_coding	1776.89	-0.357299	0.0674295	-5.29886	1.16528142421713e-07	6.5843419904489e-07
643	NM_001716,NM_032966	CXCR5	C-X-C motif chemokine receptor 5	protein_coding	0.538745	0.24611	4.97376	0.0494818	0.960535	NA
644	NM_000712,NM_001253823,XM_011515474,XM_017012520,XM_024446867	BLVRA	biliverdin reductase A	protein_coding	784.789	0.21675	0.092461	2.34424	0.0190661	0.0446475
645	NM_000713	BLVRB	biliverdin reductase B	protein_coding	1195.12	-0.572398	0.0762713	-7.50476	6.15412954794804e-14	6.43448014599374e-13
646	NM_001301206,NM_001717,XM_011521893,XM_011521894	BNC1	basonuclin 1	protein_coding	447.81	0.0164528	0.125463	0.131136	0.895667	0.940564
648	NM_005180	BMI1	BMI1 proto-oncogene, polycomb ring finger	protein_coding	4232.94	-0.0367633	0.0457572	-0.803443	0.421719	0.57317
649	NM_001199,NM_006129,NR_033403,NR_033404	BMP1	bone morphogenetic protein 1	protein_coding	534.62	0.0189111	0.116432	0.162422	0.870973	0.925114
650	NM_001200	BMP2	bone morphogenetic protein 2	protein_coding	55.8962	0.309839	0.362392	0.854982	0.392561	0.543725
651	NM_001201,XM_006714291	BMP3	bone morphogenetic protein 3	protein_coding	14.0908	0.765847	0.775921	0.987017	0.323634	0.470377
652	NM_001202,NM_001347912,NM_001347913,NM_001347914,NM_001347915,NM_001347916,NM_001347917,NM_130850,NM_130851	BMP4	bone morphogenetic protein 4	protein_coding	157.339	0.0674567	0.209899	0.321376	0.747925	0.843431
653	NM_001329754,NM_001329756,NM_021073,XM_011514817,XM_024446524	BMP5	bone morphogenetic protein 5	protein_coding	0	NA	NA	NA	NA	NA
654	NM_001718	BMP6	bone morphogenetic protein 6	protein_coding	188.14	0.800649	0.19663	4.07187	4.66381515028571e-05	0.000185692
655	NM_001719	BMP7	bone morphogenetic protein 7	protein_coding	0.703783	3.02397	4.86524	0.621547	0.53424	NA
656	NM_001720,XM_005271149,XM_011542022,XM_011542024,XM_011542025,XM_017002155,XM_017002156,XM_024449299,XR_946748,XR_946749,XR_946750	BMP8B	bone morphogenetic protein 8b	protein_coding	288.616	0.131086	0.15591	0.840778	0.400473	0.551414
657	NM_004329,XM_011540103,XM_011540104	BMPR1A	bone morphogenetic protein receptor type 1A	protein_coding	1571.16	-0.211618	0.0657027	-3.22084	0.00127814	0.00394286
658	NM_001203,NM_001256792,NM_001256793,NM_001256794,XM_011532201,XM_017008558,XM_017008559,XM_017008560,XM_017008561	BMPR1B	bone morphogenetic protein receptor type 1B	protein_coding	2.33157	0.620724	2.60193	0.238563	0.811445	NA
659	NM_001204,XM_011511687	BMPR2	bone morphogenetic protein receptor type 2	protein_coding	1741.3	0.015578	0.0654669	0.237952	0.811918	0.886859
660	NM_001320866,NM_001721,NM_203281,XM_017029752	BMX	BMX non-receptor tyrosine kinase	protein_coding	0	NA	NA	NA	NA	NA
661	NM_001722,XR_949463	POLR3D	RNA polymerase III subunit D	protein_coding	791.83	0.148896	0.0919236	1.61978	0.105279	0.192204
662	NM_001205,NM_013978,NM_013979,NM_013980,XM_011534638,XM_011534639	BNIP1	BCL2 interacting protein 1	protein_coding	808.086	-0.271157	0.0928467	-2.92048	0.00349488	0.00985258
663	NM_001320674,NM_001320675,NM_001368057,NM_001368058,NM_001368059,NM_001368060,NM_001368061,NM_004330	BNIP2	BCL2 interacting protein 2	protein_coding	2284.72	0.0100704	0.0588166	0.171217	0.864053	0.920746
664	NM_004052	BNIP3	BCL2 interacting protein 3	protein_coding	2620.65	-0.323074	0.0535346	-6.03487	1.59094943725007e-09	1.12621256759757e-08
665	NM_001330491,NM_004331	BNIP3L	BCL2 interacting protein 3 like	protein_coding	1955.44	0.368675	0.0611136	6.03262	1.61323768952537e-09	1.14056974790531e-08
666	NM_032515,XM_011511696,XM_011511697,XM_017004775,XM_017004776	BOK	BCL2 family apoptosis regulator BOK	protein_coding	1050.37	0.554302	0.0831598	6.6655	2.63767468250941e-11	2.19415933467478e-10
667	NM_001144769,NM_001144770,NM_001374722,NM_001374729,NM_001374730,NM_001374734,NM_001374736,NM_001723,NM_015548,NM_183380,XM_005249315,XM_005249316,XM_005249318,XM_005249319,XM_005249320,XM_005249322,XM_005249323,XM_005249324,XM_011514824,XM_011514825,XM_017011205,XM_017011206,XM_017011207,XM_017011209,XM_017011210,XM_017011211,XM_017011212,XM_017011213,XM_017011214,XM_017011215,XM_017011216,XM_01…	DST	dystonin	protein_coding	17565.7	-0.352368	0.0298308	-11.8122	3.3758027866712e-32	1.06690905479738e-30
668	NM_023067	FOXL2	forkhead box L2	protein_coding	714.474	0.00139579	0.102126	0.0136673	0.989095	0.99405
669	NM_001293085,NM_001724,NM_199186,XM_011516527	BPGM	bisphosphoglycerate mutase	protein_coding	500.929	-0.125456	0.117241	-1.07006	0.28459	0.425749
670	NM_001302777,NM_004332,NR_026648,NR_026649,XR_002956297,XR_002956298,XR_002956299	BPHL	biphenyl hydrolase like	protein_coding	309.6	0.557446	0.150624	3.7009	0.000214836	0.000767084
671	NM_001725,XM_024451972	BPI	bactericidal permeability increasing protein	protein_coding	0	NA	NA	NA	NA	NA
672	NM_007294,NM_007297,NM_007298,NM_007299,NM_007300,NR_027676	BRCA1	BRCA1 DNA repair associated	protein_coding	3500.91	-0.0169264	0.0504028	-0.335822	0.737005	0.835537
673	NM_001354609,NM_001374244,NM_001374258,NM_001378467,NM_001378468,NM_001378469,NM_001378470,NM_001378471,NM_001378472,NM_001378473,NM_001378474,NM_001378475,NM_004333,XM_017012559,XR_001744857,XR_001744858	BRAF	B-Raf proto-oncogene, serine/threonine kinase	protein_coding	1718.51	-0.138474	0.0684634	-2.0226	0.0431145	0.0902679
675	NM_000059	BRCA2	BRCA2 DNA repair associated	protein_coding	2504.47	-0.194822	0.0534222	-3.64683	0.000265492	0.000931764
676	NM_001242805,NM_001242806,NM_001242807,NM_001242808,NM_001242810,NM_001726,NM_207189,XM_006710853,XM_006710854,XM_006710855,XM_006710856,XM_006710857,XM_011542032,XM_011542033,XM_011542034,XM_011542035,XM_011542036	BRDT	bromodomain testis associated	protein_coding	0	NA	NA	NA	NA	NA
677	NM_001244698,NM_001244701,NM_004926	ZFP36L1	ZFP36 ring finger protein like 1	protein_coding	3639.28	-0.160719	0.0445011	-3.61158	0.00030434	0.00105938
678	NM_006887	ZFP36L2	ZFP36 ring finger protein like 2	protein_coding	1837.74	0.127877	0.0609066	2.09956	0.0357679	0.0768975
680	NM_001727	BRS3	bombesin receptor subtype 3	protein_coding	0	NA	NA	NA	NA	NA
682	NM_001322243,NM_001728,NM_198589,NM_198590,NM_198591,XM_017027173	BSG	basigin (Ok blood group)	protein_coding	18031.7	-0.00488083	0.0251516	-0.194056	0.846132	0.908673
683	NM_004334,XM_005248185,XM_005248186,XM_011513878,XM_011513879,XM_011513881,XM_017008565,XM_017008566	BST1	bone marrow stromal cell antigen 1	protein_coding	33.8869	-1.58396	0.508327	-3.11603	0.00183303	0.00548493
684	NM_004335	BST2	bone marrow stromal cell antigen 2	protein_coding	1.06014	3.60225	4.07034	0.885	0.376157	NA
685	NM_001316963,NM_001729,XM_011532211,XM_017008568	BTC	betacellulin	protein_coding	294.81	1.11939	0.158633	7.05645	1.70806408270184e-12	1.57787739990869e-11
686	NM_001281723,NM_001281724,NM_001281725,NM_001281726,NM_001323582,NM_001370658,NM_001370752,NM_001370753,XM_011534041,XM_017007088,XM_024453724	BTD	biotinidase	protein_coding	686.286	-0.0700938	0.109218	-0.641778	0.521017	0.664358
687	NM_001206	KLF9	Kruppel like factor 9	protein_coding	121.813	-0.453039	0.240488	-1.88383	0.0595879	0.118751
688	NM_001286818,NM_001730	KLF5	Kruppel like factor 5	protein_coding	159.805	0.0781133	0.235349	0.331904	0.739962	0.837679
689	NM_001037637,NM_001207	BTF3	basic transcription factor 3	protein_coding	12167.6	0.15668	0.0285384	5.49014	4.01613114812388e-08	2.42174980441855e-07
690	NR_026983	BTF3P11	basic transcription factor 3 pseudogene 11	transcribed_pseudogene	0.295475	1.71555	4.97832	0.344604	0.730392	NA
693	gene-BTF3P1	BTF3P1	BTF3 pseudogene 1	pseudogene	0	NA	NA	NA	NA	NA
694	NM_001731	BTG1	BTG anti-proliferation factor 1	protein_coding	1070.37	0.0730802	0.0790996	0.923902	0.355538	0.505113
695	NM_000061,NM_001287344,NM_001287345	BTK	Bruton tyrosine kinase	protein_coding	0	NA	NA	NA	NA	NA
696	NM_001732	BTN1A1	butyrophilin subfamily 1 member A1	protein_coding	0	NA	NA	NA	NA	NA
699	NM_001278616,NM_001278617,NM_004336,XR_923001	BUB1	BUB1 mitotic checkpoint serine/threonine kinase	protein_coding	4940.56	0.222314	0.0391376	5.68033	1.34435889564703e-08	8.54148742454128e-08
701	NM_001211	BUB1B	BUB1 mitotic checkpoint serine/threonine kinase B	protein_coding	3982.84	0.245476	0.0431478	5.68918	1.27647489289949e-08	8.1405109755479e-08
705	NM_004053	BYSL	bystin like	protein_coding	2424.1	-0.0355234	0.0580189	-0.612274	0.540357	0.681712
706	NM_000714,NM_001256530,NM_001256531,NR_046308	TSPO	translocator protein	protein_coding	1479.12	0.534703	0.067903	7.87451	3.42087165255814e-15	3.94963603866446e-14
708	NM_001212	C1QBP	complement C1q binding protein	protein_coding	7441.92	0.285418	0.0342266	8.33905	7.48895988732266e-17	9.78614811942631e-16
710	NM_000062,NM_001032295	SERPING1	serpin family G member 1	protein_coding	0.461999	-2.25739	4.89483	-0.461179	0.64467	NA
711	NR_024615	ERC2-IT1	ERC2 intronic transcript 1	lncRNA	0.461999	-2.25739	4.89483	-0.461179	0.64467	NA
712	NM_001347465,NM_001347466,NM_015991	C1QA	complement C1q A chain	protein_coding	0	NA	NA	NA	NA	NA
713	NM_000491,NM_001371184,NM_001378156	C1QB	complement C1q B chain	protein_coding	0	NA	NA	NA	NA	NA
714	NM_001114101,NM_001347619,NM_001347620,NM_172369	C1QC	complement C1q C chain	protein_coding	0	NA	NA	NA	NA	NA
715	NM_001354346,NM_001733	C1R	complement C1r	protein_coding	55.5971	0.27147	0.362915	0.748027	0.454444	0.604099
716	NM_001346850,NM_001734,NM_201442,XM_005253760	C1S	complement C1s	protein_coding	19.6478	-0.848544	0.655094	-1.2953	0.195216	0.316386
717	NM_000063,NM_001145903,NM_001178063,NM_001282457,NM_001282458,NM_001282459	C2	complement C2	protein_coding	8.41237	-2.1521	1.10413	-1.94914	0.0512788	0.104788
718	NM_000064	C3	complement C3	protein_coding	2.58947	4.89336	2.5361	1.92948	0.0536714	NA
719	NM_001326475,NM_001326477,NM_004054	C3AR1	complement C3a receptor 1	protein_coding	17.501	-0.846352	0.719487	-1.17633	0.239465	0.372081
720	NM_001252204,NM_007293	C4A	complement C4A (Rodgers blood group)	protein_coding	194.01	-0.613532	0.191582	-3.20245	0.00136264	0.0041786
721	NM_001002029	C4B	complement C4B (Chido blood group)	protein_coding	151.604	-0.64204	0.216106	-2.97094	0.00296885	0.00850174
722	NM_000715,XM_005273251,XM_005273252	C4BPA	complement component 4 binding protein alpha	protein_coding	0	NA	NA	NA	NA	NA
725	NM_000716,NM_001017364,NM_001017365,NM_001017366,NM_001017367,XM_005273254,XM_005273255,XM_024449464	C4BPB	complement component 4 binding protein beta	protein_coding	0	NA	NA	NA	NA	NA
726	NM_004055,XM_011545225,XM_017018223	CAPN5	calpain 5	protein_coding	868.608	-0.249321	0.0878431	-2.83826	0.00453608	0.0124684
727	NM_001317163,NM_001317164,NM_001735	C5	complement C5	protein_coding	190.86	0.150952	0.190942	0.790567	0.429197	0.579847
728	NM_001736,XM_005259190	C5AR1	complement C5a receptor 1	protein_coding	20.8148	-1.03622	0.619094	-1.67377	0.0941758	0.175153
729	NM_000065,NM_001115131,XM_006714496,XM_011514114,XM_011514115,XM_011514116,XM_011514117,XM_011514118,XM_011514119,XM_011514121,XM_017009818,XM_017009819	C6	complement C6	protein_coding	0	NA	NA	NA	NA	NA
730	NM_000587	C7	complement C7	protein_coding	0.923998	-3.25572	4.84017	-0.672645	0.501173	NA
731	NM_000562,XM_011542079,XM_017002234	C8A	complement C8 alpha chain	protein_coding	0	NA	NA	NA	NA	NA
732	NM_000066,NM_001278543,NM_001278544,XM_017002235,XR_001737397	C8B	complement C8 beta chain	protein_coding	0.24327	-1.3181	4.99294	-0.263992	0.791786	NA
733	NM_000606,XR_245338	C8G	complement C8 gamma chain	protein_coding	17.0885	1.19064	0.6958	1.71119	0.0870465	0.164165
734	NM_001126111,NM_004337,XM_011517287,XM_011517288	OSGIN2	oxidative stress induced growth inhibitor family member 2	protein_coding	1667.01	-0.343749	0.0656768	-5.23394	1.65931688309362e-07	9.21404454815873e-07
735	NM_001737	C9	complement C9	protein_coding	0	NA	NA	NA	NA	NA
738	NM_013265,NR_073519	VPS51	VPS51 subunit of GARP complex	protein_coding	2797.36	1.0883	0.0526863	20.6563	8.57100408471541e-95	1.76097991152593e-92
740	NM_004927,NR_037567,NR_037568	MRPL49	mitochondrial ribosomal protein L49	protein_coding	3006.31	-0.138185	0.0513345	-2.69186	0.00710544	0.0186529
741	NM_014205	ZNHIT2	zinc finger HIT-type containing 2	protein_coding	452.978	0.0610472	0.122679	0.497616	0.618755	0.745593
744	NM_001145399,NM_001377952,NM_001377953,NM_001377954,NM_001377955,NM_001377956,NM_001584,NR_165336,NR_165337,NR_165338,NR_165339,NR_165340,NR_165341,NR_165342,NR_165343,NR_165344,NR_165345,NR_165346,NR_165347,NR_165348,XM_005253111,XM_005253114,XM_017018231,XM_024448676	MPPED2	metallophosphoesterase domain containing 2	protein_coding	0	NA	NA	NA	NA	NA
745	NM_001127392,NM_013279,XM_005274222,XM_005274223,XM_005274224,XM_005274225,XM_005274226,XM_005274227,XM_005274228,XM_011545234,XM_024448677	MYRF	myelin regulatory factor	protein_coding	609.379	1.04692	0.109491	9.56165	1.15896439445488e-21	2.02290888624761e-20
746	NM_014206	TMEM258	transmembrane protein 258	protein_coding	1952.1	0.00127068	0.05942	0.0213847	0.982939	0.990716
747	NM_006133,XM_017018238,XM_017018239,XM_017018240	DAGLA	diacylglycerol lipase alpha	protein_coding	641.514	-0.465093	0.109414	-4.25076	2.13048233558267e-05	8.97286126665626e-05
750	NR_122031	GAS8-AS1	GAS8 antisense RNA 1	lncRNA	0	NA	NA	NA	NA	NA
752	NM_005892,XM_006722062,XM_006722063,XM_006722064,XM_006722065,XM_006722066,XM_006722069,XM_006722070,XM_011525179,XM_011525180,XM_011525182	FMNL1	formin like 1	protein_coding	735.087	1.32261	0.100352	13.1797	1.14847160503172e-39	5.19493004790606e-38
753	NM_001003674,NM_001003675,NM_001276249,NM_001276251,NM_001378098,NM_001378099,NM_001378100,NM_001378101,NM_181481,NM_181482,XM_006722353,XM_006722354,XM_011525737,XM_011525738,XM_017025961,XM_017025962,XM_017025963,XM_017025964,XM_017025965,XM_017025966,XM_017025967,XM_017025968,XM_017025969,XM_017025970,XM_017025971,XM_017025972,XM_024451249,XM_024451250,XM_024451251,XM_024451252,XM_024451254,XM…	LDLRAD4	low density lipoprotein receptor class A domain containing 4	protein_coding	3.07005	-0.657809	2.00285	-0.328437	0.742581	NA
754	NM_001286822,NM_004339,NR_104597	PTTG1IP	PTTG1 interacting protein	protein_coding	11078.2	-0.168985	0.0311008	-5.43344	5.52770755494614e-08	3.26285901469355e-07
755	NM_001271440,NM_001271441,NM_001271442,NM_004928,XM_006724051,XM_006724053,XM_017028470,XM_017028471,XM_017028472,XR_937571	CFAP410	cilia and flagella associated protein 410	protein_coding	161.477	0.219766	0.207477	1.05923	0.289494	0.431423
757	NM_006134,NR_040016,XM_011529746	TMEM50B	transmembrane protein 50B	protein_coding	980.879	-0.335614	0.0854322	-3.92842	8.55048266802884e-05	0.000325908
758	NM_001044370,NM_001362786	MPPED1	metallophosphoesterase domain containing 1	protein_coding	0.48654	-2.32527	4.88983	-0.475532	0.634408	NA
759	NM_001128829,NM_001128830,NM_001128831,NM_001164830,NM_001291967,NM_001291968,NM_001738	CA1	carbonic anhydrase 1	protein_coding	0	NA	NA	NA	NA	NA
760	NM_000067,NM_001293675	CA2	carbonic anhydrase 2	protein_coding	35.9793	1.06426	0.471392	2.2577	0.0239645	0.0543166
761	NM_005181	CA3	carbonic anhydrase 3	protein_coding	20.3044	-0.473885	0.622298	-0.761508	0.446354	0.596267
762	NM_000717,NR_137422,XM_005257639,XM_011525183,XM_017025012,XR_001752604,XR_001752605,XR_001752606,XR_001752607,XR_001752608,XR_001752609,XR_001752610	CA4	carbonic anhydrase 4	protein_coding	1.23893	0.694865	3.16741	0.219379	0.826354	NA
763	NM_001367225,NM_001739,NR_159798,NR_159799,XM_005256134,XM_011523309,XM_017023646	CA5A	carbonic anhydrase 5A	protein_coding	0	NA	NA	NA	NA	NA
764	gene-CA5AP1	CA5AP1	carbonic anhydrase 5A pseudogene 1	pseudogene	0	NA	NA	NA	NA	NA
765	NM_001215,NM_001270500,NM_001270501,NM_001270502,XM_011542083,XM_011542084	CA6	carbonic anhydrase 6	protein_coding	2.24835	-0.803463	2.23479	-0.359525	0.719202	NA
766	NM_001014435,NM_001365337,NM_005182,XM_011523312	CA7	carbonic anhydrase 7	protein_coding	0	NA	NA	NA	NA	NA
767	NM_001321837,NM_001321838,NM_001321839,NM_004056,NR_135821,XM_011517587,XM_011517588,XM_017013818	CA8	carbonic anhydrase 8	protein_coding	1.41054	-3.86501	3.45151	-1.1198	0.262798	NA
768	NM_001216,XR_001746374,XR_428428	CA9	carbonic anhydrase 9	protein_coding	0	NA	NA	NA	NA	NA
770	NM_001217,NR_136241,XR_002958355	CA11	carbonic anhydrase 11	protein_coding	171.006	-0.104939	0.204429	-0.513327	0.607723	0.737248
771	NM_001218,NM_001293642,NM_206925,NR_135511	CA12	carbonic anhydrase 12	protein_coding	418.448	-0.176426	0.133361	-1.32292	0.185862	0.304234
773	NM_000068,NM_001127221,NM_001127222,NM_001174080,NM_023035	CACNA1A	calcium voltage-gated channel subunit alpha1 A	protein_coding	7.05902	-0.558535	1.31555	-0.424565	0.671154	NA
774	NM_000718,NM_001243812	CACNA1B	calcium voltage-gated channel subunit alpha1 B	protein_coding	2.79356	0.0400448	2.36763	0.0169135	0.986506	NA
775	NM_000719,NM_001129827,NM_001129829,NM_001129830,NM_001129831,NM_001129832,NM_001129833,NM_001129834,NM_001129835,NM_001129836,NM_001129837,NM_001129838,NM_001129839,NM_001129840,NM_001129841,NM_001129842,NM_001129843,NM_001129844,NM_001129846,NM_001167623,NM_001167624,NM_001167625,NM_199460,XM_006719017,XM_011521020,XM_011521023,XM_017019926,XM_017019927,XM_017019928,XM_017019929,XM_017019930,XM…	CACNA1C	calcium voltage-gated channel subunit alpha1 C	protein_coding	1.41054	-3.86501	3.45151	-1.1198	0.262798	NA
776	NM_000720,NM_001128839,NM_001128840,XM_005265448,XM_011534094,XM_011534096,XM_011534097,XM_011534099,XM_011534100,XM_017007137,XM_017007138,XM_017007139,XM_017007140,XM_017007141,XM_017007142,XM_017007143,XM_017007144,XM_017007145	CACNA1D	calcium voltage-gated channel subunit alpha1 D	protein_coding	0	NA	NA	NA	NA	NA
777	NM_000721,NM_001205293,NM_001205294,XM_017002243,XM_017002244,XM_017002245,XM_017002246,XM_017002247,XM_017002248,XM_017002249,XM_017002250,XM_017002251	CACNA1E	calcium voltage-gated channel subunit alpha1 E	protein_coding	0	NA	NA	NA	NA	NA
778	NM_001256789,NM_001256790,NM_005183,XM_011543983,XM_017029836	CACNA1F	calcium voltage-gated channel subunit alpha1 F	protein_coding	0	NA	NA	NA	NA	NA
779	NM_000069,XM_005245478	CACNA1S	calcium voltage-gated channel subunit alpha1 S	protein_coding	0	NA	NA	NA	NA	NA
780	NM_001202521,NM_001202522,NM_001202523,NM_001297652,NM_001297653,NM_001297654,NM_001954,NM_013993,NM_013994,XM_006715185,XM_011514882,XM_011514883,XM_011514884,XM_011514885,XM_011514886,XM_011514887,XM_011514888,XM_017011268,XM_017011269,XM_024446540,XM_024446541,XM_024446542	DDR1	discoidin domain receptor tyrosine kinase 1	protein_coding	1364.21	0.393264	0.0771533	5.09718	3.44751243038912e-07	1.84875564388131e-06
781	NM_000722,NM_001302890,NM_001366867,XM_005250572,XM_005250573,XM_005250574,XM_006716118,XM_006716119,XM_006716120,XM_006716121,XM_011516570,XM_011516571,XM_011516572,XM_017012588,XR_001744873,XR_001744874	CACNA2D1	calcium voltage-gated channel auxiliary subunit alpha2delta 1	protein_coding	1528.83	-0.376734	0.0686999	-5.48376	4.16376248968683e-08	2.50016344143061e-07
782	NM_000723,NM_199247,NM_199248,XM_005257645,XM_005257646,XM_006722072,XM_017025024,XM_017025025,XM_017025026,XM_017025027,XM_017025028,XM_017025029,XM_017025030,XM_024450920	CACNB1	calcium voltage-gated channel auxiliary subunit beta 1	protein_coding	453.528	-0.0687962	0.123137	-0.558697	0.576368	0.711717
783	NM_000724,NM_001167945,NM_001330060,NM_201570,NM_201571,NM_201572,NM_201590,NM_201593,NM_201596,NM_201597,XM_005252588,XM_005252591,XM_006717502,XM_011519659,XM_017016625,XR_001747198	CACNB2	calcium voltage-gated channel auxiliary subunit beta 2	protein_coding	0	NA	NA	NA	NA	NA
784	NM_000725,NM_001206915,NM_001206916,NM_001206917,XM_011538727,XM_011538728,XM_017019957,XM_024449180,XM_024449181,XR_001748867,XR_001748868	CACNB3	calcium voltage-gated channel auxiliary subunit beta 3	protein_coding	552.325	0.640471	0.115048	5.56697	2.59207658021538e-08	1.59231563121084e-07
785	NM_000726,NM_001005746,NM_001005747,NM_001145798,NM_001320722,NM_001330113,NM_001330114,NM_001330115,NM_001330116,NM_001330117,NM_001330118,XM_011511796,XM_011511797,XM_017004885,XM_017004888,XM_024453128,XR_001738928,XR_001738935,XR_001738937,XR_001738938,XR_001738939,XR_001738940,XR_002959337,XR_002959338,XR_923022	CACNB4	calcium voltage-gated channel auxiliary subunit beta 4	protein_coding	182.131	0.395145	0.198701	1.98864	0.0467411	0.0967443
786	NM_000727	CACNG1	calcium voltage-gated channel auxiliary subunit gamma 1	protein_coding	0	NA	NA	NA	NA	NA
788	NM_000387	SLC25A20	solute carrier family 25 member 20	protein_coding	429.606	-0.502843	0.132715	-3.78888	0.000151327	0.000555201
789	gene-SLC25A20P1	SLC25A20P1	solute carrier family 25 member 20 pseudogene 1	pseudogene	0	NA	NA	NA	NA	NA
790	NM_001306079,NM_004341,XM_006712101,XM_024453131	CAD	carbamoyl-phosphate synthetase 2, aspartate transcarbamylase, and dihydroorotase	protein_coding	5450.37	-0.278243	0.0397202	-7.00507	2.46855847638613e-12	2.24274521565332e-11
793	NM_001366795,NM_004929	CALB1	calbindin 1	protein_coding	0.469189	2.4441	4.90453	0.498336	0.618247	NA
794	NM_001740,NM_007088,NR_027910,XR_002957842	CALB2	calbindin 2	protein_coding	21.6505	-1.16734	0.618073	-1.88868	0.0589347	0.117628
795	NM_004057,XM_017029841	S100G	S100 calcium binding protein G	protein_coding	0	NA	NA	NA	NA	NA
796	NM_001033952,NM_001033953,NM_001378949,NM_001378950,NM_001741,NR_125898,NR_166196,XM_017018283,XM_017018284	CALCA	calcitonin related polypeptide alpha	protein_coding	0	NA	NA	NA	NA	NA
797	NM_000728	CALCB	calcitonin related polypeptide beta	protein_coding	4.52648	0.808785	1.47767	0.547339	0.584146	NA
799	NM_001164737,NM_001164738,NM_001742	CALCR	calcitonin receptor	protein_coding	0.48654	-2.32527	4.88983	-0.475532	0.634408	NA
800	NM_004342,NM_033138,NM_033139,NM_033140,NM_033157,XM_017012650,XM_017012652,XM_017012654,XM_024446942,XM_024446943,XR_001744877,XR_001744879,XR_001744880,XR_001744881,XR_002956488,XR_002956489,XR_002956490,XR_927535,XR_927537,XR_927541,XR_927542	CALD1	caldesmon 1	protein_coding	143.874	-0.479841	0.230265	-2.08386	0.0371726	0.0795163
801	NM_001363669,NM_001363670,NM_006888	CALM1	calmodulin 1	protein_coding	4458.79	-0.104246	0.0440321	-2.3675	0.0179086	0.0422341
802	gene-CALM1P1	CALM1P1	calmodulin 1 pseudogene 1	pseudogene	0	NA	NA	NA	NA	NA
804	gene-CALM1P2	CALM1P2	calmodulin 1 pseudogene 2	pseudogene	0	NA	NA	NA	NA	NA
805	NM_001305624,NM_001305625,NM_001305626,NM_001743	CALM2	calmodulin 2	protein_coding	15823.8	0.37109	0.0269744	13.7571	4.61681689903711e-43	2.35016652475462e-41
806	gene-CALM2P2	CALM2P2	calmodulin 2 pseudogene 2	pseudogene	30.6015	0.38065	0.492813	0.772402	0.439876	0.590063
807	gene-CALM2P3	CALM2P3	calmodulin 2 pseudogene 3	pseudogene	1.00434	0.157538	3.58522	0.0439409	0.964952	NA
808	NM_001329921,NM_001329922,NM_001329923,NM_001329924,NM_001329925,NM_001329926,NM_005184	CALM3	calmodulin 3	protein_coding	9469.77	0.693714	0.0338386	20.5006	2.12464164978009e-93	4.26253106514116e-91
810	NM_005185	CALML3	calmodulin like 3	protein_coding	0	NA	NA	NA	NA	NA
811	NM_004343	CALR	calreticulin	protein_coding	35675	0.00182103	0.0220834	0.0824616	0.93428	0.962649
813	NM_001130674,NM_001199671,NM_001199672,NM_001199673,NM_001219,NR_074086,XM_017012659	CALU	calumenin	protein_coding	10535.5	-0.256671	0.0317667	-8.07988	6.48286887247579e-16	7.93627874245008e-15
814	NM_001323374,NM_001323375,NM_001323376,NM_001323377,NM_001744,XR_001742281,XR_001742282,XR_948303	CAMK4	calcium/calmodulin dependent protein kinase IV	protein_coding	1772.12	0.0891169	0.0647246	1.37686	0.168555	0.281002
815	NM_001363989,NM_001363990,NM_001369025,NM_015981,NM_171825	CAMK2A	calcium/calmodulin dependent protein kinase II alpha	protein_coding	0.938378	3.43631	4.84536	0.709196	0.478203	NA
816	NM_001220,NM_001293170,NM_172078,NM_172079,NM_172080,NM_172081,NM_172082,NM_172083,NM_172084,XM_005249862,XM_005249864,XM_006715781,XM_006715784,XM_011515547,XM_011515549,XM_011515550,XM_011515551,XM_011515552,XM_011515553,XM_011515554,XM_011515555,XM_011515556,XM_011515557,XM_011515558,XM_011515559,XM_017012660,XM_017012661,XM_017012662,XM_017012663,XM_017012664,XM_017012665,XM_017012666,XM_0170…	CAMK2B	calcium/calmodulin dependent protein kinase II beta	protein_coding	5.46979	-1.2318	1.36046	-0.905428	0.365239	NA
817	NM_001221,NM_001321566,NM_001321567,NM_001321568,NM_001321569,NM_001321570,NM_001321571,NM_001321572,NM_001321573,NM_001321574,NM_001321575,NM_001321576,NM_001321577,NM_001321578,NM_001321579,NM_001321580,NM_001321581,NM_001321582,NM_001321583,NM_001321584,NM_001321585,NM_001321586,NM_001321587,NM_001321588,NM_001321589,NM_001321590,NM_001321591,NM_001321592,NM_172114,NM_172115,NM_172127,NM_17212…	CAMK2D	calcium/calmodulin dependent protein kinase II delta	protein_coding	828.169	0.88555	0.0991998	8.92693	4.37980872908761e-19	6.63311529814663e-18
818	NM_001204492,NM_001222,NM_001320898,NM_001367514,NM_001367516,NM_001367517,NM_001367518,NM_001367519,NM_001367520,NM_001367521,NM_001367522,NM_001367523,NM_001367524,NM_001367525,NM_001367526,NM_001367527,NM_001367528,NM_001367529,NM_001367530,NM_001367531,NM_001367532,NM_001367533,NM_001367534,NM_001367535,NM_001367536,NM_001367537,NM_001367538,NM_001367539,NM_001367540,NM_001367541,NM_001367542…	CAMK2G	calcium/calmodulin dependent protein kinase II gamma	protein_coding	1446.5	-0.391503	0.0740581	-5.28643	1.24724940465443e-07	7.00571281211198e-07
819	NM_001745	CAMLG	calcium modulating ligand	protein_coding	982.467	0.392589	0.0855834	4.58721	4.492004023026e-06	2.10156775321433e-05
820	NM_004345	CAMP	cathelicidin antimicrobial peptide	protein_coding	0.461999	-2.25739	4.89483	-0.461179	0.64467	NA
821	NM_001024649,NM_001363993,NM_001363994,NM_001363995,NM_001363996,NM_001363997,NM_001363998,NM_001363999,NM_001364000,NM_001364001,NM_001746,NR_157048,XM_011534664,XM_011534665	CANX	calnexin	protein_coding	89580.6	0.169846	0.0210145	8.08232	6.35438634209832e-16	7.78457976234215e-15
822	NM_001256139,NM_001256140,NM_001320732,NM_001320733,NM_001320734,NM_001747,XM_011533122,XM_011533123	CAPG	capping actin protein, gelsolin like	protein_coding	5.69397	-0.238133	1.48389	-0.160479	0.872504	NA
823	NM_001198868,NM_001198869,NM_005186,NR_040008,XM_006718698,XM_011545292	CAPN1	calpain 1	protein_coding	3664.73	0.170304	0.0459518	3.70613	0.000210448	0.000753626
824	NM_001146068,NM_001748,XR_002957688	CAPN2	calpain 2	protein_coding	11830	-0.281316	0.0289339	-9.72269	2.41315014104493e-22	4.37781376119567e-21
825	NM_000070,NM_024344,NM_173087,NM_173088,NM_173089,NM_173090	CAPN3	calpain 3	protein_coding	76.0947	-0.779518	0.308759	-2.52468	0.0115804	0.0288799
826	NM_001003962,NM_001302632,NM_001302633,NM_001749,XM_005259295,XM_005259296,XM_011527359,XM_024451732	CAPNS1	calpain small subunit 1	protein_coding	8283.16	-0.154132	0.0330166	-4.6683	3.03695626214179e-06	1.44905470448528e-05
827	NM_014289	CAPN6	calpain 6	protein_coding	3.77137	5.43007	2.18027	2.49055	0.0127547	NA
828	NM_004058,NM_080590	CAPS	calcyphosine	protein_coding	35.0372	-0.55707	0.470403	-1.18424	0.236319	0.368233
829	NM_006135,XM_011542225,XM_017002424	CAPZA1	capping actin protein of muscle Z-line subunit alpha 1	protein_coding	7578.4	-0.166933	0.0347067	-4.80983	1.51061527048847e-06	7.49070142705436e-06
830	NM_006136	CAPZA2	capping actin protein of muscle Z-line subunit alpha 2	protein_coding	2957.25	-0.00479274	0.0494701	-0.0968815	0.92282	0.956457
831	NM_001042440,NM_001042441,NM_001042442,NM_001042443,NM_001042444,NM_001042445,NM_001042446,NM_001190442,NM_001284212,NM_001284213,NM_001330626,NM_001330627,NM_001330628,NM_001330629,NM_001330630,NM_001330631,NM_001330632,NM_001330633,NM_001330634,NM_001375317,NM_001750,NM_173060,NR_104285	CAST	calpastatin	protein_coding	7575.76	0.348471	0.0360617	9.66318	4.32246575094094e-22	7.74275298852898e-21
832	NM_001206540,NM_001206541,NM_001282162,NM_001313932,NM_004930,XM_006710938,XM_011542228,XM_011542229,XM_011542230,XM_017002428,XM_017002429,XM_017002430,XM_024450096,XM_024450097	CAPZB	capping actin protein of muscle Z-line subunit beta	protein_coding	5442.84	-0.15381	0.0382255	-4.02375	5.72789294847236e-05	0.000224443
833	NM_001014437,NM_001194997,NM_001378136,NM_001378137,NM_001378138,NM_001378139,NM_001378140,NM_001751,NM_139273,NR_036542,NR_165428,NR_165429,NR_165430,XM_024448701,XM_024448702,XM_024448703,XM_024448704,XM_024448705,XR_001747998,XR_002957203,XR_002957204,XR_930913,XR_930914	CARS1	cysteinyl-tRNA synthetase 1	protein_coding	2757.6	0.784983	0.0518807	15.1305	1.01862937921264e-51	7.17796975360046e-50
834	NM_001223,NM_001257118,NM_001257119,NM_033292,NM_033293,NM_033294,NM_033295,XM_017018393,XM_017018394,XM_017018395,XM_017018396	CASP1	caspase 1	protein_coding	300.564	0.418494	0.152541	2.74348	0.00607913	0.0161829
835	NM_001224,NM_032982,NM_032983	CASP2	caspase 2	protein_coding	1662.02	0.097764	0.0708059	1.38073	0.167361	0.279586
836	NM_001354777,NM_001354779,NM_001354780,NM_001354781,NM_001354782,NM_001354783,NM_001354784,NM_004346,NM_032991	CASP3	caspase 3	protein_coding	1230.92	0.989495	0.0778336	12.713	5.00982349924524e-37	2.01491792765635e-35
837	NM_001225,NM_033306,XM_011543019,XM_017018397	CASP4	caspase 4	protein_coding	4053.45	0.107181	0.0445617	2.40522	0.0161628	0.038684
838	NM_001136109,NM_001136110,NM_001136112,NM_004347,NR_024239,NR_036562,XM_011543021	CASP5	caspase 5	protein_coding	2.079	-4.42607	3.13668	-1.41107	0.158225	NA
839	NM_001226,NM_032992,NR_133012	CASP6	caspase 6	protein_coding	550.465	0.466651	0.117262	3.97956	6.90426025624811e-05	0.000267587
840	NM_001227,NM_001267056,NM_001267057,NM_001267058,NM_001320911,NM_033338,NM_033339,NM_033340,XM_006718017,XM_011540260,XM_017016763,XM_017016764	CASP7	caspase 7	protein_coding	1163.51	0.0127374	0.0779589	0.163386	0.870215	0.924539
841	NM_001080124,NM_001080125,NM_001228,NM_001372051,NM_033355,NM_033356,NM_033358,NR_111983,XM_005246885,XM_005246887,XM_005246888,XM_005246889,XM_005246890,XM_005246891,XM_005246892,XM_005246893,XM_005246894,XM_005246895,XM_006712789,XM_006712790,XM_006712793,XM_011511969,XR_001738971,XR_923035	CASP8	caspase 8	protein_coding	3286.78	-0.387711	0.0473945	-8.18049	2.82685528461038e-16	3.54719375779696e-15
842	NM_001229,NM_001278054,NM_032996,NR_102732,NR_102733,XM_005246014,XM_011542273	CASP9	caspase 9	protein_coding	472.248	-0.415211	0.121327	-3.42226	0.000621025	0.00203974
843	NM_001206524,NM_001206542,NM_001230,NM_001306083,NM_032974,NM_032976,NM_032977,XM_005246907,XM_006712796,XM_011511990,XR_923043,XR_923044	CASP10	caspase 10	protein_coding	9.45516	-1.05159	0.968948	-1.08529	0.277791	0.417925
844	NM_001231	CASQ1	calsequestrin 1	protein_coding	1.1819	3.75087	4.23937	0.884771	0.37628	NA
845	NM_001232	CASQ2	calsequestrin 2	protein_coding	0	NA	NA	NA	NA	NA
846	NM_000388,NM_001178065,XM_005247837,XM_006713789,XM_017007324,XM_017007325	CASR	calcium sensing receptor	protein_coding	0.461999	-2.25739	4.89483	-0.461179	0.64467	NA
847	NM_001752	CAT	catalase	protein_coding	1305.85	0.0189088	0.0717512	0.263533	0.79214	0.873552
857	NM_001172895,NM_001172896,NM_001172897,NM_001753	CAV1	caveolin 1	protein_coding	5936.19	-0.354927	0.0364457	-9.73853	2.06529583376854e-22	3.76679035863688e-21
858	NM_001206747,NM_001206748,NM_001233,NM_198212	CAV2	caveolin 2	protein_coding	2044.66	-0.042849	0.0592401	-0.723312	0.469488	0.61886
859	NM_001234,NM_033337	CAV3	caveolin 3	protein_coding	0	NA	NA	NA	NA	NA
860	NM_001015051,NM_001024630,NM_001278478,NM_001369405,NR_103532,NR_103533	RUNX2	RUNX family transcription factor 2	protein_coding	491.225	-0.310943	0.118047	-2.63405	0.00843728	0.0217244
861	NM_001001890,NM_001122607,NM_001754,XM_005261068,XM_005261069,XM_011529766,XM_011529767,XM_011529768,XM_011529770,XM_017028487,XR_937576	RUNX1	RUNX family transcription factor 1	protein_coding	2535.61	-0.519175	0.0530408	-9.78822	1.26503554093375e-22	2.34230739191567e-21
862	NM_001198625,NM_001198626,NM_001198627,NM_001198628,NM_001198629,NM_001198630,NM_001198631,NM_001198632,NM_001198633,NM_001198634,NM_001198679,NM_004349,NM_175634,NM_175635,NM_175636,XM_006716676,XM_011517351,XM_011517352,XM_011517353,XM_017013930,XM_017013932,XM_017013933,XM_017013934,XM_017013935,XM_017013936,XM_017013937,XM_017013938,XM_017013939,XM_017013940,XM_017013941,XM_024447317,XM_02444…	RUNX1T1	RUNX1 partner transcriptional co-repressor 1	protein_coding	1.17954	-3.60661	3.81536	-0.945287	0.344512	NA
863	NM_005187,NM_175931,XM_005256323,XM_011523419,XM_024450476,XR_002957849,XR_933473	CBFA2T3	CBFA2/RUNX1 partner transcriptional co-repressor 3	protein_coding	12.1629	0.555254	0.849283	0.653792	0.513246	0.657972
864	NM_001031680,NM_001320672,NM_004350,XM_005246024,XM_011542351	RUNX3	RUNX family transcription factor 3	protein_coding	1146.6	-0.0456821	0.0762886	-0.598806	0.549302	0.689326
865	NM_001368707,NM_001368708,NM_001368709,NM_001368710,NM_001755,NM_022845	CBFB	core-binding factor subunit beta	protein_coding	6118.21	-0.245384	0.0380544	-6.44825	1.13148643824374e-10	8.93711821740181e-10
866	NM_001756	SERPINA6	serpin family A member 6	protein_coding	0.703783	3.02397	4.86524	0.621547	0.53424	NA
867	NM_005188	CBL	Cbl proto-oncogene	protein_coding	3652.48	0.160347	0.0462185	3.46932	0.00052178	0.00173415
868	NM_001321786,NM_001321788,NM_001321789,NM_001321790,NM_001321791,NM_001321793,NM_001321794,NM_001321795,NM_001321796,NM_001321797,NM_001321798,NM_001321799,NM_001321806,NM_001321807,NM_001321808,NM_001321811,NM_001321813,NM_001321816,NM_001321820,NM_001321822,NM_170662,NR_135806,NR_135807,NR_135808,NR_135809,NR_135810,NR_135811,NR_135812,XM_011513257,XM_011513259,XM_017007395,XM_017007396,XM_0170…	CBLB	Cbl proto-oncogene B	protein_coding	404.738	-0.3841	0.134348	-2.859	0.00424978	0.0117572
869	NM_004352	CBLN1	cerebellin 1 precursor	protein_coding	1.78127	1.42305	2.76278	0.515079	0.606497	NA
871	NM_001207014,NM_001235,XM_011545327,XM_024448756	SERPINH1	serpin family H member 1	protein_coding	5713.25	0.10261	0.0373978	2.74374	0.00607435	0.0161752
873	NM_001286789,NM_001757	CBR1	carbonyl reductase 1	protein_coding	2924.02	-0.310603	0.0521481	-5.95618	2.58206388530422e-09	1.77978720436916e-08
874	NM_001236,XM_011529772	CBR3	carbonyl reductase 3	protein_coding	296.166	-0.0331704	0.151869	-0.218414	0.827106	0.895931
875	NM_000071,NM_001178008,NM_001178009,NM_001320298,NM_001321072,XM_011529774,XM_011529777,XM_011529783,XM_017028491,XM_024452136,XM_024452137,XM_024452138,XM_024452139,XM_024452140,XR_001754915,XR_001754916,XR_001754917,XR_002958634	CBS	cystathionine beta-synthase	protein_coding	1603.22	0.803947	0.066808	12.0337	2.36350739843604e-33	7.98116666644153e-32
881	NM_005893	CCIN	calicin	protein_coding	1.28395	-0.257142	3.65545	-0.070345	0.943919	NA
883	NM_001122671,NM_001122672,NM_001287390,NM_001352988,NM_001352989,NM_001352990,NM_001352991,NM_001352992,NM_001352993,NM_001352994,NM_001352995,NM_001352996,NM_001352997,NM_001352998,NM_001352999,NM_004059,NR_109829,NR_148224,NR_148225,XM_011519168,XM_011519169,XM_011519170,XM_017015262,XM_017015265,XM_017015267,XM_024447709	KYAT1	kynurenine aminotransferase 1	protein_coding	110.567	0.504217	0.252839	1.99422	0.0461277	0.0956139
885	NM_000729,NM_001174138	CCK	cholecystokinin	protein_coding	0	NA	NA	NA	NA	NA
886	NM_000730	CCKAR	cholecystokinin A receptor	protein_coding	0	NA	NA	NA	NA	NA
887	NM_001318029,NM_001363552,NM_176875,XM_017018516	CCKBR	cholecystokinin B receptor	protein_coding	0.461999	-2.25739	4.89483	-0.461179	0.64467	NA
889	NM_001013406,NM_001350669,NM_001350670,NM_001350671,NM_001350672,NM_001350673,NM_001350674,NM_001350675,NM_001350676,NM_001350677,NM_001350678,NM_001350679,NM_001350680,NM_001350681,NM_001350682,NM_001350683,NM_001350684,NM_001350685,NM_001350686,NM_001350687,NM_001350688,NM_001350689,NM_001350690,NM_001350691,NM_001350692,NM_001350693,NM_001350694,NM_001350695,NM_001350696,NM_001350697,NM_004912…	KRIT1	KRIT1 ankyrin repeat containing	protein_coding	1299.01	0.584312	0.0753021	7.75957	8.52150266670452e-15	9.57924752638841e-14
890	NM_001237	CCNA2	cyclin A2	protein_coding	3680.95	0.780859	0.0447715	17.441	4.03204497500718e-68	4.52358308939456e-66
891	NM_001354844,NM_001354845,NM_031966	CCNB1	cyclin B1	protein_coding	5047.54	0.732674	0.042281	17.3287	2.85850579694933e-67	3.14490963583077e-65
892	NM_001013399,NM_001363537,NM_005190,XM_011536232,XM_017011436,XR_001743714	CCNC	cyclin C	protein_coding	2573.09	-0.402214	0.0525275	-7.65721	1.90020125996311e-14	2.0798544342844e-13
894	NM_001759	CCND2	cyclin D2	protein_coding	0	NA	NA	NA	NA	NA
895	gene-CCND2P1	CCND2P1	cyclin D2 pseudogene 1	pseudogene	0	NA	NA	NA	NA	NA
896	NM_001136017,NM_001136125,NM_001136126,NM_001287427,NM_001287434,NM_001760,XM_011514971,XM_011514972	CCND3	cyclin D3	protein_coding	3604.04	-0.316108	0.0465137	-6.79602	1.07551465317585e-11	9.27237177988263e-11
897	gene-CCND3P1	CCND3P1	cyclin D3 pseudogene 1	pseudogene	0	NA	NA	NA	NA	NA
898	NM_001238,NM_001322259,NM_001322261,NM_001322262,XM_011527440	CCNE1	cyclin E1	protein_coding	1425.39	0.354793	0.0692555	5.12295	3.00794341375676e-07	1.6232423745188e-06
899	NM_001323538,NM_001761	CCNF	cyclin F	protein_coding	1214.69	1.26139	0.0833609	15.1316	1.00167097895309e-51	7.08775734609418e-50
900	NM_001364015,NM_001364018,NM_001364019,NM_001364020,NM_001364021,NM_001364022,NM_001364023,NM_004060,NM_199246,NR_157051,NR_157052,NR_157053,NR_157054,NR_157055,NR_157056	CCNG1	cyclin G1	protein_coding	2216.3	0.798469	0.0597835	13.356	1.09252318655119e-40	5.17522163896038e-39
901	NM_004354,XM_011532398,XM_011532399	CCNG2	cyclin G2	protein_coding	323.962	0.655141	0.146271	4.47894	7.5013556594065e-06	3.38683129626315e-05
902	NM_001199189,NM_001239,NM_001363539,NM_001364075,NM_001364076,NR_157068,NR_157069,NR_157070,NR_157071,XM_005248627,XM_005248629,XR_001742327	CCNH	cyclin H	protein_coding	1406.78	0.25056	0.0706193	3.54803	0.000388117	0.00132081
904	NM_001240,NM_001277842,XM_017020197	CCNT1	cyclin T1	protein_coding	2211.32	-0.326863	0.0596294	-5.48158	4.21548740181127e-08	2.52677352067092e-07
905	NM_001241,NM_001320748,NM_001320749,NM_058241,NR_037649,NR_135468,XM_017005227,XM_017005228,XM_017005229,XM_017005230,XM_017005231,XM_017005232,XM_017005233,XM_024453211,XM_024453212,XM_024453213,XM_024453214,XR_001739026,XR_001739027	CCNT2	cyclin T2	protein_coding	1603.68	0.151894	0.0722335	2.10282	0.0354815	0.0763586
908	NM_001009186,NM_001762	CCT6A	chaperonin containing TCP1 subunit 6A	protein_coding	12070	0.199661	0.0285632	6.99014	2.74609078247642e-12	2.49090883582821e-11
909	NM_001320652,NM_001763,XM_024450738	CD1A	CD1a molecule	protein_coding	0	NA	NA	NA	NA	NA
910	NM_001764,XM_011510119,XM_017002784,XM_017002785,XM_017002786	CD1B	CD1b molecule	protein_coding	0	NA	NA	NA	NA	NA
911	NM_001765,XM_005245579	CD1C	CD1c molecule	protein_coding	0	NA	NA	NA	NA	NA
912	NM_001319145,NM_001371761,NM_001371762,NM_001371763,NM_001766,XM_006711621,XM_011510127,XR_001737534,XR_921995,XR_921996	CD1D	CD1d molecule	protein_coding	0	NA	NA	NA	NA	NA
913	NM_001042583,NM_001042584,NM_001042585,NM_001042586,NM_001042587,NM_001185107,NM_001185108,NM_001185110,NM_001185112,NM_001185113,NM_001185114,NM_001185115,NM_030893,XM_011510133,XM_011510134	CD1E	CD1e molecule	protein_coding	0	NA	NA	NA	NA	NA
914	NM_001328609,NM_001767	CD2	CD2 molecule	protein_coding	0.469189	2.4441	4.90453	0.498336	0.618247	NA
915	NM_000732,NM_001040651	CD3D	CD3d molecule	protein_coding	0	NA	NA	NA	NA	NA
916	NM_000733	CD3E	CD3e molecule	protein_coding	0.72981	-2.91126	4.855	-0.59964	0.548746	NA
917	NM_000073,XM_005271724,XM_006718941	CD3G	CD3g molecule	protein_coding	0	NA	NA	NA	NA	NA
919	NM_000734,NM_001378515,NM_001378516,NM_198053,XM_011510144,XM_011510145	CD247	CD247 molecule	protein_coding	0	NA	NA	NA	NA	NA
920	NM_000616,NM_001195014,NM_001195015,NM_001195016,NM_001195017,NM_001382705,NM_001382706,NM_001382707,NM_001382714	CD4	CD4 molecule	protein_coding	0.48654	-2.32527	4.88983	-0.475532	0.634408	NA
921	NM_001346456,NM_014207	CD5	CD5 molecule	protein_coding	0.48654	-2.32527	4.88983	-0.475532	0.634408	NA
922	NM_001347698,NM_005894,XM_017002806	CD5L	CD5 molecule like	protein_coding	0	NA	NA	NA	NA	NA
923	NM_001254750,NM_001254751,NM_006725,NR_045638,XM_006718738,XM_006718739,XM_006718740,XM_006718741,XM_011545360,XM_011545362	CD6	CD6 molecule	protein_coding	0	NA	NA	NA	NA	NA
924	NM_006137,XM_011523608,XM_017025316,XR_001752680,XR_001752681	CD7	CD7 molecule	protein_coding	202.047	-1.212	0.191959	-6.31388	2.72121148996764e-10	2.07349506427248e-09
925	NM_001145873,NM_001382698,NM_001768,NM_171827,NR_027353,NR_168478,NR_168479,NR_168480,NR_168481	CD8A	CD8a molecule	protein_coding	0	NA	NA	NA	NA	NA
926	NM_001178100,NM_004931,NM_172101,NM_172102,NM_172213,XM_011533164	CD8B	CD8b molecule	protein_coding	0	NA	NA	NA	NA	NA
927	NM_001349727,NM_001368307,XM_024453217	CD8B2	CD8b2 molecule	protein_coding	0	NA	NA	NA	NA	NA
928	NM_001330312,NM_001769,XM_005253814	CD9	CD9 molecule	protein_coding	6491.18	-0.313597	0.0358355	-8.75104	2.11398865709045e-18	3.04732447754552e-17
929	NM_000591,NM_001040021,NM_001174104,NM_001174105	CD14	CD14 molecule	protein_coding	7.9804	-0.745212	1.06949	-0.69679	0.485934	0.633874
930	NM_001178098,NM_001770,XM_006721103,XM_011545981,XM_017023893,XR_950871	CD19	CD19 molecule	protein_coding	0	NA	NA	NA	NA	NA
931	NM_021950,NM_152866,NM_152867	MS4A1	membrane spanning 4-domains A1	protein_coding	0	NA	NA	NA	NA	NA
932	NM_001031666,NM_001031809,NM_006138,XM_011545363	MS4A3	membrane spanning 4-domains A3	protein_coding	0	NA	NA	NA	NA	NA
933	NM_001185099,NM_001185100,NM_001185101,NM_001278417,NM_001771	CD22	CD22 molecule	protein_coding	4.51021	-2.3642	1.67644	-1.41025	0.158466	NA
935	gene-CD24P1	CD24P1	CD24 molecule pseudogene 1	pseudogene	0	NA	NA	NA	NA	NA
936	gene-CD24P2	CD24P2	CD24 molecule pseudogene 2	pseudogene	4.32274	-1.29562	1.55737	-0.831929	0.405449	NA
938	gene-CD24P4	CD24P4	CD24 molecule pseudogene 4	pseudogene	3.65084	1.52462	1.73589	0.878293	0.379785	NA
939	NM_001242,XM_011521042,XM_017020232,XM_017020233,XM_017020234	CD27	CD27 molecule	protein_coding	3.15885	0.348326	4.37055	0.0796983	0.936477	NA
940	NM_001243077,NM_001243078,NM_006139,XM_011512194,XM_011512195,XM_011512197	CD28	CD28 molecule	protein_coding	10.6615	0.217104	0.922392	0.235371	0.813921	0.887736
941	NM_005191	CD80	CD80 molecule	protein_coding	0.461999	-2.25739	4.89483	-0.461179	0.64467	NA
942	NM_001206924,NM_001206925,NM_006889,NM_175862,NM_176892	CD86	CD86 molecule	protein_coding	0	NA	NA	NA	NA	NA
943	NM_001243,NM_001281430,XM_011542441,XM_011542443	TNFRSF8	TNF receptor superfamily member 8	protein_coding	47.9723	0.437272	0.388993	1.12411	0.260965	0.397911
944	NM_001244,NM_001252290,XM_024447719,XR_001746422	TNFSF8	TNF superfamily member 8	protein_coding	0	NA	NA	NA	NA	NA
945	NM_001082618,NM_001177608,NM_001772,XM_011527531,XM_011527532,XM_017027508,XM_017027509,XM_017027510	CD33	CD33 molecule	protein_coding	0	NA	NA	NA	NA	NA
946	NM_001177547,NM_001177548,NM_001177549,NM_001245,NM_198845,NM_198846,XM_011527533,XM_011527534,XM_011527535,XM_011527536,XM_011527537,XM_011527538,XM_011527539,XM_017027511,XR_935877	SIGLEC6	sialic acid binding Ig like lectin 6	protein_coding	0	NA	NA	NA	NA	NA
947	NM_001025109,NM_001773	CD34	CD34 molecule	protein_coding	0	NA	NA	NA	NA	NA
948	NM_000072,NM_001001547,NM_001001548,NM_001127443,NM_001127444,NM_001289908,NM_001289909,NM_001289911,NM_001371074,NM_001371075,NM_001371077,NM_001371078,NM_001371079,NM_001371080,NM_001371081,NR_110501,XM_005250715,XM_024447002,XM_024447003	CD36	CD36 molecule	protein_coding	1.65109	4.23703	3.18351	1.33093	0.183212	NA
949	NM_001082959,NM_001367981,NM_001367982,NM_001367983,NM_001367984,NM_001367985,NM_001367986,NM_001367987,NM_001367988,NM_001367989,NM_005505,NR_160416,NR_160417,NR_160418,NR_160419,NR_160420,NR_160421,NR_160422,NR_160423,NR_160424	SCARB1	scavenger receptor class B member 1	protein_coding	1897.75	0.274027	0.062854	4.35974	1.30219165795419e-05	5.6605338626288e-05
950	NM_001204255,NM_005506	SCARB2	scavenger receptor class B member 2	protein_coding	5986.03	-0.352019	0.0368436	-9.55441	1.24294062707558e-21	2.16505275929723e-20
951	NM_001040031,NM_001774,XM_005259435,XM_005259436,XM_011527542,XM_011527543,XM_011527544,XM_017027513	CD37	CD37 molecule	protein_coding	0	NA	NA	NA	NA	NA
952	NM_001775,NR_132660	CD38	CD38 molecule	protein_coding	67.7561	-0.911933	0.334861	-2.72332	0.00646293	0.0171031
953	NM_001098175,NM_001164178,NM_001164179,NM_001164181,NM_001164182,NM_001164183,NM_001312654,NM_001320916,NM_001776,XM_011540370,XM_011540371,XM_011540372,XM_011540373,XM_011540374,XM_011540376,XM_011540377,XM_017016958,XM_017016959,XM_017016960,XM_017016961,XM_017016962,XM_017016963,XM_017016964	ENTPD1	ectonucleoside triphosphate diphosphohydrolase 1	protein_coding	56.9338	-0.0256869	0.356141	-0.0721255	0.942502	0.967581
954	NM_001246,NM_203468,XM_011519212	ENTPD2	ectonucleoside triphosphate diphosphohydrolase 2	protein_coding	1.12969	1.86534	4.02944	0.462928	0.643416	NA
955	NM_001114089,NM_001247,NM_001317941,NM_001322378,NM_001322379,NM_001322380,NM_001322381,NM_001322382,NM_001322383,NM_001322384,NM_001322385,NM_001322386,NM_001322387,NM_001322388,NM_001322389,NM_001322390,NM_001322391,NM_001322392,NM_001322393,NM_001322394,NM_001322395,NM_001322396,NM_001322397,NM_001322398,XM_006723665,XM_011529396,XM_011529397,XM_017028129,XM_017028130,XM_017028131,XM_017028132…	ENTPD6	ectonucleoside triphosphate diphosphohydrolase 6	protein_coding	4774.76	-0.20947	0.0401732	-5.21419	1.84622375401562e-07	1.02020912758355e-06
956	NM_001248,NM_001291960,NM_001291961,XM_011534266	ENTPD3	ectonucleoside triphosphate diphosphohydrolase 3	protein_coding	0	NA	NA	NA	NA	NA
957	NM_001249,NM_001321984,NM_001321985,NM_001321986,NM_001321987,NM_001321988,NM_001330189,NM_001382256,NM_001382257,NM_001382258,NM_001382259,NM_001382260,NM_001382262,NM_001382263,XM_017021814,XM_017021816,XM_017021817,XM_024449758,XR_001750611,XR_001750612	ENTPD5	ectonucleoside triphosphate diphosphohydrolase 5 (inactive)	protein_coding	815.84	0.0710453	0.103914	0.683694	0.494168	0.641377
958	NM_001250,NM_001302753,NM_001322421,NM_001322422,NM_001362758,NM_152854,NR_126502,NR_136327,XM_005260619,XM_011529109,XM_017028135,XM_017028136	CD40	CD40 molecule	protein_coding	526.692	0.18727	0.114246	1.63918	0.101176	0.185961
959	NM_000074	CD40LG	CD40 ligand	protein_coding	0	NA	NA	NA	NA	NA
960	NM_000610,NM_001001389,NM_001001390,NM_001001391,NM_001001392,NM_001202555,NM_001202556,NM_001202557,XM_005253231,XM_005253232,XM_005253235,XM_005253238,XM_005253239,XM_005253240,XM_006718388,XM_006718390,XM_011520482,XM_011520483,XM_011520484,XM_011520485,XM_011520486,XM_011520487,XM_011520488,XM_011520489,XM_017018583,XM_017018584,XM_017018585	CD44	CD44 molecule (Indian blood group)	protein_coding	10940.2	-0.0345424	0.0301936	-1.14403	0.252612	0.388474
961	NM_001382306,NM_001777,NM_198793,XM_005247909,XM_017007536,XR_001740374,XR_001740375,XR_002959610,XR_002959611,XR_241521,XR_241522,XR_924218,XR_924219,XR_924220	CD47	CD47 molecule	protein_coding	2634.49	-0.232981	0.0519383	-4.48574	7.266287323432e-06	3.28853497150971e-05
962	NM_001256030,NM_001778,XM_005245625,XM_011510171,XM_017002867	CD48	CD48 molecule	protein_coding	0	NA	NA	NA	NA	NA
963	NM_000560,NM_001040033,NM_001320638,XM_024451057	CD53	CD53 molecule	protein_coding	0.692999	-2.84126	4.85847	-0.584805	0.558679	NA
965	NM_001144822,NM_001779,NR_026665,XM_017002869	CD58	CD58 molecule	protein_coding	503.68	-0.213733	0.116132	-1.84043	0.0657054	0.128894
966	NM_000611,NM_001127223,NM_001127225,NM_001127226,NM_001127227,NM_203329,NM_203330,NM_203331	CD59	CD59 molecule (CD59 blood group)	protein_coding	7633.43	-0.174628	0.0353237	-4.94366	7.66686412042409e-07	3.94160487927622e-06
967	NM_001257389,NM_001257390,NM_001257391,NM_001257392,NM_001257400,NM_001257401,NM_001267698,NM_001780,XM_024449283	CD63	CD63 molecule	protein_coding	10623.2	-0.486323	0.0298967	-16.2668	1.69844742958756e-59	1.54061829876366e-57
968	NM_001040059,NM_001251	CD68	CD68 molecule	protein_coding	1980.3	-0.695581	0.0656811	-10.5903	3.30620524793762e-26	7.4775488187109e-25
969	NM_001781	CD69	CD69 molecule	protein_coding	0.461999	-2.25739	4.89483	-0.461179	0.64467	NA
970	NM_001252,NM_001330332	CD70	CD70 molecule	protein_coding	407.399	0.083701	0.134991	0.620047	0.535227	0.677496
971	NM_001782,XM_006716893	CD72	CD72 molecule	protein_coding	3.38985	0.126315	4.42632	0.0285374	0.977234	NA
972	NM_001025158,NM_001025159,NM_001364083,NM_001364084,NM_004355,NR_157074,XM_017010089,XM_017010090,XR_002956198	CD74	CD74 molecule	protein_coding	2.82047	3.45777	2.3627	1.46349	0.143334	NA
973	NM_001783,NM_021601	CD79A	CD79a molecule	protein_coding	2.56256	0.301058	2.4742	0.121679	0.903153	NA
974	NM_000626,NM_001039933,NM_001329050,NM_021602	CD79B	CD79b molecule	protein_coding	1.16219	-0.541688	3.86928	-0.139997	0.888662	NA
975	NM_001297649,NM_004356,XM_011520492	CD81	CD81 molecule	protein_coding	6013.4	-0.152752	0.037408	-4.0834	4.43815735984691e-05	0.000177537
976	NM_001025160,NM_001784,NM_078481,XM_011528451	ADGRE5	adhesion G protein-coupled receptor E5	protein_coding	2015.99	0.549698	0.0619402	8.87467	7.01412327434396e-19	1.0446449274881e-17
977	NM_001039490,NM_004357,NM_139029,NM_139030,XM_024448780	CD151	CD151 molecule (Raph blood group)	protein_coding	5778.72	0.0875293	0.0393065	2.22684	0.025958	0.0583217
978	NM_001785	CDA	cytidine deaminase	protein_coding	1.155	-3.57774	4.28908	-0.83415	0.404197	NA
983	NM_001170406,NM_001170407,NM_001320918,NM_001786,NM_033379,XM_005270303	CDK1	cyclin dependent kinase 1	protein_coding	3604.8	0.598965	0.0497482	12.0399	2.19105772387106e-33	7.4430492759309e-32
984	NM_001291345,NM_001787,NM_033486,NM_033487,NM_033489,NM_033490,XM_006711065,XM_011542490,XM_011542491,XM_011542492,XM_011542493,XM_011542494,XM_011542495,XM_017002925,XM_017002926,XM_017002927,XM_017002928,XM_024451174,XM_024451184,XM_024451190,XR_002958171,XR_002958172,XR_002958173,XR_002958174	CDK11B	cyclin dependent kinase 11B	protein_coding	1974.61	0.145353	0.0622145	2.33633	0.0194742	0.0453866
987	NM_001199282,NM_001364905,NM_001367550,NM_006726,XM_005263372,XM_005263373,XM_005263374,XM_011532434,XM_017008873,XM_017008874	LRBA	LPS responsive beige-like anchor protein	protein_coding	2226.67	-0.202368	0.0671549	-3.01345	0.00258295	0.00749865
988	NM_001253	CDC5L	cell division cycle 5 like	protein_coding	9959.92	0.00065199	0.0300372	0.0217061	0.982682	0.990671
989	NM_001011553,NM_001242956,NM_001363715,NM_001375299,NM_001788,XM_006715806,XM_011515656,XM_011515661,XM_017012855,XM_017012856,XM_017012857,XM_017012858,XM_017012859,XM_017012860,XM_017012861,XM_024447010	SEPTIN7	septin 7	protein_coding	4820.58	0.459569	0.0398848	11.5224	1.01718344219145e-30	2.96513320336594e-29
990	NM_001254,XM_011525541,XM_011525542	CDC6	cell division cycle 6	protein_coding	3133.97	-0.268478	0.04846	-5.54019	3.02135170331695e-08	1.84208475497547e-07
991	NM_001255	CDC20	cell division cycle 20	protein_coding	5023.45	0.611973	0.0412018	14.853	6.64778697901108e-50	4.44567495502258e-48
993	NM_001789,NM_201567,XM_006713434,XM_006713435,XR_001740392	CDC25A	cell division cycle 25A	protein_coding	2305.55	-0.443175	0.0587515	-7.54322	4.58514945411093e-14	4.83326318798554e-13
994	NM_001287516,NM_001287517,NM_001287518,NM_001287519,NM_001287520,NM_001287522,NM_001287524,NM_004358,NM_021872,NM_021873,NR_136335,NR_136336,XR_937181	CDC25B	cell division cycle 25B	protein_coding	3153.83	0.5814	0.0476709	12.1961	3.25957518189118e-34	1.14609351704722e-32
995	NM_001287582,NM_001287583,NM_001318098,NM_001364026,NM_001364027,NM_001364028,NM_001790,NM_022809,XM_005272145,XM_006714739,XM_011543759,XM_011543760,XM_011543761,XM_011543762,XM_011543763,XM_011543764	CDC25C	cell division cycle 25C	protein_coding	1012.1	0.585328	0.0842136	6.95052	3.63942972029127e-12	3.26304915983844e-11
996	NM_001114091,NM_001256,NM_001293089,NM_001293091,NM_001353035,NM_001353047,NM_001353049,NM_001353050,NM_001353051,NR_148340,XM_011525546,XM_011525547,XM_011525548,XM_011525549,XM_017025481,XM_017025484,XM_017025485,XM_017025486,XM_017025488,XM_024451052,XR_934630	CDC27	cell division cycle 27	protein_coding	5360.87	-0.258479	0.0397892	-6.49621	8.23704631593599e-11	6.60086235082972e-10
997	NM_004359,XM_005259690,XM_006722952	CDC34	cell division cycle 34, ubiqiutin conjugating enzyme	protein_coding	1544.26	-0.302178	0.0675924	-4.4706	7.800098765555e-06	3.5133408412311e-05
998	NM_001039802,NM_001791,NM_044472	CDC42	cell division cycle 42	protein_coding	5530.74	0.432044	0.0390144	11.074	1.67814013099689e-28	4.35575702494521e-27
999	NM_001317184,NM_001317185,NM_001317186,NM_004360	CDH1	cadherin 1	protein_coding	1.87254	-4.2743	2.98201	-1.43337	0.151753	NA
1000	NM_001308176,NM_001792,XM_011525788,XM_017025514	CDH2	cadherin 2	protein_coding	2820.29	0.103863	0.0515249	2.01578	0.0438227	0.0915051
1001	NM_001317195,NM_001317196,NM_001793,XM_011522800	CDH3	cadherin 3	protein_coding	1.41773	-0.979534	3.13545	-0.312406	0.754732	NA
1002	NM_001252338,NM_001252339,NM_001794	CDH4	cadherin 4	protein_coding	18.2182	1.22673	0.674579	1.81851	0.0689855	0.134324
1003	NM_001795,XM_011522801,XM_024450133	CDH5	cadherin 5	protein_coding	3.41203	-2.32645	1.98482	-1.17212	0.241148	NA
1004	NM_001362435,NM_004932,XM_011513921,XM_017008910,XR_001741972	CDH6	cadherin 6	protein_coding	0	NA	NA	NA	NA	NA
1005	NM_001317214,NM_001362438,NM_004361,NM_033646	CDH7	cadherin 7	protein_coding	0	NA	NA	NA	NA	NA
1006	NM_001796,XM_005255760,XR_001751811,XR_001751812,XR_001751813,XR_001751814	CDH8	cadherin 8	protein_coding	128.509	-0.120394	0.235304	-0.511653	0.608894	0.737986
1007	NM_016279	CDH9	cadherin 9	protein_coding	0.48654	-2.32527	4.88983	-0.475532	0.634408	NA
1008	NM_001317222,NM_001317224,NM_001362460,NM_006727,XM_011513923	CDH10	cadherin 10	protein_coding	0	NA	NA	NA	NA	NA
1009	NM_001308392,NM_001330576,NM_001797,XM_005255762,XM_005255763,XM_011522803,XM_024450134	CDH11	cadherin 11	protein_coding	0	NA	NA	NA	NA	NA
1010	NM_001317227,NM_001317228,NM_001364104,NM_001364105,NM_001364106,NM_001364107,NM_001364108,NM_001364109,NM_004061	CDH12	cadherin 12	protein_coding	0	NA	NA	NA	NA	NA
1011	gene-CDH12P2	CDH12P2	cadherin 12 pseudogene 2	pseudogene	0	NA	NA	NA	NA	NA
1012	NM_001220488,NM_001220489,NM_001220490,NM_001220491,NM_001220492,NM_001257,XM_011522804,XM_017022848,XM_017022849	CDH13	cadherin 13	protein_coding	2.629	-0.811066	2.2571	-0.35934	0.719341	NA
1013	NM_004933	CDH15	cadherin 15	protein_coding	34.1924	0.64506	0.497902	1.29556	0.195129	0.316275
1014	NM_001204744,NM_001204745,NM_001204746,NM_004062,XM_005255770,XM_011522807	CDH16	cadherin 16	protein_coding	0	NA	NA	NA	NA	NA
1015	NM_001144663,NM_004063,XM_011516790	CDH17	cadherin 17	protein_coding	0	NA	NA	NA	NA	NA
1016	NM_001167667,NM_001291956,NM_001291957,NM_001349556,NM_001349558,NM_001349559,NM_001349560,NM_001349561,NM_001349562,NM_001349563,NM_004934,XM_005248228,XM_006714435,XM_011513928,XM_011513929,XM_011513930,XM_017008924,XM_017008926,XM_017008927,XM_017008928,XM_017008929,XM_017008930	CDH18	cadherin 18	protein_coding	27.4971	-1.0292	0.577651	-1.7817	0.0747989	0.143983
1017	NM_001290230,NM_001798,NM_052827,XM_011537732	CDK2	cyclin dependent kinase 2	protein_coding	2784.79	0.0478609	0.0544787	0.878525	0.379659	0.530595
1018	NM_001258	CDK3	cyclin dependent kinase 3	protein_coding	1.92834	-1.40799	2.52973	-0.556575	0.577818	NA
1019	NM_000075	CDK4	cyclin dependent kinase 4	protein_coding	4707.41	0.428351	0.0402753	10.6356	2.03555968420495e-26	4.65938245567074e-25
1020	NM_001164410,NM_004935	CDK5	cyclin dependent kinase 5	protein_coding	583.319	0.522875	0.108753	4.80789	1.52528560317983e-06	7.55905126155934e-06
1021	NM_001145306,NM_001259,XM_006715835	CDK6	cyclin dependent kinase 6	protein_coding	3514.27	-0.39541	0.0458186	-8.6299	6.14040666482372e-18	8.52706472762532e-17
1022	NM_001324069,NM_001324070,NM_001324071,NM_001324072,NM_001324074,NM_001324075,NM_001324077,NM_001324078,NM_001799,NR_136690,XM_011543094	CDK7	cyclin dependent kinase 7	protein_coding	862.339	0.0313392	0.0916354	0.341999	0.732352	0.832254
1024	NM_001260,NM_001318368,NM_001346501,XM_011534865,XM_017020317,XM_017020318	CDK8	cyclin dependent kinase 8	protein_coding	1340.9	-0.107305	0.0712045	-1.507	0.131811	0.230135
1025	NM_001261	CDK9	cyclin dependent kinase 9	protein_coding	1226.06	-0.231663	0.0781712	-2.96353	0.0030413	0.00869605
1026	NM_000389,NM_001220777,NM_001220778,NM_001291549,NM_001374509,NM_001374510,NM_001374511,NM_001374512,NM_001374513,NM_078467,NR_164655,NR_164656	CDKN1A	cyclin dependent kinase inhibitor 1A	protein_coding	2901.07	-0.534907	0.0556201	-9.61716	6.76754798656612e-22	1.19965692115293e-20
1027	NM_004064	CDKN1B	cyclin dependent kinase inhibitor 1B	protein_coding	834.03	-0.230678	0.193453	-1.19242	0.233095	0.364366
1028	NM_000076,NM_001122630,NM_001122631,NM_001362474,NM_001362475	CDKN1C	cyclin dependent kinase inhibitor 1C	protein_coding	122.026	0.237814	0.241833	0.983382	0.325419	0.472368
1029	NM_000077,NM_001195132,NM_001363763,NM_058195,NM_058197,XM_005251343,XM_011517675,XM_011517676,XR_929159	CDKN2A	cyclin dependent kinase inhibitor 2A	protein_coding	0	NA	NA	NA	NA	NA
1030	NM_004936,NM_078487	CDKN2B	cyclin dependent kinase inhibitor 2B	protein_coding	0	NA	NA	NA	NA	NA
1031	NM_001262,NM_078626	CDKN2C	cyclin dependent kinase inhibitor 2C	protein_coding	1280.67	0.0797488	0.0738874	1.07933	0.280442	0.420835
1032	NM_001800,NM_079421	CDKN2D	cyclin dependent kinase inhibitor 2D	protein_coding	157.747	0.740339	0.21207	3.49101	0.000481191	0.00161023
1033	NM_001130851,NM_001330173,NM_005192,XM_024449458	CDKN3	cyclin dependent kinase inhibitor 3	protein_coding	1460.8	0.615981	0.0755125	8.15735	3.42465875765299e-16	4.25971595873497e-15
1036	NM_001323565,NM_001323566,NM_001323567,NM_001801,NR_136618,NR_136619,NR_136620,NR_136621	CDO1	cysteine dioxygenase type 1	protein_coding	175.587	-0.0380529	0.206366	-0.184395	0.853704	0.913542
1038	NM_004065	CDR1	cerebellar degeneration related protein 1	protein_coding	0	NA	NA	NA	NA	NA
1039	NM_001802,XM_024450143	CDR2	cerebellar degeneration related protein 2	protein_coding	949.621	-0.0313603	0.0868853	-0.360939	0.718145	0.822522
1040	NM_001263,XM_005262687,XM_017007648,XM_017007649,XM_017007650,XM_017007651	CDS1	CDP-diacylglycerol synthase 1	protein_coding	103.993	-0.0180651	0.267584	-0.0675118	0.946174	0.969716
1041	NM_001264	CDSN	corneodesmosin	protein_coding	1.64216	4.24526	3.52145	1.20554	0.227994	NA
1043	NM_001803	CD52	CD52 molecule	protein_coding	0	NA	NA	NA	NA	NA
1044	NM_001804	CDX1	caudal type homeobox 1	protein_coding	0.48654	-2.32527	4.88983	-0.475532	0.634408	NA
1045	NM_001265,NM_001354700,XM_011534875,XM_011534876,XM_011534878,XM_011534879	CDX2	caudal type homeobox 2	protein_coding	0	NA	NA	NA	NA	NA
1046	NM_005193	CDX4	caudal type homeobox 4	protein_coding	0	NA	NA	NA	NA	NA
1047	NM_001130675,NM_004362	CLGN	calmegin	protein_coding	1023.53	0.0763162	0.0832714	0.916475	0.359418	0.509146
1048	NM_001291484,NM_001308398,NM_004363,XM_011526322,XM_017026145,XM_017026146	CEACAM5	CEA cell adhesion molecule 5	protein_coding	0	NA	NA	NA	NA	NA
1050	NM_001285829,NM_001287424,NM_001287435,NM_004364	CEBPA	CCAAT enhancer binding protein alpha	protein_coding	707.772	-0.0610758	0.100072	-0.61032	0.54165	0.682834
1051	NM_001285878,NM_001285879,NM_005194	CEBPB	CCAAT enhancer binding protein beta	protein_coding	2514.1	-0.000330398	0.0557089	-0.00593079	0.995268	0.997457
1052	NM_005195	CEBPD	CCAAT enhancer binding protein delta	protein_coding	296.793	0.438422	0.152184	2.88087	0.00396579	0.0110342
1053	NM_001805	CEBPE	CCAAT enhancer binding protein epsilon	protein_coding	0	NA	NA	NA	NA	NA
1054	NM_001252296,NM_001806,XM_024451327	CEBPG	CCAAT enhancer binding protein gamma	protein_coding	8142.84	-0.0836812	0.0376781	-2.22095	0.0263544	0.05908
1056	NM_001807	CEL	carboxyl ester lipase	protein_coding	43.8632	0.159082	0.418258	0.380343	0.703691	0.81239
1057	NR_001275	CELP	carboxyl ester lipase pseudogene	transcribed_pseudogene	8.21202	0.388783	1.02683	0.378624	0.704967	0.813193
1058	NM_001042426,NM_001809	CENPA	centromere protein A	protein_coding	745.467	1.0227	0.10039	10.1873	2.26005567101876e-24	4.60462716342686e-23
1059	NM_001810	CENPB	centromere protein B	protein_coding	2943.01	0.19721	0.0504222	3.91118	9.18452674095631e-05	0.000348906
1060	NM_001362481,NM_001812,NR_155754,XM_011531542	CENPC	centromere protein C	protein_coding	707.715	0.115046	0.103965	1.10658	0.268477	0.407035
1061	gene-CENPCP1	CENPCP1	centromere protein C pseudogene 1	pseudogene	1.55176	-0.73252	3.01386	-0.243051	0.807966	NA
1062	NM_001286734,NM_001813,XM_011531544,XM_011531545,XM_011531546,XM_011531547,XM_011531548,XM_011531549,XM_017007659	CENPE	centromere protein E	protein_coding	4217.99	0.102294	0.0437218	2.33966	0.0193012	0.0450929
1063	NM_016343,XM_011509082,XM_017000086	CENPF	centromere protein F	protein_coding	4545.88	0.621483	0.0925894	6.71225	1.91649379107364e-11	1.61472176972227e-10
1066	NM_001025194,NM_001025195,NM_001266,XM_005255774	CES1	carboxylesterase 1	protein_coding	0	NA	NA	NA	NA	NA
1068	NM_004066	CETN1	centrin 1	protein_coding	0	NA	NA	NA	NA	NA
1069	NM_004344	CETN2	centrin 2	protein_coding	1894.58	-0.0833072	0.0605164	-1.3766	0.168634	0.281079
1070	NM_001297765,NM_001297768,NM_004365	CETN3	centrin 3	protein_coding	921.181	0.414713	0.0896546	4.62567	3.73386572871234e-06	1.76381197428619e-05
1071	NM_000078,NM_001286085,XM_006721124	CETP	cholesteryl ester transfer protein	protein_coding	1.21635	-3.64857	4.16484	-0.876041	0.381008	NA
1072	NM_005507	CFL1	cofilin 1	protein_coding	28284.4	-0.0872874	0.0266521	-3.27507	0.00105636	0.00331323
1073	NM_001243645,NM_021914,NM_138638,NR_028130,NR_028131,XM_011536363	CFL2	cofilin 2	protein_coding	4516.24	-0.368453	0.0410254	-8.9811	2.68068240900826e-19	4.11834929016377e-18
1074	gene-CFL1P5	CFL1P5	cofilin 1 pseudogene 5	pseudogene	54.5461	-0.323787	0.39427	-0.821231	0.411515	0.562846
1075	NM_001114173,NM_001814,NM_148170	CTSC	cathepsin C	protein_coding	3716.05	0.152326	0.0475493	3.20354	0.00135748	0.00416576
1080	NM_000492	CFTR	CF transmembrane conductance regulator	protein_coding	1.17297	3.75888	4.24508	0.885469	0.375904	NA
1081	NM_000735,NM_001252383	CGA	glycoprotein hormones, alpha polypeptide	protein_coding	0	NA	NA	NA	NA	NA
1082	NM_000737	CGB3	chorionic gonadotropin subunit beta 3	protein_coding	8.14246	0.548388	1.04174	0.526415	0.5986	0.730233
1084	NM_001277163,NM_001815,NR_102333	CEACAM3	CEA cell adhesion molecule 3	protein_coding	0	NA	NA	NA	NA	NA
1087	NM_001291485,NM_006890	CEACAM7	CEA cell adhesion molecule 7	protein_coding	0	NA	NA	NA	NA	NA
1088	NM_001816,XM_011526340,XM_011526341,XM_011526342,XM_017026194,XM_017026195,XM_017026196,XM_017026197,XM_017026198	CEACAM8	CEA cell adhesion molecule 8	protein_coding	0	NA	NA	NA	NA	NA
1089	NM_001362492,NM_001362493,NM_001362495,NM_001817,XM_011526343,XM_011526345,XM_011526349,XM_011526350,XM_011526352,XM_011526354,XM_017026199,XM_017026200,XM_017026201,XM_017026202,XM_017026203,XM_017026204,XM_017026205,XM_017026206,XM_017026207,XM_017026208,XM_017026209,XM_017026210,XM_017026211,XM_017026212,XM_017026213,XR_001753592,XR_001753593,XR_001753594,XR_935719	CEACAM4	CEA cell adhesion molecule 4	protein_coding	0	NA	NA	NA	NA	NA
1091	gene-CEACAMP2	CEACAMP2	CEA cell adhesion molecule pseudogene 2	pseudogene	0	NA	NA	NA	NA	NA
1101	NM_001267,XM_011524214	CHAD	chondroadherin	protein_coding	0	NA	NA	NA	NA	NA
1102	NM_001268,NM_001286830,NM_001286831,NM_001286832,NM_001352424,NM_001352425,NM_001352426,NM_001352427,NM_001352428,NM_001352429,NM_001352430,NM_001352431,NR_147985,XM_011534894,XM_017020369,XM_017020370,XM_017020371,XM_017020372,XM_017020374,XM_017020375,XM_017020376,XM_017020377,XM_017020379,XR_001749469,XR_941470,XR_941471	RCBTB2	RCC1 and BTB domain containing protein 2	protein_coding	244.005	-0.245276	0.169503	-1.44702	0.14789	0.252854
1103	NM_001142929,NM_001142933,NM_001142934,NM_020549,NM_020984,NM_020985,NM_020986	CHAT	choline O-acetyltransferase	protein_coding	0	NA	NA	NA	NA	NA
1104	NM_001048194,NM_001048195,NM_001048199,NM_001269,NM_001381865,NM_001381866	RCC1	regulator of chromosome condensation 1	protein_coding	5149.24	0.289873	0.0390207	7.42871	1.09660777140233e-13	1.12180277898764e-12
1105	NM_001270,NM_001364113,NM_001376194,NR_157078,NR_157079,XM_017008991,XM_017008992,XM_024454344,XM_024454345,XR_001741986,XR_002959841	CHD1	chromodomain helicase DNA binding protein 1	protein_coding	3277.71	-0.170408	0.0499662	-3.41046	0.000648527	0.00212068
1106	NM_001042572,NM_001271	CHD2	chromodomain helicase DNA binding protein 2	protein_coding	8134.34	-0.316131	0.0337568	-9.36498	7.60665947280365e-21	1.26924035214991e-19
1107	NM_001005271,NM_001005273,NM_005852,XM_005256427,XM_005256428,XM_005256429,XM_005256431,XM_006721423,XM_006721424,XM_006721428,XM_017024061,XM_017024062,XM_017024063,XM_017024064,XM_017024065,XM_017024066,XM_017024067,XM_017024068,XM_017024069,XM_017024070	CHD3	chromodomain helicase DNA binding protein 3	protein_coding	7447.84	-0.109116	0.0333539	-3.27145	0.00106998	0.00335351
1108	NM_001273,NM_001297553,NM_001363606	CHD4	chromodomain helicase DNA binding protein 4	protein_coding	10976.7	0.0890392	0.0320535	2.77783	0.00547228	0.014726
1109	NM_001818	AKR1C4	aldo-keto reductase family 1 member C4	protein_coding	0	NA	NA	NA	NA	NA
1111	NM_001114121,NM_001114122,NM_001244846,NM_001274,NM_001330427,NM_001330428,NR_045204,NR_045205,XM_011542560,XM_017017146,XM_024448337	CHEK1	checkpoint kinase 1	protein_coding	1484.31	0.155012	0.0679536	2.28115	0.0225395	0.0515928
1112	NM_001085471,NM_005197	FOXN3	forkhead box N3	protein_coding	272.703	0.350825	0.174287	2.01291	0.044124	0.0919636
1113	NM_001275,NM_001301690,XM_011536370	CHGA	chromogranin A	protein_coding	0	NA	NA	NA	NA	NA
1114	NM_001819	CHGB	chromogranin B	protein_coding	0	NA	NA	NA	NA	NA
1116	NM_001276	CHI3L1	chitinase 3 like 1	protein_coding	0	NA	NA	NA	NA	NA
1117	NM_001025197,NM_001025199,NM_004000,XM_024452752,XM_024452753,XM_024452754	CHI3L2	chitinase 3 like 2	protein_coding	0	NA	NA	NA	NA	NA
1118	NM_001256125,NM_003465,NR_045784,NR_045785	CHIT1	chitinase 1	protein_coding	0	NA	NA	NA	NA	NA
1119	NM_001277,NM_001376219,NM_001376220,NM_001376221,NM_001376222,NM_212469,NR_164782,XM_017017148,XR_002957119,XR_428905,XR_949772,XR_949773	CHKA	choline kinase alpha	protein_coding	1578.67	0.138027	0.069321	1.99112	0.0464672	0.0962474
1120	NM_005198	CHKB	choline kinase beta	protein_coding	377.519	-0.203443	0.439029	-0.463393	0.643082	0.764268
1121	NM_000390,NM_001145414,NM_001320959,NM_001362517,NM_001362518,NM_001362519,XM_017029242,XM_017029246,XM_024452331	CHM	CHM Rab escort protein	protein_coding	835.112	0.0958815	0.0966944	0.991593	0.321396	0.467802
1122	NM_001381853,NM_001381854,NM_001821	CHML	CHM like Rab escort protein	protein_coding	578.501	0.0925232	0.709574	0.130393	0.896256	0.940852
1123	NM_001025201,NM_001206602,NM_001371513,NM_001371514,NM_001822,NR_038133	CHN1	chimerin 1	protein_coding	1095.74	0.0382285	0.0789186	0.484404	0.628099	0.752289
1124	NM_001039936,NM_001293069,NM_001293070,NM_001293071,NM_001293072,NM_001293073,NM_001293075,NM_001293076,NM_001293077,NM_001293078,NM_001293079,NM_001293080,NM_001293081,NM_004067,NR_120524,NR_120525,XM_011515105,XM_011515106,XM_011515107,XM_017011721,XM_017011722	CHN2	chimerin 2	protein_coding	0	NA	NA	NA	NA	NA
1128	NM_000738,XM_011544742	CHRM1	cholinergic receptor muscarinic 1	protein_coding	0	NA	NA	NA	NA	NA
1129	NM_000739,NM_001006626,NM_001006627,NM_001006628,NM_001006629,NM_001006630,NM_001006631,NM_001006632,NM_001378972,NM_001378973	CHRM2	cholinergic receptor muscarinic 2	protein_coding	0	NA	NA	NA	NA	NA
1130	NM_000081,NM_001301365,NR_102436,XM_011544031,XM_011544032,XM_011544033,XM_011544034,XM_011544035,XM_011544036,XM_011544037,XM_011544039,XM_017000150,XM_017000151,XR_001736946,XR_001736947,XR_001736948,XR_002959252	LYST	lysosomal trafficking regulator	protein_coding	1106.11	-0.464249	0.0806102	-5.75918	8.45218373523799e-09	5.48668021457988e-08
1131	NM_000740,NM_001347716,NM_001375978,NM_001375979,NM_001375980,NM_001375981,NM_001375982,NM_001375983,NM_001375984,NM_001375985,NR_164748,XM_011544043,XM_011544044,XM_011544047,XM_017000152,XM_017000154,XM_017000157,XM_017000159,XM_017000160,XM_017000162,XM_017000163	CHRM3	cholinergic receptor muscarinic 3	protein_coding	753.491	0.0443902	0.0952393	0.466091	0.64115	0.762822
1132	NM_000741,NM_001366692	CHRM4	cholinergic receptor muscarinic 4	protein_coding	21.2204	1.30736	0.648309	2.01656	0.0437413	0.0914005
1133	NM_001320917,NM_012125	CHRM5	cholinergic receptor muscarinic 5	protein_coding	0.72981	-2.91126	4.855	-0.59964	0.548746	NA
1134	NM_000079,NM_001039523,XM_017003256,XM_017003257	CHRNA1	cholinergic receptor nicotinic alpha 1 subunit	protein_coding	0	NA	NA	NA	NA	NA
1135	NM_000742,NM_001282455,NM_001347705,NM_001347706,NM_001347707,NM_001347708,XM_011544389	CHRNA2	cholinergic receptor nicotinic alpha 2 subunit	protein_coding	0	NA	NA	NA	NA	NA
1136	NM_000743,NM_001166694,NR_046313,XM_006720382	CHRNA3	cholinergic receptor nicotinic alpha 3 subunit	protein_coding	0	NA	NA	NA	NA	NA
1137	NM_000744,NM_001256573,NR_046317,XM_011528524,XM_017027625,XM_024451822	CHRNA4	cholinergic receptor nicotinic alpha 4 subunit	protein_coding	0	NA	NA	NA	NA	NA
1138	NM_000745,NM_001307945	CHRNA5	cholinergic receptor nicotinic alpha 5 subunit	protein_coding	366.076	0.265092	0.13752	1.92766	0.0538971	0.109249
1139	NM_000746,NM_001190455,NR_046324,XM_011521176,XM_011521177,XM_011521178,XM_017021882,XM_017021883,XM_017021884	CHRNA7	cholinergic receptor nicotinic alpha 7 subunit	protein_coding	159.422	-0.38621	0.208978	-1.84809	0.0645897	0.126983
1140	NM_000747	CHRNB1	cholinergic receptor nicotinic beta 1 subunit	protein_coding	840.334	1.16602	0.0916466	12.723	4.40405338416957e-37	1.78815053238676e-35
1141	NM_000748,XM_017000180,XR_001736952	CHRNB2	cholinergic receptor nicotinic beta 2 subunit	protein_coding	4.94839	-2.2651	1.61772	-1.40018	0.161459	NA
1142	NM_000749,NM_001347717,XM_011544390	CHRNB3	cholinergic receptor nicotinic beta 3 subunit	protein_coding	0	NA	NA	NA	NA	NA
1143	NM_000750,NM_001256567,XM_011521186,XM_011521187,XM_011521190,XM_011521191,XM_011521192,XM_017021885,XM_017021886,XM_017021887,XM_017021888,XM_017021889	CHRNB4	cholinergic receptor nicotinic beta 4 subunit	protein_coding	0	NA	NA	NA	NA	NA
1144	NM_000751,NM_001256657,NM_001311195,NM_001311196,XM_011510524	CHRND	cholinergic receptor nicotinic delta subunit	protein_coding	0	NA	NA	NA	NA	NA
1145	NM_000080,XM_017024115,XR_001752421	CHRNE	cholinergic receptor nicotinic epsilon subunit	protein_coding	0.469189	2.4441	4.90453	0.498336	0.618247	NA
1146	NM_005199	CHRNG	cholinergic receptor nicotinic gamma subunit	protein_coding	0	NA	NA	NA	NA	NA
1147	NM_001278,NM_001320928,XM_017015611,XM_017015612,XM_017015613,XR_001747010,XR_001747011	CHUK	component of inhibitor of nuclear factor kappa B kinase complex	protein_coding	1623.98	-0.112206	0.0659823	-1.70055	0.0890274	0.16709
1149	NM_001279,NM_001318383,NR_134607	CIDEA	cell death inducing DFFA like effector a	protein_coding	0	NA	NA	NA	NA	NA
1152	NM_001362531,NM_001823,XM_017020952	CKB	creatine kinase B	protein_coding	24.7276	1.17584	0.565828	2.07808	0.0377016	0.0804763
1153	NM_001280,NM_001300815,NM_001300829,NR_023312,NR_023313,XM_006722637,XM_011527668,XM_017026237,XR_001753598,XR_001753599,XR_001753600	CIRBP	cold inducible RNA binding protein	protein_coding	1223.01	1.60463	0.0806207	19.9035	3.79719480773357e-88	7.27568124227871e-86
1154	NM_013324,NM_145071,XM_011533329	CISH	cytokine inducible SH2 containing protein	protein_coding	88.4169	-0.0919315	0.286552	-0.32082	0.748347	0.843674
1155	NM_001281,NM_001300971,NR_155756	TBCB	tubulin folding cofactor B	protein_coding	2757.08	0.208015	0.0502157	4.14243	3.43641167347762e-05	0.000139893
1157	gene-CKBP1	CKBP1	creatine kinase B pseudogene 1	pseudogene	0.295475	1.71555	4.97832	0.344604	0.730392	NA
1158	NM_001824	CKM	creatine kinase, M-type	protein_coding	0.48654	-2.32527	4.88983	-0.475532	0.634408	NA
1159	NM_001375484,NM_020990,NR_135748,NR_135749,NR_135750,NR_135751,NR_135752,XM_005254150,XM_011521194,XM_011521195,XM_011521196,XM_011521198,XM_011521199,XM_017021902	CKMT1B	creatine kinase, mitochondrial 1B	protein_coding	0	NA	NA	NA	NA	NA
1160	NM_001099735,NM_001099736,NM_001825	CKMT2	creatine kinase, mitochondrial 2	protein_coding	0	NA	NA	NA	NA	NA
1161	NM_000082,NM_001007233,NM_001007234,NM_001290285	ERCC8	ERCC excision repair 8, CSA ubiquitin ligase complex subunit	protein_coding	342.464	-0.471147	0.152003	-3.09959	0.00193788	0.00577504
1163	NM_001826,NR_024163	CKS1B	CDC28 protein kinase regulatory subunit 1B	protein_coding	3875.38	0.289938	0.0440043	6.58886	4.43228801426103e-11	3.61991415264336e-10
1164	NM_001827	CKS2	CDC28 protein kinase regulatory subunit 2	protein_coding	1841.51	0.371035	0.0649989	5.70832	1.14093431243289e-08	7.31716917259051e-08
1173	NM_001025205,NM_001311198,NM_004068	AP2M1	adaptor related protein complex 2 subunit mu 1	protein_coding	8325.99	-0.0283878	0.0325832	-0.87124	0.383623	0.534558
1174	NM_001283	AP1S1	adaptor related protein complex 1 subunit sigma 1	protein_coding	1822.45	0.445904	0.0663245	6.72306	1.77953042068742e-11	1.50378257006852e-10
1175	NM_001301076,NM_001301078,NM_001301081,NM_004069,NM_021575,XM_011526423,XM_011526424	AP2S1	adaptor related protein complex 2 subunit sigma 1	protein_coding	3283.47	0.0574668	0.0485216	1.18435	0.236273	0.368229
1176	NM_001002924,NM_001284,NM_001318090,NM_001318091,NM_001318093,NM_001318094,NM_001364119,NM_001364120,NM_001364122,NR_157084,NR_157085,NR_157086,NR_157087,XM_011543136,XM_017009024,XM_017009025	AP3S1	adaptor related protein complex 3 subunit sigma 1	protein_coding	5240.21	-0.153684	0.0386258	-3.9788	6.92634833756763e-05	0.000268321
1178	NM_001828	CLC	Charcot-Leyden crystal galectin	protein_coding	0	NA	NA	NA	NA	NA
1179	NM_001285	CLCA1	chloride channel accessory 1	protein_coding	0	NA	NA	NA	NA	NA
1180	NM_000083,NR_046453,XM_011515782,XM_017011739,XM_017011740	CLCN1	chloride voltage-gated channel 1	protein_coding	0	NA	NA	NA	NA	NA
1181	NM_001171087,NM_001171088,NM_001171089,NM_004366,XM_006713489,XM_006713490,XM_011512401,XR_001740001,XR_001740002	CLCN2	chloride voltage-gated channel 2	protein_coding	322.112	0.366218	0.145627	2.51477	0.0119111	0.0296093
1182	NM_001243372,NM_001243374,NM_001829,NM_173872,XM_005262726,XM_011531586	CLCN3	chloride voltage-gated channel 3	protein_coding	2544.99	-0.0503839	0.0524575	-0.96047	0.336819	0.485116
1183	NM_001256944,NM_001830	CLCN4	chloride voltage-gated channel 4	protein_coding	542.54	-0.51525	0.113288	-4.54814	5.41230048855861e-06	2.49921365370674e-05
1184	NM_000084,NM_001127898,NM_001127899,NM_001272102,NM_001282163,XM_017029257,XM_017029258	CLCN5	chloride voltage-gated channel 5	protein_coding	1199.9	-0.575289	0.0803247	-7.16205	7.94786273577341e-13	7.5464868169902e-12
1185	NM_001256959,NM_001286,NR_046428	CLCN6	chloride voltage-gated channel 6	protein_coding	652.334	-0.185356	0.103547	-1.79007	0.0734419	0.141631
1186	NM_001114331,NM_001287,XM_011522354	CLCN7	chloride voltage-gated channel 7	protein_coding	1432.59	0.269836	0.0737759	3.65751	0.000254679	0.000898384
1187	NM_001042704,NM_001257139,NM_004070	CLCNKA	chloride voltage-gated channel Ka	protein_coding	1.57942	0.329928	3.23972	0.101838	0.918885	NA
1188	NM_000085,NM_001165945	CLCNKB	chloride voltage-gated channel Kb	protein_coding	0	NA	NA	NA	NA	NA
1191	NM_001831,NR_038335,NR_045494	CLU	clusterin	protein_coding	988.735	-0.410661	0.0828576	-4.95623	7.18759272008502e-07	3.70862386249954e-06
1192	NM_001287593,NM_001287594,NM_001288	CLIC1	chloride intracellular channel 1	protein_coding	16957	-0.020286	0.0275411	-0.736572	0.461382	0.611056
1193	NM_001289	CLIC2	chloride intracellular channel 2	protein_coding	42.8241	-0.34882	0.430369	-0.810514	0.417645	0.56913
1195	NM_001162407,NM_004071,NR_027855,NR_027856	CLK1	CDC like kinase 1	protein_coding	1694.53	-0.346042	0.0631978	-5.47554	4.36187527447039e-08	2.60627396830917e-07
1196	NM_001294338,NM_001294339,NM_001363704,NM_003993,XM_011509143	CLK2	CDC like kinase 2	protein_coding	1415.76	0.488784	0.0719194	6.79628	1.0735871514792e-11	9.26043585947128e-11
1197	NR_002711	CLK2P1	CDC like kinase 2, pseudogene 1	transcribed_pseudogene	0.469189	2.4441	4.90453	0.498336	0.618247	NA
1198	NM_001130028,NM_003992	CLK3	CDC like kinase 3	protein_coding	1406.01	-0.270397	0.0702802	-3.84741	0.000119371	0.000445631
1200	NM_000391	TPP1	tripeptidyl peptidase 1	protein_coding	2146.73	-0.0820076	0.0654653	-1.25269	0.210319	0.335916
1201	NM_000086,NM_001042432,NM_001286104,NM_001286105,NM_001286109,NM_001286110	CLN3	CLN3 lysosomal/endosomal transmembrane protein, battenin	protein_coding	755.959	0.505306	0.09446	5.34941	8.82392495234835e-08	5.06547095813754e-07
1203	NM_001366624,NM_006493	CLN5	CLN5 intracellular trafficking protein	protein_coding	309.118	-0.68904	0.155919	-4.4192	9.90651277014055e-06	4.3913637189812e-05
1204	gene-CLNS1AP1	CLNS1AP1	chloride nucleotide-sensitive channel 1A pseudogene 1	pseudogene	0	NA	NA	NA	NA	NA
1207	NM_001293,NM_001311199,NM_001311200,NM_001311201,NM_001311202	CLNS1A	chloride nucleotide-sensitive channel 1A	protein_coding	4267.69	0.0387805	0.0414112	0.936474	0.349029	0.498117
1208	NM_001252597,NM_001252598,NM_001832	CLPS	colipase	protein_coding	0	NA	NA	NA	NA	NA
1209	NM_001282175,NM_001282176,NM_001294	CLPTM1	CLPTM1 regulator of GABA type A receptor forward trafficking	protein_coding	5444.51	0.144039	0.0410184	3.51157	0.000445476	0.00149895
1211	NM_001076677,NM_001184760,NM_001184761,NM_001184762,NM_001311203,NM_001311204,NM_001311205,NM_001311206,NM_001833,NM_007096,NR_132349,XM_017014257,XM_017014258,XM_024447409	CLTA	clathrin light chain A	protein_coding	4298.43	-0.0483396	0.0438093	-1.10341	0.269849	0.408826
1212	NM_001364126,NM_001364127,NM_001834,NM_007097,NR_045724,NR_157088,XR_001741996	CLTB	clathrin light chain B	protein_coding	2906.45	-0.198663	0.051409	-3.86436	0.00011138	0.000417808
1213	NM_001288653,NM_004859	CLTC	clathrin heavy chain	protein_coding	17015	-0.41194	0.026837	-15.3497	3.55846925888856e-53	2.67324124545492e-51
1215	NM_001308083,NM_001836	CMA1	chymase 1	protein_coding	0	NA	NA	NA	NA	NA
1230	NM_001295	CCR1	C-C motif chemokine receptor 1	protein_coding	2.87375	-3.35424	2.34715	-1.42907	0.152984	NA
1232	NM_001164680,NM_001837,NM_178328,NM_178329,XM_006712960,XM_011533335,XM_017005685,XM_017005686	CCR3	C-C motif chemokine receptor 3	protein_coding	0	NA	NA	NA	NA	NA
1233	NM_005508,XM_017005687	CCR4	C-C motif chemokine receptor 4	protein_coding	1.28395	-0.257142	3.65545	-0.070345	0.943919	NA
1234	NM_000579,NM_001100168	CCR5	C-C motif chemokine receptor 5	protein_coding	0	NA	NA	NA	NA	NA
1235	NM_004367,NM_031409	CCR6	C-C motif chemokine receptor 6	protein_coding	2.7989	-0.461891	4.27757	-0.10798	0.914012	NA
1236	NM_001301714,NM_001301716,NM_001301717,NM_001301718,NM_001838	CCR7	C-C motif chemokine receptor 7	protein_coding	0.48654	-2.32527	4.88983	-0.475532	0.634408	NA
1237	NM_005201	CCR8	C-C motif chemokine receptor 8	protein_coding	0	NA	NA	NA	NA	NA
1238	NM_001296	ACKR2	atypical chemokine receptor 2	protein_coding	9.6321	-1.8924	1.9926	-0.949714	0.342258	0.491331
1240	NM_001142343,NM_001142344,NM_001142345,NM_004072,XM_017018820	CMKLR1	chemerin chemokine-like receptor 1	protein_coding	6.34245	0.055146	1.20691	0.045692	0.963556	NA
1241	NM_001143919,NM_181657	LTB4R	leukotriene B4 receptor	protein_coding	703.486	0.631413	0.0982652	6.4256	1.31350832039119e-10	1.03365285591283e-09
1244	NM_000392,XM_006717630,XM_006717631,XM_011539291,XM_017015675,XR_945604,XR_945605	ABCC2	ATP binding cassette subfamily C member 2	protein_coding	149.308	-1.40641	0.233721	-6.01748	1.77155852130268e-09	1.24630311319202e-08
1258	NM_001135639,NM_001286130,NM_001297,XM_011522870	CNGB1	cyclic nucleotide gated channel subunit beta 1	protein_coding	0	NA	NA	NA	NA	NA
1259	NM_000087,NM_001142564,NM_001379270,XM_005248049,XM_011513623	CNGA1	cyclic nucleotide gated channel subunit alpha 1	protein_coding	31.8236	0.279874	0.494135	0.566392	0.571127	0.707242
1260	NM_005140	CNGA2	cyclic nucleotide gated channel subunit alpha 2	protein_coding	0	NA	NA	NA	NA	NA
1261	NM_001079878,NM_001298,XM_006712243,XM_011510554	CNGA3	cyclic nucleotide gated channel subunit alpha 3	protein_coding	0	NA	NA	NA	NA	NA
1262	NM_001037329,XM_017017217,XM_017017218,XM_017017219,XM_024448352,XM_024448353	CNGA4	cyclic nucleotide gated channel subunit alpha 4	protein_coding	1.90935	-4.30028	2.93563	-1.46485	0.142961	NA
1263	NM_004073,XR_246234	PLK3	polo like kinase 3	protein_coding	559.187	-0.501147	0.112237	-4.46507	8.00415439168052e-06	3.59765010124744e-05
1264	NM_001299,NM_001308341,NM_001308342,XM_005259741,XM_017026289,XM_024451361,XM_024451362	CNN1	calponin 1	protein_coding	63.4279	1.46454	0.352131	4.15907	3.19548987666831e-05	0.000130772
1265	NM_001303499,NM_001303501,NM_004368,NM_201277	CNN2	calponin 2	protein_coding	3223.08	-0.237712	0.0531552	-4.47204	7.74763397058834e-06	3.49247692573204e-05
1266	NM_001286055,NM_001286056,NM_001839,XM_017000245	CNN3	calponin 3	protein_coding	10034.2	-0.253429	0.0307047	-8.25374	1.53515616723032e-16	1.95804174418689e-15
1267	NM_001330216,NM_033133,XM_011524340	CNP	2',3'-cyclic nucleotide 3' phosphodiesterase	protein_coding	2262.36	0.0939805	0.0581154	1.61714	0.105849	0.192991
1268	NM_001160226,NM_001160258,NM_001160259,NM_001365869,NM_001365870,NM_001365872,NM_001365874,NM_001370545,NM_001370546,NM_001370547,NM_016083,NM_033181,XM_011535425	CNR1	cannabinoid receptor 1	protein_coding	0	NA	NA	NA	NA	NA
1269	NM_001841,XM_011540629,XM_017000261	CNR2	cannabinoid receptor 2	protein_coding	0	NA	NA	NA	NA	NA
1270	NM_000614	CNTF	ciliary neurotrophic factor	protein_coding	66.2716	-0.358478	0.372976	-0.96113	0.336487	0.484761
1271	NM_001207011,NM_001842,NM_147164,XM_017014260,XM_017014261,XM_017014262,XM_017014263,XM_017014264,XM_017014265	CNTFR	ciliary neurotrophic factor receptor	protein_coding	0.923998	-3.25572	4.84017	-0.672645	0.501173	NA
1272	NM_001256063,NM_001256064,NM_001843,NM_175038,XM_005268651,XM_006719241,XM_011537926,XM_011537927,XM_017018826,XM_017018827,XM_024448843,XR_002957288,XR_002957289,XR_002957290,XR_002957291	CNTN1	contactin 1	protein_coding	613.872	-0.39234	0.106778	-3.67436	0.00023845	0.000845205
1277	NM_000088,XM_005257058,XM_005257059,XM_011524341	COL1A1	collagen type I alpha 1 chain	protein_coding	138.364	0.674312	0.230792	2.92173	0.00348088	0.00981635
1278	NM_000089	COL1A2	collagen type I alpha 2 chain	protein_coding	0	NA	NA	NA	NA	NA
1280	NM_001844,NM_033150,XM_017018828,XM_017018829,XM_017018830,XM_017018831	COL2A1	collagen type II alpha 1 chain	protein_coding	5.10639	-0.0200774	1.38408	-0.0145059	0.988426	NA
1281	NM_000090	COL3A1	collagen type III alpha 1 chain	protein_coding	1.47501	-2.08247	3.16587	-0.657787	0.510675	NA
1282	NM_001303110,NM_001845,XM_011521048	COL4A1	collagen type IV alpha 1 chain	protein_coding	76.9075	-0.285217	0.312281	-0.913334	0.361067	0.510723
1284	NM_001846	COL4A2	collagen type IV alpha 2 chain	protein_coding	125.769	-0.432469	0.236178	-1.83111	0.0670839	0.131145
1285	NM_000091,XM_005246277,XM_005246280,XM_006712245,XM_011510555,XM_011510556,XM_017003295,XR_001738601,XR_241280	COL4A3	collagen type IV alpha 3 chain	protein_coding	44.228	0.609419	0.407698	1.49478	0.134971	0.234792
1286	NM_000092,XM_005246281,XM_005246282,XM_006712246,XM_011510557,XM_011510558,XM_011510559,XM_011510560,XM_011510561,XM_011510562,XM_011510565,XM_011510566,XM_011510567,XM_011510568,XM_011510569,XM_011510570,XM_011510572,XM_017003296,XM_017003297,XM_017003298,XM_017003299,XM_017003300,XR_001738602,XR_001738603,XR_001738604,XR_001738606,XR_001738607,XR_922837	COL4A4	collagen type IV alpha 4 chain	protein_coding	164.538	-0.103511	0.205685	-0.503249	0.614789	0.743072
1287	NM_000495,NM_033380,XM_011530849,XM_017029259,XM_017029260,XM_017029261,XM_017029262,XM_017029263	COL4A5	collagen type IV alpha 5 chain	protein_coding	850.499	-0.212801	0.0894529	-2.37892	0.0173636	0.0412455
1288	NM_001287758,NM_001287759,NM_001287760,NM_001847,NM_033641,XM_006724617,XM_011530852,XM_011530853,XM_011530854,XR_001755650	COL4A6	collagen type IV alpha 6 chain	protein_coding	261.996	-0.380733	0.179575	-2.12019	0.0339901	0.0735575
1289	NM_000093,NM_001278074,XM_017014266,XR_001746183	COL5A1	collagen type V alpha 1 chain	protein_coding	57.5935	1.10121	0.385986	2.85299	0.00433106	0.0119491
1290	NM_000393,XM_011510573	COL5A2	collagen type V alpha 2 chain	protein_coding	250.007	-0.535918	0.171404	-3.12663	0.0017682	0.00530491
1291	NM_001848	COL6A1	collagen type VI alpha 1 chain	protein_coding	11040.8	-0.0157371	0.030723	-0.512227	0.608492	0.737761
1292	NM_001849,NM_058174,NM_058175,XM_011529451,XR_937438,XR_937439	COL6A2	collagen type VI alpha 2 chain	protein_coding	8570.73	0.148232	0.0316156	4.68856	2.75133286478622e-06	1.32053136344496e-05
1293	NM_004369,NM_057164,NM_057165,NM_057166,NM_057167,XM_005246065,XM_006712253,XM_011510574,XM_017003304,XM_024452684	COL6A3	collagen type VI alpha 3 chain	protein_coding	543.677	0.248966	0.121107	2.05575	0.039807	0.0842951
1294	NM_000094,XM_017005688,XM_017005689,XM_017005690,XM_017005691,XM_017005692,XR_001740003,XR_001740004,XR_001740005,XR_001740006,XR_001740007,XR_001740008,XR_001740009	COL7A1	collagen type VII alpha 1 chain	protein_coding	299.541	-1.02959	0.155541	-6.61944	3.60565805351299e-11	2.96467149404807e-10
1295	NM_001850,NM_020351	COL8A1	collagen type VIII alpha 1 chain	protein_coding	1017.57	-0.663552	0.0900455	-7.36907	1.71819848739031e-13	1.72863945754967e-12
1296	NM_001294347,NM_005202,XM_005270477	COL8A2	collagen type VIII alpha 2 chain	protein_coding	0	NA	NA	NA	NA	NA
1297	NM_001377289,NM_001377290,NM_001377291,NM_001851,NM_078485,NR_165185,XM_011535429,XM_017010246,XM_017010247	COL9A1	collagen type IX alpha 1 chain	protein_coding	0	NA	NA	NA	NA	NA
1298	NM_001852,XM_006710365,XM_011540715,XM_011540716,XM_011540717,XM_017000332,XM_017000333	COL9A2	collagen type IX alpha 2 chain	protein_coding	24.0573	0.027831	0.581899	0.0478279	0.961853	0.978541
1299	NM_001853,XM_011528545,XM_017027666	COL9A3	collagen type IX alpha 3 chain	protein_coding	19.1184	-0.420798	0.641136	-0.656332	0.51161	0.656529
1300	NM_000493,XM_006715333,XM_011535432,XM_011535433,XM_017010248	COL10A1	collagen type X alpha 1 chain	protein_coding	0	NA	NA	NA	NA	NA
1301	NM_001190709,NM_001854,NM_080629,NM_080630,NR_134980,XM_017000334,XM_017000335,XM_017000336,XM_017000337	COL11A1	collagen type XI alpha 1 chain	protein_coding	0.948539	-3.29167	4.3434	-0.757856	0.448537	NA
1302	NM_001163771,NM_080679,NM_080680,NM_080681,XM_011514299,XM_011514300,XM_011514302,XM_017010250,XM_017010251	COL11A2	collagen type XI alpha 2 chain	protein_coding	704.045	-1.08929	0.10012	-10.8798	1.43807948200304e-27	3.55414049370983e-26
1303	NM_004370,NM_080645,XM_011535434,XM_011535435,XM_011535436,XM_017010252	COL12A1	collagen type XII alpha 1 chain	protein_coding	4990.43	-0.0789638	0.0411289	-1.91991	0.0548691	0.11085
1305	NM_001130103,NM_001320951,NM_001368882,NM_001368883,NM_001368884,NM_001368885,NM_001368886,NM_001368895,NM_001368896,NM_001368897,NM_001368898,NM_080798,NM_080800,NM_080801,NM_080802,NM_080805,XM_011539293,XM_011539294,XM_011539295,XM_017015676,XM_017015677,XM_017015679,XM_017015680,XM_017015681,XM_017015682,XM_017015684,XM_017015685,XM_017015686,XM_017015687,XM_017015689,XM_017015691,XM_01701569…	COL13A1	collagen type XIII alpha 1 chain	protein_coding	242.174	-1.41088	0.192115	-7.34393	2.07406234708455e-13	2.06957198389894e-12
1306	NM_001855,XM_011518214	COL15A1	collagen type XV alpha 1 chain	protein_coding	0	NA	NA	NA	NA	NA
1307	NM_001856,XM_005270481,XM_011540722,XM_011540723,XM_011540724,XM_011540726,XM_011540727,XM_011540728,XM_011540729,XM_011540730,XM_017000338,XM_017000339,XM_017000340,XM_017000341,XR_001736981,XR_001736982,XR_001736983,XR_001736984,XR_946546	COL16A1	collagen type XVI alpha 1 chain	protein_coding	316.004	1.32356	0.152871	8.65802	4.8004310201683e-18	6.75426981740347e-17
1308	NM_000494	COL17A1	collagen type XVII alpha 1 chain	protein_coding	113.982	-0.472969	0.257915	-1.83382	0.0666814	0.130463
1310	NM_001858,XM_011535437,XM_011535438,XM_017010253,XM_017010254,XM_017010255,XM_017010256,XM_017010257,XM_017010258,XM_017010259	COL19A1	collagen type XIX alpha 1 chain	protein_coding	11.0756	0.162086	0.890127	0.182093	0.85551	0.914672
1311	NM_000095	COMP	cartilage oligomeric matrix protein	protein_coding	0	NA	NA	NA	NA	NA
1312	NM_000754,NM_001135161,NM_001135162,NM_001362828,NM_007310	COMT	catechol-O-methyltransferase	protein_coding	1996.59	-0.267279	0.0618731	-4.31979	1.56175761675434e-05	6.72563707077939e-05
1314	NM_001098398,NM_004371	COPA	COPI coat complex subunit alpha	protein_coding	12938.4	-0.133078	0.031116	-4.27682	1.89577858603562e-05	8.05198312021556e-05
1315	NM_001144061,NM_001144062,NM_016451	COPB1	COPI coat complex subunit beta 1	protein_coding	5958.95	-0.157942	0.0370437	-4.26366	2.01105293971405e-05	8.50768687197808e-05
1316	NM_001160124,NM_001160125,NM_001300,NR_027653	KLF6	Kruppel like factor 6	protein_coding	1575.67	-0.0505186	0.0655184	-0.771059	0.440672	0.590864
1317	NM_001859	SLC31A1	solute carrier family 31 member 1	protein_coding	2022.82	-0.429735	0.0582987	-7.37126	1.6902492732158e-13	1.70252928860892e-12
1318	NM_001860,XM_011518216,XM_017014267	SLC31A2	solute carrier family 31 member 2	protein_coding	36.7977	-0.153546	0.45791	-0.33532	0.737384	0.83569
1325	NM_001302	CORT	cortistatin	protein_coding	4.92684	1.6177	1.57214	1.02898	0.303489	NA
1326	NM_001244134,NM_001320961,NM_005204,XM_017015708,XM_017015709,XM_017015710,XM_017015711,XM_017015712,XM_017015713,XM_017015714,XM_024447819	MAP3K8	mitogen-activated protein kinase kinase kinase 8	protein_coding	101.82	0.292772	0.278091	1.05279	0.292437	0.434602
1327	NM_001318786,NM_001318788,NM_001318794,NM_001318797,NM_001318802,NM_001861,XM_024450156	COX4I1	cytochrome c oxidase subunit 4I1	protein_coding	3222.59	0.220282	0.0501997	4.38811	1.14337654969163e-05	5.0149177731202e-05
1329	NM_001862	COX5B	cytochrome c oxidase subunit 5B	protein_coding	1961.48	0.592869	0.0592176	10.0117	1.35415098045925e-23	2.65734599191847e-22
1330	gene-COX5BP1	COX5BP1	cytochrome c oxidase subunit 5B pseudogene 1	pseudogene	0	NA	NA	NA	NA	NA
1332	gene-COX5BP3	COX5BP3	cytochrome c oxidase subunit 5B pseudogene 3	pseudogene	0	NA	NA	NA	NA	NA
1333	gene-COX5BP4	COX5BP4	cytochrome c oxidase subunit 5B pseudogene 4	pseudogene	0	NA	NA	NA	NA	NA
1336	gene-COX5BP7	COX5BP7	cytochrome c oxidase subunit 5B pseudogene 7	pseudogene	5.41686	-1.79865	1.48891	-1.20803	0.227036	NA
1337	NM_004373	COX6A1	cytochrome c oxidase subunit 6A1	protein_coding	4756.02	0.165793	0.0403901	4.10479	4.04687085232409e-05	0.000162609
1338	gene-COX6A1P1	COX6A1P1	cytochrome c oxidase subunit 6A1 pseudogene 1	pseudogene	0	NA	NA	NA	NA	NA
1339	NM_005205	COX6A2	cytochrome c oxidase subunit 6A2	protein_coding	0	NA	NA	NA	NA	NA
1340	NM_001863	COX6B1	cytochrome c oxidase subunit 6B1	protein_coding	3118.86	0.0179028	0.0484933	0.369181	0.711993	0.818058
1345	NM_004374,XM_017013020	COX6C	cytochrome c oxidase subunit 6C	protein_coding	3346.46	-0.117458	0.0462718	-2.53844	0.0111348	0.0278909
1346	NM_001864	COX7A1	cytochrome c oxidase subunit 7A1	protein_coding	0	NA	NA	NA	NA	NA
1347	NM_001366292,NM_001366293,NM_001865,NR_029466,NR_158783,NR_158784,XM_024446330	COX7A2	cytochrome c oxidase subunit 7A2	protein_coding	4105.75	0.0411281	0.0447701	0.918651	0.358278	0.507916
1348	gene-COX7A2P2	COX7A2P2	cytochrome c oxidase subunit 7A2 pseudogene 2	pseudogene	0	NA	NA	NA	NA	NA
1349	NM_001866	COX7B	cytochrome c oxidase subunit 7B	protein_coding	4475.8	0.409057	0.04068	10.0555	8.68920914558927e-24	1.71699980949865e-22
1350	NM_001867	COX7C	cytochrome c oxidase subunit 7C	protein_coding	4140.89	0.104007	0.0423847	2.45388	0.0141323	0.0343106
1351	NM_004074	COX8A	cytochrome c oxidase subunit 8A	protein_coding	5649.75	0.336553	0.0406551	8.27825	1.25003251367726e-16	1.60518105841404e-15
1352	NM_001303	COX10	cytochrome c oxidase assembly factor heme A:farnesyltransferase COX10	protein_coding	799.589	0.0167188	0.0924967	0.18075	0.856564	0.915684
1353	NM_001162861,NM_001162862,NM_001321518,NM_004375,NR_027941,NR_027942,NR_135677,XM_011524342,XM_017024192,XM_017024193,XM_017024196,XM_024450583,XM_024450584	COX11	cytochrome c oxidase copper chaperone COX11	protein_coding	1220.57	0.0527638	0.077127	0.684116	0.493902	0.64136
1355	NM_001320974,NM_001320975,NM_001320976,NM_001372024,NM_001372025,NM_001372026,NM_001372027,NM_001372028,NM_004376,NM_078470,NR_164009,XM_006717634,XM_011539298	COX15	cytochrome c oxidase assembly homolog COX15	protein_coding	1584.91	0.155916	0.0688268	2.26534	0.0234917	0.0534138
1356	NM_000096,NR_046371,XM_006713499,XM_006713500,XM_006713501,XM_011512435,XM_017005734,XM_017005735,XR_427361	CP	ceruloplasmin	protein_coding	0	NA	NA	NA	NA	NA
1357	NM_001868	CPA1	carboxypeptidase A1	protein_coding	0	NA	NA	NA	NA	NA
1358	NM_001869	CPA2	carboxypeptidase A2	protein_coding	0	NA	NA	NA	NA	NA
1359	NM_001870	CPA3	carboxypeptidase A3	protein_coding	0	NA	NA	NA	NA	NA
1360	NM_001871	CPB1	carboxypeptidase B1	protein_coding	0	NA	NA	NA	NA	NA
1361	NM_001278541,NM_001872,XM_017020393	CPB2	carboxypeptidase B2	protein_coding	0	NA	NA	NA	NA	NA
1362	NM_001199775,NM_001304	CPD	carboxypeptidase D	protein_coding	3347.89	-0.113709	0.0502633	-2.26227	0.0236806	0.0537601
1363	NM_001873	CPE	carboxypeptidase E	protein_coding	463.541	-0.374463	0.123571	-3.03035	0.00244268	0.00711322
1364	NM_001305	CLDN4	claudin 4	protein_coding	0.48654	-2.32527	4.88983	-0.475532	0.634408	NA
1365	NM_001306	CLDN3	claudin 3	protein_coding	0	NA	NA	NA	NA	NA
1366	NM_001185022,NM_001185023,NM_001307	CLDN7	claudin 7	protein_coding	0	NA	NA	NA	NA	NA
1368	NM_001005502,NM_001874,NM_198320,XR_001748577,XR_001748578,XR_001748579,XR_001748580,XR_001748581,XR_001748582,XR_001748583,XR_001748584	CPM	carboxypeptidase M	protein_coding	323.214	-0.669327	0.150556	-4.44571	8.76004665702058e-06	3.91162806080576e-05
1369	NM_001308	CPN1	carboxypeptidase N subunit 1	protein_coding	0	NA	NA	NA	NA	NA
1370	NM_001080513,NM_001291988,XM_005269280	CPN2	carboxypeptidase N subunit 2	protein_coding	1.51495	-0.676244	3.32893	-0.203142	0.839024	NA
1371	NM_000097,XM_005247125,XR_001740025,XR_001740026,XR_001740027,XR_001740028	CPOX	coproporphyrinogen oxidase	protein_coding	1549.64	0.164713	0.0674031	2.44371	0.0145373	0.0351338
1373	NM_001122633,NM_001369256,NM_001369257,NM_001875,NR_161225,NR_163592	CPS1	carbamoyl-phosphate synthase 1	protein_coding	698.735	0.200752	0.0987503	2.03293	0.0420598	0.0883634
1374	NM_001031847,NM_001876,XM_005273762,XM_005273763,XM_017017220	CPT1A	carnitine palmitoyltransferase 1A	protein_coding	3471.76	0.299691	0.0512178	5.8513	4.87747852150453e-09	3.25795696150477e-08
1375	NM_001145134,NM_001145135,NM_001145137,NM_004377,NM_152245,NM_152246	CPT1B	carnitine palmitoyltransferase 1B	protein_coding	409.228	-0.36549	0.372825	-0.980327	0.326925	0.474109
1376	NM_000098,NM_001330589	CPT2	carnitine palmitoyltransferase 2	protein_coding	930.724	-0.35134	0.0850363	-4.13165	3.60174364752748e-05	0.00014617
1378	NM_000651	CR1	complement C3b/C4b receptor 1 (Knops blood group)	protein_coding	0	NA	NA	NA	NA	NA
1379	NM_175710	CR1L	complement C3b/C4b receptor 1 like	protein_coding	0	NA	NA	NA	NA	NA
1380	NM_001006658,NM_001877,XM_011509206	CR2	complement C3d receptor 2	protein_coding	0	NA	NA	NA	NA	NA
1381	NM_004378	CRABP1	cellular retinoic acid binding protein 1	protein_coding	0	NA	NA	NA	NA	NA
1382	NM_001199723,NM_001878	CRABP2	cellular retinoic acid binding protein 2	protein_coding	408.561	0.122866	0.133778	0.918433	0.358392	0.507993
1384	NM_000755,NM_001257363,NM_001346546,NM_001346547,NM_001346548,NM_001346549,NM_004003,XM_005251708,XM_017014275,XM_024447414	CRAT	carnitine O-acetyltransferase	protein_coding	487.611	0.52958	0.118499	4.46906	7.8562462697495e-06	3.53676260924071e-05
1385	NM_001320793,NM_001371426,NM_001371427,NM_001371428,NM_004379,NM_134442,NR_135473,NR_163946,NR_163947,XM_011510646,XM_011510648,XM_011510650,XM_017003399,XM_017003401,XR_001738636,XR_001738637,XR_241290,XR_241292	CREB1	cAMP responsive element binding protein 1	protein_coding	1542.07	-0.131425	0.0662432	-1.98398	0.0472583	0.0976844
1386	NM_001256090,NM_001256091,NM_001256092,NM_001256093,NM_001256094,NM_001880,NR_045768,NR_045769,NR_045770,NR_045771,NR_045772,NR_045773,NR_045774	ATF2	activating transcription factor 2	protein_coding	1845.58	0.0797154	0.0605031	1.31754	0.187656	0.306494
1387	NM_001079846,NM_004380,XM_005255124,XM_005255125,XM_006720848,XM_011522381,XM_011522382,XM_017022944	CREBBP	CREB binding protein	protein_coding	2956.9	-0.0396257	0.0500253	-0.792113	0.428295	0.579062
1388	NM_001136153,NM_004381	ATF6B	activating transcription factor 6 beta	protein_coding	3239.57	0.996633	0.0475548	20.9576	1.60110106229464e-97	3.59257584411981e-95
1389	NM_001310	CREBL2	cAMP responsive element binding protein like 2	protein_coding	1244.61	0.427749	0.0738172	5.79471	6.84391682866425e-09	4.49746873522973e-08
1390	NM_001267562,NM_001267563,NM_001267564,NM_001267565,NM_001267566,NM_001267567,NM_001267568,NM_001267569,NM_001267570,NM_001352445,NM_001352446,NM_001352465,NM_001352466,NM_001352467,NM_001881,NM_181571,NM_182717,NM_182718,NM_182719,NM_182720,NM_182721,NM_182723,NM_182724,NM_182769,NM_182770,NM_182771,NM_182772,NM_183011,NM_183012,NM_183013,NM_183060,XM_006717378,XM_006717379,XM_006717382,XM_00671…	CREM	cAMP responsive element modulator	protein_coding	1493.62	0.0767496	0.0710049	1.08091	0.279739	0.420077
1392	NM_000756	CRH	corticotropin releasing hormone	protein_coding	0	NA	NA	NA	NA	NA
1393	NM_001882,XR_948235	CRHBP	corticotropin releasing hormone binding protein	protein_coding	3.22332	0.8342	4.3615	0.191264	0.848319	NA
1394	NM_001145146,NM_001145147,NM_001145148,NM_001303018,NM_001303020,NM_004382	CRHR1	corticotropin releasing hormone receptor 1	protein_coding	3.58091	-0.546454	1.90333	-0.287104	0.774033	NA
1395	NM_001202475,NM_001202481,NM_001202482,NM_001202483,NM_001883,XM_017011752,XM_024446665	CRHR2	corticotropin releasing hormone receptor 2	protein_coding	0	NA	NA	NA	NA	NA
1396	NM_001311	CRIP1	cysteine rich protein 1	protein_coding	1.40757	4.02245	3.82664	1.05117	0.293181	NA
1397	NM_001270837,NM_001270841,NM_001312,NR_073081,NR_073082,NR_073083,NR_073084,NR_073085,XM_024449480,XM_024449481,XR_002957531	CRIP2	cysteine rich protein 2	protein_coding	84.9067	1.02864	0.293613	3.50339	0.000459377	0.00154177
1398	NM_005206,NM_016823	CRK	CRK proto-oncogene, adaptor protein	protein_coding	2836.14	-0.215845	0.0512762	-4.20946	2.55978175356498e-05	0.000106209
1399	NM_005207,NR_156180	CRKL	CRK like proto-oncogene, adaptor protein	protein_coding	3961.78	-0.142152	0.0440517	-3.22694	0.00125124	0.00386827
1400	NM_001014809,NM_001288661,NM_001288662,NM_001313	CRMP1	collapsin response mediator protein 1	protein_coding	1496.08	0.64602	0.0715409	9.03009	1.71536335495277e-19	2.66898643175269e-18
1401	NM_000567,NM_001329057,NM_001329058,NM_001382703	CRP	C-reactive protein	protein_coding	0	NA	NA	NA	NA	NA
1404	NM_001884,XM_011543168,XM_017009051,XM_017009052,XM_017009053,XM_017009054	HAPLN1	hyaluronan and proteoglycan link protein 1	protein_coding	0	NA	NA	NA	NA	NA
1406	NM_000554	CRX	cone-rod homeobox	protein_coding	0	NA	NA	NA	NA	NA
1407	NM_004075,XM_017018832,XM_024448844,XM_024448845	CRY1	cryptochrome circadian regulator 1	protein_coding	864.46	-0.105074	0.0879684	-1.19446	0.2323	0.363398
1408	NM_001127457,NM_021117	CRY2	cryptochrome circadian regulator 2	protein_coding	354.675	-0.376281	0.145043	-2.59427	0.00947931	0.0241342
1409	NM_000394,NM_001363766	CRYAA	crystallin alpha A	protein_coding	0	NA	NA	NA	NA	NA
1410	NM_001289807,NM_001289808,NM_001330379,NM_001368245,NM_001368246,NM_001885	CRYAB	crystallin alpha B	protein_coding	0	NA	NA	NA	NA	NA
1411	NM_005208,XM_017024198	CRYBA1	crystallin beta A1	protein_coding	0	NA	NA	NA	NA	NA
1412	NM_057093,NM_057094	CRYBA2	crystallin beta A2	protein_coding	0	NA	NA	NA	NA	NA
1413	NM_001886,XM_006724140	CRYBA4	crystallin beta A4	protein_coding	0	NA	NA	NA	NA	NA
1414	NM_001887,XM_011529899	CRYBB1	crystallin beta B1	protein_coding	0	NA	NA	NA	NA	NA
1415	NM_000496,XM_006724141,XM_011529900	CRYBB2	crystallin beta B2	protein_coding	16.9247	-0.773269	0.722601	-1.07012	0.284566	0.425749
1416	NR_033733,NR_033734	CRYBB2P1	crystallin beta B2 pseudogene 1	transcribed_pseudogene	328.425	0.269266	0.145723	1.84779	0.064632	0.127051
1417	NM_004076,XM_017028599	CRYBB3	crystallin beta B3	protein_coding	60.9648	-0.48773	0.376057	-1.29696	0.194646	0.315733
1418	NM_014617	CRYGA	crystallin gamma A	protein_coding	0	NA	NA	NA	NA	NA
1419	NM_005210,XM_017003402	CRYGB	crystallin gamma B	protein_coding	0	NA	NA	NA	NA	NA
1420	NM_020989,XM_011510662	CRYGC	crystallin gamma C	protein_coding	0	NA	NA	NA	NA	NA
1421	NM_006891	CRYGD	crystallin gamma D	protein_coding	0	NA	NA	NA	NA	NA
1423	gene-CRYGFP	CRYGFP	crystallin gamma F, pseudogene	pseudogene	0	NA	NA	NA	NA	NA
1424	gene-CRYGGP	CRYGGP	crystallin gamma G, pseudogene	pseudogene	0	NA	NA	NA	NA	NA
1427	NM_017541	CRYGS	crystallin gamma S	protein_coding	38.0987	-0.689201	0.488288	-1.41146	0.158108	0.26727
1428	NM_001376256,NM_001888	CRYM	crystallin mu	protein_coding	7.00435	0.768702	1.13774	0.675639	0.49927	NA
1429	NM_001130042,NM_001130043,NM_001134759,NM_001889,XM_005270491,XM_011540747,XM_017000367,XM_017000368	CRYZ	crystallin zeta	protein_coding	825.671	0.2446	0.0915818	2.67084	0.00756621	0.0197288
1431	NM_004077	CS	citrate synthase	protein_coding	6463.73	0.177496	0.0364348	4.87162	1.10685529559479e-06	5.57283830994328e-06
1432	NM_001315,NM_139012,NM_139013,NM_139014,XM_006714998,XM_011514310,XM_017010299,XM_017010300,XM_017010301,XM_017010302,XM_017010303,XM_017010304,XR_926065	MAPK14	mitogen-activated protein kinase 14	protein_coding	2632.32	-0.167031	0.0515792	-3.23835	0.00120223	0.00372757
1434	NM_001256135,NM_001316,NM_001362762,NR_045796	CSE1L	chromosome segregation 1 like	protein_coding	7041.01	0.563587	0.03769	14.9532	1.48424496006753e-50	1.00439798825522e-48
1435	NM_000757,NM_172210,NM_172211,NM_172212,XM_017000369	CSF1	colony stimulating factor 1	protein_coding	458.023	-0.116263	0.130462	-0.891164	0.372841	0.523254
1436	NM_001288705,NM_001349736,NM_001375320,NM_001375321,NM_005211,NR_109969,NR_164679	CSF1R	colony stimulating factor 1 receptor	protein_coding	3.35521	-1.85682	1.99254	-0.931884	0.351397	NA
1437	NM_000758	CSF2	colony stimulating factor 2	protein_coding	0	NA	NA	NA	NA	NA
1438	NM_001161529,NM_001161529_dup1,NM_001161530,NM_001161530_dup1,NM_001161531,NM_001161531_dup1,NM_001161532,NM_001161532_dup1,NM_001379153,NM_001379153_dup1,NM_001379154,NM_001379154_dup1,NM_001379155,NM_001379155_dup1,NM_001379156,NM_001379156_dup1,NM_001379158,NM_001379158_dup1,NM_001379159,NM_001379159_dup1,NM_001379160,NM_001379160_dup1,NM_001379161,NM_001379161_dup1,NM_001379162,NM_001379162_d…	CSF2RA	colony stimulating factor 2 receptor subunit alpha	protein_coding	614.386	0.0446344	0.105639	0.422518	0.672647	0.787982
1439	NM_000395,XM_005261340,XM_011529903,XM_011529904,XM_011529905	CSF2RB	colony stimulating factor 2 receptor subunit beta	protein_coding	0	NA	NA	NA	NA	NA
1440	NM_000759,NM_001178147,NM_172219,NM_172220,NR_033662,NR_168489,NR_168490,NR_168491	CSF3	colony stimulating factor 3	protein_coding	4.51272	1.94864	1.65214	1.17947	0.238212	NA
1441	NM_000760,NM_156039,NM_172313,XM_005270493,XM_011540748,XM_011540749,XM_011540750,XM_017000370	CSF3R	colony stimulating factor 3 receptor	protein_coding	0	NA	NA	NA	NA	NA
1442	NM_001317	CSH1	chorionic somatomammotropin hormone 1	protein_coding	0	NA	NA	NA	NA	NA
1443	NM_020991,NM_022644,NM_022645	CSH2	chorionic somatomammotropin hormone 2	protein_coding	0	NA	NA	NA	NA	NA
1444	NM_001318,NM_001321067,NM_001321068,NM_001321069,NM_022579,NM_022580,NM_022581,XM_011524344,XM_011524346	CSHL1	chorionic somatomammotropin hormone like 1	protein_coding	0	NA	NA	NA	NA	NA
1445	NM_001127190,NM_001354988,NM_004383	CSK	C-terminal Src kinase	protein_coding	2366.79	-0.0240083	0.057536	-0.417274	0.676478	0.791111
1446	NM_001025104,NM_001890,XM_006714089,XM_006714090,XM_006714091	CSN1S1	casein alpha s1	protein_coding	0	NA	NA	NA	NA	NA
1447	NM_001302770,NM_001891,XM_017007760	CSN2	casein beta	protein_coding	0	NA	NA	NA	NA	NA
1448	NM_005212,XM_011531620,XM_017007761	CSN3	casein kappa	protein_coding	0	NA	NA	NA	NA	NA
1452	NM_001025105,NM_001271741,NM_001271742,NM_001892	CSNK1A1	casein kinase 1 alpha 1	protein_coding	18265.4	-0.156904	0.0258864	-6.06125	1.35064313722115e-09	9.63300603054463e-09
1453	NM_001363749,NM_001893,NM_139062,NR_110578,XM_005256336,XR_002957961,XR_243518,XR_430028,XR_933922,XR_933923	CSNK1D	casein kinase 1 delta	protein_coding	6680.97	-0.0177366	0.0345775	-0.512954	0.607984	0.737407
1454	NM_001894,NM_152221	CSNK1E	casein kinase 1 epsilon	protein_coding	4716.44	-0.423123	0.0466216	-9.07569	1.12961773716556e-19	1.77706377046903e-18
1455	NM_001319,XM_005259498,XM_005259499,XM_005259500,XM_005259501,XM_017026297,XM_017026298,XR_430129	CSNK1G2	casein kinase 1 gamma 2	protein_coding	2118.75	0.0306886	0.0607576	0.505098	0.61349	0.742125
1456	NM_001031812,NM_001044723,NM_001270572,NM_001270573,NM_001270574,NM_001364140,NM_001364141,NM_001364143,NM_001364144,NM_001364145,NM_001364146,NM_001364147,NM_001364148,NM_001364149,NM_001364150,NM_004384,XM_005271892,XM_005271894,XM_005271895,XM_017009057,XM_017009059,XM_017009060,XM_017009061,XM_017009062,XM_017009063,XM_017009064,XM_017009065,XM_017009067,XM_017009068,XM_017009069,XM_017009070	CSNK1G3	casein kinase 1 gamma 3	protein_coding	2375.33	-0.164178	0.0554375	-2.96149	0.0030615	0.00875088
1457	NM_001362770,NM_001362771,NM_001895,NM_177559,NM_177560	CSNK2A1	casein kinase 2 alpha 1	protein_coding	5794.56	0.198516	0.0366642	5.41443	6.14846301894072e-08	3.60928536530107e-07
1459	NM_001896,XM_005255800,XM_005255801,XM_017022945	CSNK2A2	casein kinase 2 alpha 2	protein_coding	1805.31	0.0368117	0.0660747	0.557122	0.577444	0.712529
1460	NM_001282385,NM_001320	CSNK2B	casein kinase 2 beta	protein_coding	4601.58	0.298705	0.045804	6.52136	6.9670894668285e-11	5.6201408078442e-10
1462	NM_001126336,NM_001164097,NM_001164098,NM_004385	VCAN	versican	protein_coding	2.60235	-4.748	2.52465	-1.88066	0.060018	NA
1463	NM_004386	NCAN	neurocan	protein_coding	0	NA	NA	NA	NA	NA
1464	NM_001897	CSPG4	chondroitin sulfate proteoglycan 4	protein_coding	6.15894	-2.02382	1.3939	-1.45192	0.146524	NA
1465	NM_001193570,NM_001193571,NM_001193572,NM_004078	CSRP1	cysteine and glycine rich protein 1	protein_coding	3204.85	-0.169235	0.0476552	-3.55124	0.000383422	0.00130692
1466	NM_001300965,NM_001321	CSRP2	cysteine and glycine rich protein 2	protein_coding	351.354	0.310482	0.141608	2.19255	0.0283401	0.0628784
1467	gene-CSRP2P1	CSRP2P1	cysteine and glycine rich protein 2 pseudogene 1	pseudogene	0	NA	NA	NA	NA	NA
1468	NM_001270888,NM_001270953,NM_012140,XM_017024220	SLC25A10	solute carrier family 25 member 10	protein_coding	625.341	1.0709	0.106654	10.0408	1.00851035671993e-23	1.98592691837702e-22
1469	NM_001898	CST1	cystatin SN	protein_coding	0	NA	NA	NA	NA	NA
1470	NM_001322	CST2	cystatin SA	protein_coding	0	NA	NA	NA	NA	NA
1471	NM_000099,NM_001288614	CST3	cystatin C	protein_coding	4541.39	-0.297064	0.0411138	-7.22542	4.99537781167208e-13	4.8182227275138e-12
1472	NM_001899	CST4	cystatin S	protein_coding	0	NA	NA	NA	NA	NA
1473	NM_001900	CST5	cystatin D	protein_coding	0	NA	NA	NA	NA	NA
1474	NM_001323	CST6	cystatin E/M	protein_coding	0	NA	NA	NA	NA	NA
1475	NM_005213	CSTA	cystatin A	protein_coding	2.52796	-0.929829	2.27361	-0.408966	0.682564	NA
1476	NM_000100	CSTB	cystatin B	protein_coding	2380.84	0.192234	0.0544678	3.52931	0.000416638	0.00141055
1477	NM_001033521,NM_001033522,NM_001324,XM_011528600	CSTF1	cleavage stimulation factor subunit 1	protein_coding	980.389	-0.202347	0.0873368	-2.31686	0.0205111	0.0474724
1478	NM_001306206,NM_001306209,NM_001325,XR_001755656	CSTF2	cleavage stimulation factor subunit 2	protein_coding	1681.77	-0.349121	0.0642028	-5.43779	5.39458722855023e-08	3.18980221943367e-07
1479	NM_001033505,NM_001033506,NM_001326	CSTF3	cleavage stimulation factor subunit 3	protein_coding	2916.83	-0.168849	0.0510809	-3.30552	0.000948006	0.00300266
1482	NM_001166175,NM_001166176,NM_004387,XM_017009071	NKX2-5	NK2 homeobox 5	protein_coding	186.328	-0.339682	0.198817	-1.70852	0.0875399	0.164879
1485	NM_001327	CTAG1B	cancer/testis antigen 1B	protein_coding	0	NA	NA	NA	NA	NA
1486	NM_004388	CTBS	chitobiase	protein_coding	921.885	-0.306289	0.0890791	-3.4384	0.000585169	0.00192941
1487	NM_001012614,NM_001328,NM_001377186,NM_001377187,NM_001377188,NM_001377189,NM_001377190,NM_001377191,NM_001377192,NM_001377193,XM_005272263,XM_017007764,XM_024453899	CTBP1	C-terminal binding protein 1	protein_coding	5059.09	0.146086	0.0387037	3.77446	0.000160353	0.00058655
1488	NM_001083914,NM_001290214,NM_001290215,NM_001321012,NM_001321013,NM_001321014,NM_001329,NM_001363508,NM_022802,XM_005269561,XM_005269564,XM_005269567,XM_005269568,XM_005269569,XM_005269571,XM_005269572,XM_006717642,XM_011539351,XM_011539353,XM_011539354,XM_011539355,XM_011539357,XM_011539358,XM_017015756,XM_017015757,XM_024447830,XM_024447831	CTBP2	C-terminal binding protein 2	protein_coding	2827.44	0.255394	0.049714	5.13727	2.78757910979779e-07	1.51005675220399e-06
1489	NM_001142544,NM_001330,NR_165660,XM_011545759,XM_011545760	CTF1	cardiotrophin 1	protein_coding	38.3517	-0.260688	0.442794	-0.588733	0.55604	0.694918
1490	NM_001901	CCN2	cellular communication network factor 2	protein_coding	6908.13	-0.192499	0.0365394	-5.26826	1.37724700432864e-07	7.70039120157912e-07
1491	NM_001190463,NM_001902,NM_153742,XM_005270509,XM_017000416	CTH	cystathionine gamma-lyase	protein_coding	218.241	0.415118	0.188601	2.20104	0.0277332	0.0616925
1493	NM_001037631,NM_005214	CTLA4	cytotoxic T-lymphocyte associated protein 4	protein_coding	1.17297	3.75888	4.24508	0.885469	0.375904	NA
1495	NM_001290307,NM_001290309,NM_001290310,NM_001290312,NM_001323982,NM_001323983,NM_001323984,NM_001323985,NM_001323986,NM_001323987,NM_001323988,NM_001323989,NM_001323990,NM_001323991,NM_001323992,NM_001323993,NM_001323994,NM_001323995,NM_001323996,NM_001323997,NM_001323998,NM_001323999,NM_001324000,NM_001324001,NM_001324002,NM_001324003,NM_001324004,NM_001324005,NM_001324006,NM_001324007,NM_001324…	CTNNA1	catenin alpha 1	protein_coding	17790.4	-0.172208	0.0257509	-6.68746	2.2706955540887e-11	1.902809399699e-10
1496	NM_001164883,NM_001282597,NM_001282598,NM_001282599,NM_001282600,NM_001320810,NM_004389,XM_011532555,XM_011532556,XM_011532557,XM_017003403,XM_017003404,XM_017003405,XM_017003406,XM_024452714,XM_024452715,XM_024452716	CTNNA2	catenin alpha 2	protein_coding	2.27242	-0.677572	2.66221	-0.254515	0.799098	NA
1497	NM_001031681,NM_001374492,NM_001374493,NM_001374494,NM_001374495,NM_001374496,NM_004937,XM_006721463,XM_006721464,XM_011523691,XM_011523692,XM_017024254	CTNS	cystinosin, lysosomal cystine transporter	protein_coding	326.364	0.614393	0.147147	4.17537	2.97507706974611e-05	0.000122216
1498	gene-CTNNA1P1	CTNNA1P1	catenin alpha 1 pseudogene 1	pseudogene	3.64154	-0.856283	1.68484	-0.508228	0.611293	NA
1499	NM_001098209,NM_001098210,NM_001330729,NM_001904,XM_006712983,XM_006712985,XM_017005738,XM_024453356,XM_024453357,XM_024453358,XM_024453359,XM_024453360	CTNNB1	catenin beta 1	protein_coding	10681.6	-0.133368	0.0294032	-4.53583	5.73780761474211e-06	2.64450900687019e-05
1500	NM_001085458,NM_001085459,NM_001085460,NM_001085461,NM_001085462,NM_001085463,NM_001085464,NM_001085465,NM_001085466,NM_001085467,NM_001085468,NM_001085469,NM_001206883,NM_001206884,NM_001206885,NM_001206886,NM_001206887,NM_001206888,NM_001206889,NM_001206890,NM_001206891,NM_001331	CTNND1	catenin delta 1	protein_coding	7484.94	0.0808799	0.0340268	2.37695	0.0174565	0.0414142
1501	NM_001288715,NM_001288716,NM_001288717,NM_001332,NM_001364128,NR_109988,XM_005248251,XM_005248252,XM_005248253,XM_011513967,XM_017009072,XM_017009073,XM_017009074,XM_017009075,XM_024454368	CTNND2	catenin delta 2	protein_coding	0	NA	NA	NA	NA	NA
1503	NM_001301237,NM_001905,NR_125440,XM_024453552,XM_024453553,XM_024453554,XM_024453561,XR_001737003,XR_001737004,XR_002959539	CTPS1	CTP synthase 1	protein_coding	3834.36	-0.00223434	0.0461692	-0.0483945	0.961402	0.978384
1504	NM_001329190,NM_001906	CTRB1	chymotrypsinogen B1	protein_coding	0.24327	-1.3181	4.99294	-0.263992	0.791786	NA
1506	NM_001907	CTRL	chymotrypsin like	protein_coding	81.1885	-1.39114	0.307967	-4.51717	6.26725267267805e-06	2.87299623191341e-05
1508	NM_001317237,NM_001908,NM_147780,NM_147781,NM_147782,NM_147783,XM_006716244,XM_006716245,XM_011543812,XM_017013097,XM_017013099,XM_017013100,XM_017013101,XM_024447071	CTSB	cathepsin B	protein_coding	3796.04	-0.0842083	0.0438303	-1.92123	0.0547023	0.110569
1509	NM_001909	CTSD	cathepsin D	protein_coding	5196.34	-0.193673	0.0390284	-4.96236	6.96408255737519e-07	3.60639234287638e-06
1510	NM_001317331,NM_001910,NM_148964,XM_011509244,XM_011509245	CTSE	cathepsin E	protein_coding	0	NA	NA	NA	NA	NA
1511	NM_001911,XM_011536499	CTSG	cathepsin G	protein_coding	0	NA	NA	NA	NA	NA
1512	NM_001319137,NM_004390,XM_005254181,XM_017021951,XM_017021952,XM_024449852,XM_024449853,XM_024449854,XM_024449855	CTSH	cathepsin H	protein_coding	0	NA	NA	NA	NA	NA
1513	NM_000396	CTSK	cathepsin K	protein_coding	65.1472	-0.67138	0.333729	-2.01175	0.0442458	0.092195
1514	NM_001257971,NM_001257972,NM_001257973,NM_001382757,NM_001382758,NM_001382766,NM_001382767,NM_001382768,NM_001912,NM_145918	CTSL	cathepsin L	protein_coding	4449.04	-0.44991	0.0425197	-10.5812	3.64257381465722e-26	8.20565538459044e-25
1515	NM_001201575,NM_001333	CTSV	cathepsin V	protein_coding	312.277	-0.203688	0.148258	-1.37388	0.16948	0.282102
1517	NR_033407	CTSLP2	cathepsin L pseudogene 2	transcribed_pseudogene	0	NA	NA	NA	NA	NA
1518	NR_033405	CTSLP8	cathepsin L pseudogene 8	transcribed_pseudogene	0	NA	NA	NA	NA	NA
1519	NM_001334	CTSO	cathepsin O	protein_coding	408.919	-0.0173592	0.143552	-0.120926	0.903749	0.945441
1520	NM_001199739,NM_004079	CTSS	cathepsin S	protein_coding	2.88454	-1.0165	2.35034	-0.432491	0.665384	NA
1521	NM_001335	CTSW	cathepsin W	protein_coding	1.86238	0.0396271	2.93556	0.013499	0.98923	NA
1522	NM_001336	CTSZ	cathepsin Z	protein_coding	3576.99	-0.0991007	0.0453787	-2.18386	0.0289727	0.0640405
1523	NM_001202543,NM_001202544,NM_001202545,NM_001202546,NM_001913,NM_181500,NM_181552,XM_005250150,XM_005250154,XM_006715854,XM_006715855,XM_011515825,XM_017011760,XM_024446668	CUX1	cut like homeobox 1	protein_coding	3382.04	0.0938288	0.0481417	1.94901	0.0512938	0.104806
1524	NM_001171171,NM_001171172,NM_001171174,NM_001337	CX3CR1	C-X3-C motif chemokine receptor 1	protein_coding	0.97308	-3.32676	4.75122	-0.70019	0.483809	NA
1525	NM_001207063,NM_001207064,NM_001207065,NM_001207066,NM_001338,XM_011529476,XM_011529477,XM_011529478,XM_011529479,XR_001754814	CXADR	CXADR Ig-like cell adhesion molecule	protein_coding	965.958	-0.295839	0.0838431	-3.52848	0.000417956	0.00141445
1527	NM_001205201,NM_001586,XM_011531116,XM_011531117,XM_011531118	TEX28	testis expressed 28	protein_coding	0	NA	NA	NA	NA	NA
1528	NM_001190807,NM_001914,NM_148923,XM_011525835	CYB5A	cytochrome b5 type A	protein_coding	1144.48	-0.115404	0.0843969	-1.36739	0.171502	0.284801
1531	gene-CYB5AP3	CYB5AP3	cytochrome b5 type A pseudogene 3	pseudogene	0	NA	NA	NA	NA	NA
1532	gene-CYB5AP4	CYB5AP4	cytochrome b5 type A pseudogene 4	pseudogene	0	NA	NA	NA	NA	NA
1534	NM_001017916,NM_001017917,NM_001330421,NM_001915	CYB561	cytochrome b561	protein_coding	691.974	0.426337	0.102139	4.1741	2.99170301857192e-05	0.000122786
1535	NM_000101,XM_011522905	CYBA	cytochrome b-245 alpha chain	protein_coding	3.18026	-0.21021	4.39972	-0.0477781	0.961893	NA
1536	NM_000397	CYBB	cytochrome b-245 beta chain	protein_coding	0	NA	NA	NA	NA	NA
1537	NM_001916,XM_017013102,XM_024447072	CYC1	cytochrome c1	protein_coding	3727.73	0.291152	0.0449548	6.47656	9.3839751706952e-11	7.49531281432624e-10
1538	NM_001271680,NM_021118,XM_005262086	CYLC1	cylicin 1	protein_coding	0	NA	NA	NA	NA	NA
1539	NM_001340	CYLC2	cylicin 2	protein_coding	0	NA	NA	NA	NA	NA
1540	NM_001042355,NM_001042412,NM_001378743,NM_001378744,NM_001378745,NM_001378746,NM_001378747,NM_001378748,NM_001378749,NM_001378750,NM_001378751,NM_001378752,NM_001378753,NM_001378754,NM_001378755,NM_015247,NR_166071,XM_011522911,XM_017022978,XM_017022980,XR_933218	CYLD	CYLD lysine 63 deubiquitinase	protein_coding	1641.18	0.27053	0.0642324	4.21174	2.53413948917668e-05	0.000105248
1543	NM_000499,NM_001319216,NM_001319217	CYP1A1	cytochrome P450 family 1 subfamily A member 1	protein_coding	94.8337	-0.171855	0.285089	-0.60281	0.546635	0.687396
1544	NM_000761	CYP1A2	cytochrome P450 family 1 subfamily A member 2	protein_coding	0	NA	NA	NA	NA	NA
1545	NM_000104	CYP1B1	cytochrome P450 family 1 subfamily B member 1	protein_coding	2587	-0.262945	0.0517477	-5.08128	3.74908339843203e-07	2.00041048790555e-06
1548	NM_000762	CYP2A6	cytochrome P450 family 2 subfamily A member 6	protein_coding	0	NA	NA	NA	NA	NA
1549	NM_000764,NM_030589,XR_935754	CYP2A7	cytochrome P450 family 2 subfamily A member 7	protein_coding	0	NA	NA	NA	NA	NA
1550	gene-CYP2A7P1	CYP2A7P1	cytochrome P450 family 2 subfamily A member 7 pseudogene 1	pseudogene	0	NA	NA	NA	NA	NA
1551	NM_000765	CYP3A7	cytochrome P450 family 3 subfamily A member 7	protein_coding	0	NA	NA	NA	NA	NA
1553	NM_000766	CYP2A13	cytochrome P450 family 2 subfamily A member 13	protein_coding	0	NA	NA	NA	NA	NA
1555	NM_000767	CYP2B6	cytochrome P450 family 2 subfamily B member 6	protein_coding	0	NA	NA	NA	NA	NA
1556	NR_001278	CYP2B7P	cytochrome P450 family 2 subfamily B member 7, pseudogene	transcribed_pseudogene	2.60954	-2.12806	2.25703	-0.942855	0.345755	NA
1557	NM_000769	CYP2C19	cytochrome P450 family 2 subfamily C member 19	protein_coding	0	NA	NA	NA	NA	NA
1558	NM_000770,NM_001198853,NM_001198854,NM_001198855	CYP2C8	cytochrome P450 family 2 subfamily C member 8	protein_coding	0	NA	NA	NA	NA	NA
1559	NM_000771	CYP2C9	cytochrome P450 family 2 subfamily C member 9	protein_coding	0.48654	-2.32527	4.88983	-0.475532	0.634408	NA
1562	NM_000772,NM_001128925	CYP2C18	cytochrome P450 family 2 subfamily C member 18	protein_coding	2.59008	-4.74176	2.53601	-1.86977	0.0615159	NA
1564	NM_001348386,NR_002570,NR_145674	CYP2D7	cytochrome P450 family 2 subfamily D member 7 (gene/pseudogene)	protein_coding	53.1989	0.286979	0.368293	0.779215	0.435853	0.58626
1565	NM_000106,NM_001025161	CYP2D6	cytochrome P450 family 2 subfamily D member 6	protein_coding	31.8709	0.454986	0.489932	0.92867	0.35306	0.502481
1568	gene-CYP2D8P	CYP2D8P	ccytochrome P450 family 2 subfamily D member 8, pseudogene	pseudogene	13.8321	0.71071	0.778374	0.913071	0.361205	0.510876
1571	NM_000773	CYP2E1	cytochrome P450 family 2 subfamily E member 1	protein_coding	8.30437	-3.33336	1.30039	-2.56337	0.0103663	0.0261542
1572	NM_000774,NR_135528,XM_011526551,XM_011526552,XM_011526553,XM_011526554,XM_011526555,XM_017026384,XM_017026385,XM_017026386,XM_017026387,XR_430190,XR_935755	CYP2F1	cytochrome P450 family 2 subfamily F member 1	protein_coding	0	NA	NA	NA	NA	NA
1573	NM_000775,NR_134981,NR_134982	CYP2J2	cytochrome P450 family 2 subfamily J member 2	protein_coding	167.033	0.170093	0.212217	0.801506	0.422839	0.574212
1576	NM_001202855,NM_017460	CYP3A4	cytochrome P450 family 3 subfamily A member 4	protein_coding	0	NA	NA	NA	NA	NA
1577	NM_000777,NM_001190484,NM_001291829,NM_001291830,NR_033807	CYP3A5	cytochrome P450 family 3 subfamily A member 5	protein_coding	0.59095	2.74659	4.88212	0.562582	0.57372	NA
1579	NM_000778,NM_001319155,NM_001363587,NR_134988,NR_134989,NR_134990,NR_134991,NR_134992,NR_134993,NR_134994,XM_005270539,XM_017000465,XR_001737005	CYP4A11	cytochrome P450 family 4 subfamily A member 11	protein_coding	0	NA	NA	NA	NA	NA
1580	NM_000779,NM_001099772,NM_001319161,NM_001319162,NM_001319163,NR_135003,XM_011540832,XM_011540833,XM_017000466,XR_946559	CYP4B1	cytochrome P450 family 4 subfamily B member 1	protein_coding	0	NA	NA	NA	NA	NA
1581	NM_000780	CYP7A1	cytochrome P450 family 7 subfamily A member 1	protein_coding	0.938378	3.43631	4.84536	0.709196	0.478203	NA
1582	NM_004391	CYP8B1	cytochrome P450 family 8 subfamily B member 1	protein_coding	0	NA	NA	NA	NA	NA
1583	NM_000781,NM_001099773	CYP11A1	cytochrome P450 family 11 subfamily A member 1	protein_coding	169.819	1.49642	0.214545	6.97484	3.06226768222554e-12	2.7615468421466e-11
1584	NM_000497,NM_001026213	CYP11B1	cytochrome P450 family 11 subfamily B member 1	protein_coding	0	NA	NA	NA	NA	NA
1585	NM_000498	CYP11B2	cytochrome P450 family 11 subfamily B member 2	protein_coding	0	NA	NA	NA	NA	NA
1586	NM_000102	CYP17A1	cytochrome P450 family 17 subfamily A member 1	protein_coding	0	NA	NA	NA	NA	NA
1587	NR_001569,NR_024106,NR_024107,NR_073423	ADAM3A	ADAM metallopeptidase domain 3A (pseudogene)	transcribed_pseudogene	0	NA	NA	NA	NA	NA
1588	NM_000103,NM_001347248,NM_001347249,NM_001347250,NM_001347251,NM_001347252,NM_001347253,NM_001347254,NM_001347255,NM_001347256,NM_031226	CYP19A1	cytochrome P450 family 19 subfamily A member 1	protein_coding	3.85591	0.0114656	1.63284	0.00702187	0.994397	NA
1589	NM_000500,NM_001128590,NM_001368143,NM_001368144	CYP21A2	cytochrome P450 family 21 subfamily A member 2	protein_coding	2.62925	-0.319028	2.2692	-0.14059	0.888194	NA
1590	NR_040090	CYP21A1P	cytochrome P450 family 21 subfamily A member 1, pseudogene	transcribed_pseudogene	11.5558	-1.53214	0.897672	-1.70679	0.0878612	0.165357
1591	NM_000782,NM_001128915,XM_005260304,XM_017027691,XM_017027692,XM_017027693	CYP24A1	cytochrome P450 family 24 subfamily A member 1	protein_coding	0	NA	NA	NA	NA	NA
1592	NM_000783,NM_057157	CYP26A1	cytochrome P450 family 26 subfamily A member 1	protein_coding	5.35194	-5.78758	4.79437	-1.20716	0.22737	NA
1593	NM_000784,XM_017003488	CYP27A1	cytochrome P450 family 27 subfamily A member 1	protein_coding	10.3132	-0.957113	0.948356	-1.00923	0.312863	0.458158
1594	NM_000785	CYP27B1	cytochrome P450 family 27 subfamily B member 1	protein_coding	126.466	-0.208451	0.243151	-0.857289	0.391285	0.542487
1595	NM_000786,NM_001146152	CYP51A1	cytochrome P450 family 51 subfamily A member 1	protein_coding	7860.97	0.00461642	0.0325656	0.141757	0.887272	0.935724
1596	NR_144553	ADAM3B	ADAM metallopeptidase domain 3B (pseudogene)	transcribed_pseudogene	0	NA	NA	NA	NA	NA
1600	NM_001353980,NM_001353983,NM_001353985,NM_001353986,NM_001365792,NM_001365793,NM_001365794,NM_001365795,NM_001379461,NM_001379462,NM_021080	DAB1	DAB adaptor protein 1	protein_coding	1.24253	2.06232	3.50074	0.58911	0.555787	NA
1601	NM_001244871,NM_001343	DAB2	DAB adaptor protein 2	protein_coding	518.221	-0.157674	0.116656	-1.35161	0.176501	0.291625
1602	NM_001366712,NM_004392,NM_080759,NM_080760,XM_011534940,XM_011534941,XM_011534942,XM_017020396	DACH1	dachshund family transcription factor 1	protein_coding	95.9441	0.215371	0.272036	0.791702	0.428535	0.579249
1603	NM_001344	DAD1	defender against cell death 1	protein_coding	2838.42	-0.258846	0.0503516	-5.14077	2.73609760739219e-07	1.48358259137867e-06
1604	NM_000574,NM_001114752,NM_001300902,NM_001300903,NM_001300904,NR_125349,XM_017000467	CD55	CD55 molecule (Cromer blood group)	protein_coding	1138.79	-0.000239791	0.0794917	-0.00301655	0.997593	0.998647
1605	NM_001165928,NM_001177634,NM_001177635,NM_001177636,NM_001177637,NM_001177638,NM_001177639,NM_001177640,NM_001177641,NM_001177642,NM_001177643,NM_001177644,NM_004393	DAG1	dystroglycan 1	protein_coding	5262.11	-0.15296	0.0382315	-4.00089	6.31035561252361e-05	0.000245574
1606	NM_001345,NM_001351033,NM_001351034,NM_001351035,NM_001351036,NM_001351037,NM_001351038,NM_001351039,NM_001351040,NM_201444,NM_201445,NM_201554,NR_147026,NR_147027,XM_005268689,XM_011537993,XM_011537995,XM_017018900,XM_017018901,XM_017018902,XM_017018903,XM_017018904,XM_017018905,XM_017018906,XM_017018907,XM_017018908,XR_001748602,XR_002957293,XR_002957294,XR_002957295,XR_002957296	DGKA	diacylglycerol kinase alpha	protein_coding	466.615	0.724707	0.128665	5.63249	1.77621890024797e-08	1.11155452865793e-07
1607	NM_001350705,NM_001350706,NM_001350707,NM_001350708,NM_001350709,NM_001350711,NM_001350712,NM_001350714,NM_001350715,NM_001350716,NM_001350717,NM_001350718,NM_001350719,NM_001350720,NM_001350721,NM_001350722,NM_001350723,NM_001350724,NM_145695,XM_011515154,XM_017011790,XM_017011791,XM_017011792,XR_001744571	DGKB	diacylglycerol kinase beta	protein_coding	1.90935	-4.30028	2.93563	-1.46485	0.142961	NA
1608	NM_001080744,NM_001080745,NM_001346	DGKG	diacylglycerol kinase gamma	protein_coding	3.98897	-0.483633	1.75916	-0.274923	0.783376	NA
1609	NM_001347,XM_011513411,XM_011513412,XM_011513414,XM_011513415,XM_017007814,XM_017007815,XR_002959715	DGKQ	diacylglycerol kinase theta	protein_coding	635.368	0.0923742	0.104351	0.88523	0.376033	0.526736
1610	NM_001917,XM_005268692,XM_011538004,XM_011538005	DAO	D-amino acid oxidase	protein_coding	0	NA	NA	NA	NA	NA
1611	NM_001291963,NM_004394	DAP	death associated protein	protein_coding	3500.02	0.20207	0.0476155	4.24378	2.19781640154354e-05	9.23591993482554e-05
1612	NM_001288729,NM_001288730,NM_001288731,NM_004938,XM_005251757,XM_017014360	DAPK1	death associated protein kinase 1	protein_coding	2.63782	3.36392	2.50166	1.34467	0.17873	NA
1613	NM_001348,NM_001375658	DAPK3	death associated protein kinase 3	protein_coding	907.809	-0.144212	0.0861962	-1.67307	0.0943135	0.17539
1615	NM_001293312,NM_001349	DARS1	aspartyl-tRNA synthetase 1	protein_coding	4035.86	0.0143871	0.0438517	0.328085	0.742847	0.839966
1616	NM_001141969,NM_001141970,NM_001254717,NM_001350,XM_005248860	DAXX	death domain associated protein	protein_coding	2484.99	0.693006	0.054998	12.6006	2.09632003428208e-36	8.18044520471679e-35
1617	NM_004081,XM_011531482,XM_011531483	DAZ1	deleted in azoospermia 1	protein_coding	0	NA	NA	NA	NA	NA
1618	NM_001190811,NM_001351	DAZL	deleted in azoospermia like	protein_coding	0	NA	NA	NA	NA	NA
1620	NM_014618	BRINP1	BMP/retinoic acid inducible neural specific 1	protein_coding	0	NA	NA	NA	NA	NA
1621	NM_000787	DBH	dopamine beta-hydroxylase	protein_coding	0	NA	NA	NA	NA	NA
1622	NM_001079862,NM_001079863,NM_001178017,NM_001178041,NM_001178042,NM_001178043,NM_001282633,NM_001282634,NM_001282635,NM_001282636,NM_001352432,NM_020548	DBI	diazepam binding inhibitor, acyl-CoA binding protein	protein_coding	4282.1	-0.000409116	0.046045	-0.00888514	0.992911	0.996182
1624	gene-DBIP1	DBIP1	DBI pseudogene 1	pseudogene	0	NA	NA	NA	NA	NA
1627	NM_001363541,NM_001364151,NM_001364152,NM_004395,NM_080881,XM_006714826,XM_011534446,XM_011534447,XM_017009139,XM_017009140	DBN1	drebrin 1	protein_coding	4592.83	-0.0446935	0.0413069	-1.08199	0.279258	0.419577
1628	NM_001352,XM_017026388,XR_243907	DBP	D-box binding PAR bZIP transcription factor	protein_coding	38.4544	0.690956	0.452207	1.52796	0.126522	0.223028
1629	NM_001918,XM_005270545,XM_017000468,XM_017000469,XR_946560	DBT	dihydrolipoamide branched chain transacylase E2	protein_coding	934.151	-0.23278	0.0892307	-2.60875	0.00908748	0.0232094
1630	NM_005215,XM_011525843,XM_011525844,XM_017025568,XM_017025569,XM_017025570	DCC	DCC netrin 1 receptor	protein_coding	0	NA	NA	NA	NA	NA
1632	NM_001178029,NM_001919	ECI1	enoyl-CoA delta isomerase 1	protein_coding	915.256	0.964457	0.087853	10.9781	4.87140000401281e-28	1.22706032892807e-26
1633	NM_000788	DCK	deoxycytidine kinase	protein_coding	1309.02	0.163248	0.0784036	2.08215	0.0373286	0.079795
1634	NM_001920,NM_133503,NM_133504,NM_133505,NM_133506,NM_133507	DCN	decorin	protein_coding	1.1819	3.75087	4.23937	0.884771	0.37628	NA
1635	NM_001012732,NM_001351743,NM_001351744,NM_001351745,NM_001351747,NM_001351748,NM_001351750,NM_001351753,NM_001921,XM_005262778,XM_005262781,XM_005262782,XM_006714115,XM_006714116,XM_011531674,XM_011531675,XM_011531676,XM_017007820,XM_017007822,XM_017007823,XM_017007824	DCTD	dCMP deaminase	protein_coding	3388.45	0.234025	0.0490942	4.76686	1.87123112037757e-06	9.18012206438397e-06
1636	NM_000789,NM_001178057,NM_001382700,NM_001382701,NM_001382702,NM_152830,NR_168483,XM_006721737	ACE	angiotensin I converting enzyme	protein_coding	0	NA	NA	NA	NA	NA
1638	NM_001129889,NM_001322182,NM_001322183,NM_001322184,NM_001322185,NM_001322186,NM_001922,XM_011521049,XM_017020401,XM_024449328,XR_002957452	DCT	dopachrome tautomerase	protein_coding	3.07154	-2.40311	2.08329	-1.15352	0.248699	NA
1639	NM_001135040,NM_001135041,NM_001190836,NM_001190837,NM_001378991,NM_001378992,NM_004082,NM_023019,NR_033935	DCTN1	dynactin subunit 1	protein_coding	6270.6	0.304651	0.0368177	8.27459	1.28899128225225e-16	1.65271942377802e-15
1641	NM_000555,NM_001195553,NM_001369370,NM_001369371,NM_001369372,NM_001369373,NM_001369374,NM_178151,NM_178152,NM_178153,XM_011530879	DCX	doublecortin	protein_coding	0.48654	-2.32527	4.88983	-0.475532	0.634408	NA
1642	NM_001923	DDB1	damage specific DNA binding protein 1	protein_coding	14249.5	0.0468853	0.027717	1.69157	0.0907278	0.169628
1643	NM_000107,NM_001300734,XR_242780	DDB2	damage specific DNA binding protein 2	protein_coding	421.817	-0.00252198	0.129522	-0.0194714	0.984465	0.991317
1644	NM_000790,NM_001082971,NM_001242886,NM_001242887,NM_001242888,NM_001242889,NM_001242890,XM_005271745,XM_011515161	DDC	dopa decarboxylase	protein_coding	0.24327	-1.3181	4.99294	-0.263992	0.791786	NA
1645	NM_001353,XM_017015791	AKR1C1	aldo-keto reductase family 1 member C1	protein_coding	48.1512	-0.363553	0.390729	-0.930448	0.352139	0.501589
1646	NM_001135241,NM_001321027,NM_001354,NM_205845	AKR1C2	aldo-keto reductase family 1 member C2	protein_coding	4.01562	0.871411	1.80444	0.482925	0.629149	NA
1647	NM_001199741,NM_001199742,NM_001924	GADD45A	growth arrest and DNA damage inducible alpha	protein_coding	1692.11	-0.211681	0.063945	-3.31035	0.000931786	0.00295623
1648	gene-GADD45AP1	GADD45AP1	growth arrest and DNA damage inducible alpha pseudogene 1	pseudogene	0	NA	NA	NA	NA	NA
1649	NM_001195053,NM_001195054,NM_001195055,NM_001195056,NM_001195057,NM_004083	DDIT3	DNA damage inducible transcript 3	protein_coding	1441.73	0.182484	0.0685128	2.6635	0.00773324	0.0200999
1650	NM_005216	DDOST	dolichyl-diphosphooligosaccharide--protein glycosyltransferase non-catalytic subunit	protein_coding	11242.9	-0.145128	0.0327471	-4.43178	9.34581308020154e-06	4.15686360085229e-05
1652	NM_001084392,NM_001355,NM_001381852	DDT	D-dopachrome tautomerase	protein_coding	618.766	0.193238	0.104332	1.85214	0.0640062	0.126083
1653	NM_004939	DDX1	DEAD-box helicase 1	protein_coding	6287.71	-0.175095	0.0358022	-4.89062	1.0051972286933e-06	5.08955710834524e-06
1654	NM_001193416,NM_001193417,NM_001356,NM_001363819,NR_126093,NR_126094,XM_011543892,XM_017029313	DDX3X	DEAD-box helicase 3 X-linked	protein_coding	14835.2	-0.105588	0.0289442	-3.64799	0.000264297	0.000928523
1655	NM_001320595,NM_001320596,NM_001320597,NM_004396	DDX5	DEAD-box helicase 5	protein_coding	18777.5	0.107221	0.0255422	4.19781	2.69513796718681e-05	0.000111473
1656	NM_001257191,NM_004397,XM_005271417,XM_011542644,XM_011542645,XM_017017251,XM_024448377	DDX6	DEAD-box helicase 6	protein_coding	5604.66	-0.123061	0.0404321	-3.04366	0.00233722	0.00683062
1657	NM_001290321,NM_001290322,NM_001349239,NM_001349240,NM_005509,XM_005271909,XM_005271910,XM_005271912,XM_011543212,XM_011543213,XM_011543214,XM_011543215,XM_017009143,XM_017009144,XM_017009145,XM_017009146,XM_017009147,XM_017009148,XR_001742026,XR_001742027,XR_948239	DMXL1	Dmx like 1	protein_coding	2203.25	-0.211475	0.0658433	-3.21179	0.00131913	0.00406049
1659	NM_001302623,NM_001322216,NM_001322217,NM_001322218,NM_001322219,NM_001322220,NM_001322221,NM_004941,NR_136225,NR_136226,NR_136227,NR_136228	DHX8	DEAH-box helicase 8	protein_coding	2195.09	0.0599498	0.059058	1.0151	0.310058	0.45491
1660	NM_001357,NR_033302	DHX9	DExH-box helicase 9	protein_coding	13486	-0.0825529	0.0293839	-2.80946	0.00496248	0.0135011
1661	gene-DHX9P1	DHX9P1	DEAH-box helicase 9 pseudogene 1	pseudogene	1.24761	-0.438816	3.15745	-0.138978	0.889468	NA
1662	NM_004398	DDX10	DEAD-box helicase 10	protein_coding	2393.16	0.478709	0.054047	8.85728	8.19929314475871e-19	1.21373737845113e-17
1663	NM_001257144,NM_001257145,NM_004399,NM_030653,NM_152438,XM_005253331,XM_005253333,XM_006719050,XM_011520592,XM_011520595,XM_011520597,XM_017018918,XM_017018919,XM_017018920,XM_017018921,XM_017018922,XM_017018923,XM_017018924,XM_017018925,XM_017018926,XM_017018927,XM_017018928,XM_017018929,XM_017018930,XM_017018931,XM_017018932,XM_017018933,XM_017018934,XM_017018935,XM_017018936,XM_017018937,XM_01…	DDX11	DEAD/H-box helicase 11	protein_coding	3519.45	0.192128	0.0453862	4.23319	2.30398591130277e-05	9.65115984904105e-05
1665	NM_001358,XR_001741152	DHX15	DEAH-box helicase 15	protein_coding	6103.44	0.381309	0.036689	10.393	2.66812750093447e-25	5.76673995861034e-24
1666	NM_001330575,NM_001359,XM_005250808,XM_011516880,XM_017013148	DECR1	2,4-dienoyl-CoA reductase 1	protein_coding	2307.37	-0.128711	0.0551305	-2.33466	0.0195611	0.0455649
1667	NM_004084,XM_011534740	DEFA1	defensin alpha 1	protein_coding	0	NA	NA	NA	NA	NA
1668	NM_005217,XM_011534741	DEFA3	defensin alpha 3	protein_coding	0	NA	NA	NA	NA	NA
1669	NM_001925	DEFA4	defensin alpha 4	protein_coding	0	NA	NA	NA	NA	NA
1670	NM_021010	DEFA5	defensin alpha 5	protein_coding	0	NA	NA	NA	NA	NA
1671	NM_001926	DEFA6	defensin alpha 6	protein_coding	0.469189	2.4441	4.90453	0.498336	0.618247	NA
1672	NM_005218	DEFB1	defensin beta 1	protein_coding	0	NA	NA	NA	NA	NA
1673	NM_004942	DEFB4A	defensin beta 4A	protein_coding	0	NA	NA	NA	NA	NA
1674	NM_001382708,NM_001382709,NM_001382710,NM_001382711,NM_001382712,NM_001382713,NM_001927	DES	desmin	protein_coding	0	NA	NA	NA	NA	NA
1675	NM_001317335,NM_001928	CFD	complement factor D	protein_coding	222.385	0.35465	0.176178	2.01302	0.0441122	0.0919636
1676	NM_004401,NM_213566	DFFA	DNA fragmentation factor subunit alpha	protein_coding	2054.86	0.252107	0.0588501	4.28389	1.83655850330644e-05	7.81213074504483e-05
1677	NM_001282669,NM_001320132,NM_001320136,NM_004402,NR_104222,NR_135150,NR_135151,NR_135152,XM_011540865,XM_017000498,XM_017000499,XM_017000500,XR_001737011,XR_001737012,XR_001737013,XR_002959574,XR_946563,XR_946565	DFFB	DNA fragmentation factor subunit beta	protein_coding	282.156	0.161871	0.160778	1.0068	0.314032	0.459476
1678	NM_001145951,NM_004085	TIMM8A	translocase of inner mitochondrial membrane 8A	protein_coding	424.197	0.621007	0.137756	4.50802	6.54360126782457e-06	2.98523361209771e-05
1687	NM_001127453,NM_001127454,NM_004403,XM_017011802,XM_024446670	GSDME	gasdermin E	protein_coding	748.22	1.34697	0.0981582	13.7225	7.44743958733912e-43	3.76858122501169e-41
1690	NM_001135058,NM_001347720,NM_004086,XM_017021071,XM_024449506	COCH	cochlin	protein_coding	0	NA	NA	NA	NA	NA
1716	NM_001318859,NM_001318860,NM_001318861,NM_001318862,NM_001318863,NM_080916,NM_080918,NR_134893,NR_134894,NR_134895,NR_134896,NR_134897,NR_134898,XM_011532647,XM_024452739,XR_001738656,XR_244926	DGUOK	deoxyguanosine kinase	protein_coding	854.1	1.18494	0.0921729	12.8556	8.00265716916327e-38	3.38633530287199e-36
1717	NM_001163817,NM_001360,XM_011544777	DHCR7	7-dehydrocholesterol reductase	protein_coding	8837.71	-0.389691	0.0352788	-11.046	2.29102983106211e-28	5.89274988070923e-27
1718	NM_014762	DHCR24	24-dehydrocholesterol reductase	protein_coding	14324.9	-0.265833	0.0273222	-9.72955	2.25578443619625e-22	4.09668711293447e-21
1719	NM_000791,NM_001290354,NM_001290357,NR_110936	DHFR	dihydrofolate reductase	protein_coding	3885.67	0.388723	0.0466999	8.32384	8.51612165949614e-17	1.10774540548732e-15
1720	NR_033423	DHFRP3	dihydrofolate reductase pseudogene 3	transcribed_pseudogene	0	NA	NA	NA	NA	NA
1723	NM_001361,XM_005255827,XM_005255829,XM_017022990	DHODH	dihydroorotate dehydrogenase (quinone)	protein_coding	1356.09	-0.0757677	0.0723516	-1.04722	0.295	0.437561
1725	NM_001206974,NM_001369691,NM_001369692,NM_001369693,NM_001930,NM_013406,NR_038192,NR_161467,NR_161468,NR_161469	DHPS	deoxyhypusine synthase	protein_coding	933.82	0.0954311	0.0851262	1.12105	0.262265	0.399393
1727	NM_000398,NM_001129819,NM_001171660,NM_001171661,NM_007326	CYB5R3	cytochrome b5 reductase 3	protein_coding	4187.47	-0.115916	0.0418091	-2.77251	0.00556257	0.0149525
1728	NM_000903,NM_001025433,NM_001025434,NM_001286137	NQO1	NAD(P)H quinone dehydrogenase 1	protein_coding	2474.59	-0.26285	0.062195	-4.22622	2.37650592035437e-05	9.92325060230243e-05
1729	NM_001079812,NM_001314007,NM_005219,XM_024454384,XM_024454385,XM_024454386,XM_024454387	DIAPH1	diaphanous related formin 1	protein_coding	5395.96	0.618289	0.039493	15.6557	3.03904143116028e-55	2.41045458258495e-53
1730	NM_006729,NM_007309	DIAPH2	diaphanous related formin 2	protein_coding	958.343	0.113937	0.0912673	1.24839	0.211888	0.337852
1731	NM_001365977,NM_052838,XM_017022991,XR_001751850,XR_002957782	SEPTIN1	septin 1	protein_coding	19.4447	1.11442	0.643404	1.73207	0.0832604	0.158006
1733	NM_000792,NM_001039715,NM_001039716,NM_001324316,NM_213593,NR_136692,NR_136693	DIO1	iodothyronine deiodinase 1	protein_coding	0	NA	NA	NA	NA	NA
1734	NM_000793,NM_001324462,NM_001366496,NM_013989,NR_158990,NR_158991	DIO2	iodothyronine deiodinase 2	protein_coding	9.26286	-0.217447	0.965901	-0.225123	0.821883	0.89311
1735	NM_001362	DIO3	iodothyronine deiodinase 3	protein_coding	0	NA	NA	NA	NA	NA
1736	NM_001142463,NM_001288747,NM_001363,NR_110021,NR_110022,NR_110023	DKC1	dyskerin pseudouridine synthase 1	protein_coding	7167.29	0.0283866	0.0339438	0.836281	0.402997	0.554218
1737	NM_001372031,NM_001372032,NM_001372033,NM_001372034,NM_001372035,NM_001372036,NM_001372037,NM_001372038,NM_001372039,NM_001372040,NM_001372041,NM_001372042,NM_001931,NR_164072	DLAT	dihydrolipoamide S-acetyltransferase	protein_coding	3469.17	-0.126176	0.0460486	-2.74005	0.00614289	0.0163348
1738	NM_000108,NM_001289750,NM_001289751,NM_001289752	DLD	dihydrolipoamide dehydrogenase	protein_coding	2884.67	0.117441	0.0505872	2.32155	0.020257	0.0469606
1739	NM_001098424,NM_001204386,NM_001204387,NM_001204388,NM_001290983,NM_001363865,NM_001366203,NM_001366204,NM_001366205,NM_001366206,NM_001366207,NM_001366208,NM_001366209,NM_001366210,NM_001366211,NM_001366212,NM_001366213,NM_001366214,NM_001366215,NM_001366216,NM_001366217,NM_001366218,NM_001366219,NM_001366220,NM_001366221,NM_001366222,NM_004087,NR_158764,NR_158765,NR_158766,NR_158767,XM_00526928…	DLG1	discs large MAGUK scaffold protein 1	protein_coding	3322	-0.000679387	0.0490225	-0.0138587	0.988943	0.993989
1740	NM_001142699,NM_001142700,NM_001142702,NM_001206769,NM_001300983,NM_001351274,NM_001351275,NM_001351276,NM_001364,NM_001377966,NM_001377967,NM_001377968,NM_001377970,NM_001377971,NM_001377972,NM_001377973,NM_001377974,NM_001377975,NM_001377976,NM_001377977,NM_001377978,NM_001377979,NM_001377980,NM_001377981,NM_001377982,NM_001377983,NR_165353,XM_005273810,XM_011544778,XM_011544780,XM_011544782,XM…	DLG2	discs large MAGUK scaffold protein 2	protein_coding	45.774	-0.0587817	0.41017	-0.143311	0.886045	0.935066
1741	NM_001166278,NM_020730,NM_021120,XM_005262248,XM_006724625,XM_006724626,XM_011530883,XM_017029322,XM_017029323,XM_017029324,XM_017029325,XM_017029326,XM_017029327	DLG3	discs large MAGUK scaffold protein 3	protein_coding	805.852	0.579106	0.0946589	6.11781	9.48683890546152e-10	6.87251758091909e-09
1742	NM_001128827,NM_001321074,NM_001321075,NM_001321076,NM_001321077,NM_001365,NM_001369566,NR_135527,XM_005256491,XM_011523699,XM_011523702,XM_017024288,XM_017024289,XM_024450629,XR_934005	DLG4	discs large MAGUK scaffold protein 4	protein_coding	645.377	0.159761	0.103726	1.54022	0.123508	0.218665
1743	NM_001244883,NM_001933,NR_033814,NR_045209,XR_001750184	DLST	dihydrolipoamide S-succinyltransferase	protein_coding	2902.88	0.147228	0.0492405	2.98997	0.00279003	0.00803147
1744	NR_130749	DLSTP1	dihydrolipoamide S-succinyltransferase pseudogene 1	transcribed_pseudogene	52.2402	0.453235	0.371235	1.22088	0.22213	0.350609
1745	NM_001038493,NM_178120	DLX1	distal-less homeobox 1	protein_coding	498.607	-0.0448802	0.12129	-0.370025	0.711364	0.817501
1746	NM_004405	DLX2	distal-less homeobox 2	protein_coding	54.7569	-0.864472	0.367352	-2.35325	0.0186099	0.0437085
1747	NM_005220	DLX3	distal-less homeobox 3	protein_coding	0	NA	NA	NA	NA	NA
1748	NM_001934,NM_138281,XM_017024291	DLX4	distal-less homeobox 4	protein_coding	56.4254	0.422913	0.369593	1.14427	0.252513	0.388357
1749	NM_005221,XM_005250185,XM_017011803	DLX5	distal-less homeobox 5	protein_coding	0.461999	-2.25739	4.89483	-0.461179	0.64467	NA
1750	NM_005222	DLX6	distal-less homeobox 6	protein_coding	173.521	-0.374795	0.201556	-1.85951	0.0629547	0.124465
1755	NM_001320644,NM_001377530,NM_004406,NM_007329,NM_017579,XM_006717660,XM_006717665,XM_011539389,XM_011539390,XM_011539391,XM_011539392,XM_011539393,XM_011539394,XM_011539395,XM_011539396,XM_011539398,XM_011539399,XM_011539400,XM_011539401,XM_011539402,XM_011539403,XM_011539405,XM_011539407,XM_011539408,XM_011539409,XM_011539410,XM_011539411,XM_011539413,XM_011539414,XM_011539415,XM_017015798,XM_02…	DMBT1	deleted in malignant brain tumors 1	protein_coding	1621.26	-0.192089	0.0678637	-2.83052	0.0046473	0.0127453
1756	NM_000109,NM_004006,NM_004009,NM_004010,NM_004011,NM_004012,NM_004013,NM_004014,NM_004015,NM_004016,NM_004017,NM_004018,NM_004019,NM_004020,NM_004021,NM_004022,NM_004023,XM_006724468,XM_006724469,XM_006724470,XM_006724473,XM_006724474,XM_006724475,XM_011545467,XM_011545468,XM_011545469,XM_017029328,XM_017029329,XM_017029330,XM_017029331	DMD	dystrophin	protein_coding	9.33586	-1.34219	2.16851	-0.618948	0.535951	0.67801
1757	NM_001134707,NM_007101,XM_017014367,XM_017014368,XR_001746213,XR_001746214,XR_001746215,XR_001746216,XR_001746217,XR_001746218,XR_002956762,XR_929726	SARDH	sarcosine dehydrogenase	protein_coding	12.5824	0.37339	0.834756	0.447304	0.654655	0.773065
1758	NM_001079911,NM_004407,XM_011531705,XM_011531706	DMP1	dentin matrix acidic phosphoprotein 1	protein_coding	0.59095	2.74659	4.88212	0.562582	0.57372	NA
1759	NM_001005336,NM_001288737,NM_001288738,NM_001288739,NM_001374269,NM_004408	DNM1	dynamin 1	protein_coding	306.306	-0.516063	0.151494	-3.4065	0.000658019	0.00214883
1760	NM_001081560,NM_001081562,NM_001081563,NM_001288764,NM_001288765,NM_001288766,NM_004409	DMPK	DM1 protein kinase	protein_coding	887.961	-0.411269	0.0890639	-4.61769	3.88040009446253e-06	1.83049689656624e-05
1761	NM_001363767,NM_021951,XM_006716732,XM_011517770,XM_011517771,XM_011517772,XM_011517773,XM_017014374,XM_017014375,XM_024447434	DMRT1	doublesex and mab-3 related transcription factor 1	protein_coding	0.703783	3.02397	4.86524	0.621547	0.53424	NA
1762	NM_004943	DMWD	DM1 locus, WD repeat containing	protein_coding	1388.69	0.199189	0.0746801	2.66723	0.00764791	0.0199206
1763	NM_001080449,NR_102264,XM_006717680,XM_011539417,XM_017015799	DNA2	DNA replication helicase/nuclease 2	protein_coding	1174.46	-0.369142	0.0767882	-4.80727	1.53002104999466e-06	7.58031637581607e-06
1767	NM_001369,XM_005248262,XM_017009177,XM_017009178,XM_017009179,XM_017009180,XM_017009181,XM_017009182,XM_017009183,XM_017009184,XM_017009185,XM_017009186,XM_017009187,XM_017009188,XM_024454388,XM_024454389,XR_001742034,XR_001742035	DNAH5	dynein axonemal heavy chain 5	protein_coding	133.378	0.567082	0.230337	2.46197	0.0138175	0.0336278
1768	NM_001370,XM_006711956,XM_011532649,XM_011532650,XM_011532652,XM_011532653,XM_011532654,XM_011532655,XM_011532657,XM_011532660,XM_017003521,XM_017003522,XM_017003523,XM_017003524	DNAH6	dynein axonemal heavy chain 6	protein_coding	309.578	-1.42454	0.155566	-9.15717	5.32744311902253e-20	8.51442244692514e-19
1769	NM_001206927,NM_001371,XM_011514318,XM_011514319,XM_011514320,XM_017010325,XM_017010326,XM_017010327,XR_001743188,XR_926078	DNAH8	dynein axonemal heavy chain 8	protein_coding	3.16368	-0.996863	1.85573	-0.537182	0.591142	NA
1770	NM_001372,NM_004662,XM_011523703,XM_017024292,XM_017024293,XM_017024294,XM_017024295	DNAH9	dynein axonemal heavy chain 9	protein_coding	0	NA	NA	NA	NA	NA
1773	NM_001351825,NM_005223,XM_006720854,XM_011522393,XM_017022992,XM_017022993,XM_017023000,XM_017023001,XM_017023002,XM_017023003,XM_017023004,XM_017023005,XM_017023006,XM_024450169,XM_024450170,XM_024450171,XM_024450172,XR_002957783,XR_002957784,XR_002957785	DNASE1	deoxyribonuclease 1	protein_coding	420.091	-0.559623	0.133298	-4.19829	2.68940159458216e-05	0.000111262
1774	NM_001009932,NM_001009933,NM_001009934,NM_001303620,NM_006730,XM_005277829,XM_011531122,XM_017029332	DNASE1L1	deoxyribonuclease 1 like 1	protein_coding	706.341	-0.326238	0.0977055	-3.33899	0.000840832	0.00268515
1775	NM_001301680,NM_001374	DNASE1L2	deoxyribonuclease 1 like 2	protein_coding	46.5695	0.40018	0.416256	0.961381	0.336361	0.48462
1776	NM_001256560,NM_004944	DNASE1L3	deoxyribonuclease 1 like 3	protein_coding	0	NA	NA	NA	NA	NA
1777	NM_001375	DNASE2	deoxyribonuclease 2, lysosomal	protein_coding	1144.65	-0.315687	0.0766307	-4.11959	3.79547210273141e-05	0.000153266
1778	NM_001376	DYNC1H1	dynein cytoplasmic 1 heavy chain 1	protein_coding	13239.6	-0.162384	0.0309544	-5.24589	1.55528461461471e-07	8.66457645639484e-07
1780	NM_001135556,NM_001135557,NM_001278421,NM_001278422,NM_004411	DYNC1I1	dynein cytoplasmic 1 intermediate chain 1	protein_coding	173.125	-0.715155	0.202524	-3.5312	0.000413673	0.00140106
1781	NM_001271785,NM_001271786,NM_001271787,NM_001271788,NM_001271789,NM_001271790,NM_001320882,NM_001320883,NM_001320884,NM_001378,NM_001378455,NM_001378456	DYNC1I2	dynein cytoplasmic 1 intermediate chain 2	protein_coding	2669.34	0.409051	0.0550581	7.42944	1.09056241691993e-13	1.11628816901174e-12
1783	NM_001286157,NM_001323955,NM_006141,NR_136658,XM_017023008	DYNC1LI2	dynein cytoplasmic 1 light intermediate chain 2	protein_coding	8229.58	-0.352718	0.0331213	-10.6493	1.7573692940052e-26	4.04978629333388e-25
1785	NM_001005360,NM_001005361,NM_001005362,NM_001190716,NM_004945	DNM2	dynamin 2	protein_coding	4479.62	-0.265758	0.0477718	-5.56307	2.65064800486252e-08	1.62361711303594e-07
1786	NM_001130823,NM_001318730,NM_001318731,NM_001379	DNMT1	DNA methyltransferase 1	protein_coding	11226.1	-0.00718316	0.0294158	-0.244193	0.807081	0.883378
1787	NM_001321006,NM_001321007,NM_001351219,NM_001351220,NM_001351221,NM_001351222,NM_001351223,NM_004412,XM_005252374,XM_005252375,XM_005252378,XM_011519343,XM_011519344,XM_011519345,XM_017015801,XM_017015802,XM_017015803,XM_017015804,XM_017015806,XM_017015809,XM_017015810,XM_017015812,XM_024447855,XM_024447856,XM_024447857,XM_024447858	TRDMT1	tRNA aspartic acid methyltransferase 1	protein_coding	368.519	-0.050837	0.144937	-0.350752	0.725774	0.827966
1788	NM_001320892,NM_001320893,NM_001375819,NM_022552,NM_153759,NM_175629,NM_175630,NR_135490,XM_005264175,XM_011532662,XM_011532663,XM_011532664,XM_011532666,XM_011532667,XM_017003526,XM_017003527,XR_001738657	DNMT3A	DNA methyltransferase 3 alpha	protein_coding	778.66	0.228835	0.0950305	2.40802	0.0160395	0.0384158
1789	NM_001207055,NM_001207056,NM_006892,NM_175848,NM_175849,NM_175850,XM_011528653,XM_011528654,XR_936510,XR_936511,XR_936512	DNMT3B	DNA methyltransferase 3 beta	protein_coding	313.617	0.30378	0.149037	2.03829	0.0415213	0.0873828
1791	NM_001017520,NM_004088	DNTT	DNA nucleotidylexotransferase	protein_coding	0	NA	NA	NA	NA	NA
1793	NM_001290223,NM_001377543,NM_001377544,NM_001377546,NM_001377547,NM_001377548,NM_001377550,NM_001377553,NM_001377554,NM_001377556,NM_001377558,NM_001377560,NM_001377561,NM_001380,XM_011539422,XM_011539424,XM_017015813,XM_017015814,XM_017015817,XM_024447859	DOCK1	dedicator of cytokinesis 1	protein_coding	2635.16	0.3681	0.0556228	6.6178	3.64594320406133e-11	2.99490700668872e-10
1794	NM_004946,NR_156756,XM_005265830,XM_011534448,XM_011534449,XM_011534450,XM_011534451,XM_017009189,XM_017009190	DOCK2	dedicator of cytokinesis 2	protein_coding	0.469189	2.4441	4.90453	0.498336	0.618247	NA
1795	NM_004947,XM_005264914,XM_005264915,XM_005264916,XM_005264917,XM_005264918,XM_006713008,XM_006713009,XM_006713010,XM_011533441,XM_011533443,XM_011533444,XM_011533445,XM_017005825,XM_017005826,XM_017005827,XM_017005828	DOCK3	dedicator of cytokinesis 3	protein_coding	1915.21	-0.390829	0.0619785	-6.30588	2.86566168115128e-10	2.1786949910242e-09
1796	NM_001197260,NM_001318866,NM_001318867,NM_001318868,NM_001318869,NM_001381,XM_017003528	DOK1	docking protein 1	protein_coding	218.208	-0.436867	0.20026	-2.1815	0.0291466	0.0643663
1797	NM_001371205,NM_001371206,NM_005510,XM_006715005,XR_002956262,XR_002956263,XR_002956264,XR_926082	DXO	decapping exoribonuclease	protein_coding	571.804	0.415269	0.116509	3.56425	0.000364901	0.00124903
1798	NM_001382,XM_005271422,XM_011542648,XM_017017293,XM_017017294,XM_017017295,XR_001747785,XR_947801	DPAGT1	dolichyl-phosphate N-acetylglucosaminephosphotransferase 1	protein_coding	1603.03	0.400368	0.0690288	5.80002	6.6308873171156e-09	4.36252011646498e-08
1800	NM_001128141,NM_004413,XM_005256285,XM_005256286,XM_011522925,XM_017023009,XM_024450173	DPEP1	dipeptidase 1	protein_coding	5.18226	-2.11335	1.53859	-1.37356	0.169577	NA
1801	NM_001346574,NM_001346575,NM_001346576,NM_001383,NR_144474,NR_144475,NR_144476	DPH1	diphthamide biosynthesis 1	protein_coding	1205.12	0.434932	0.0775865	5.60577	2.07333017686832e-08	1.28850216859094e-07
1802	NM_001039589,NM_001319165,NM_001319166,NM_001319167,NM_001319168,NM_001319169,NM_001319170,NM_001319171,NM_001384,XM_017000502	DPH2	diphthamide biosynthesis 2	protein_coding	1310.9	0.349205	0.0735294	4.74918	2.04239931979048e-06	9.98252668397452e-06
1803	NM_001379604,NM_001379605,NM_001379606,NM_001935,NR_166822,NR_166823,NR_166824,NR_166825	DPP4	dipeptidyl peptidase 4	protein_coding	0	NA	NA	NA	NA	NA
1804	NM_001039350,NM_001290252,NM_001290253,NM_001364497,NM_001364498,NM_001364499,NM_001364500,NM_001364501,NM_001364502,NM_001936,NM_130797,NR_157195,NR_157196,XM_017011812	DPP6	dipeptidyl peptidase like 6	protein_coding	0.469189	2.4441	4.90453	0.498336	0.618247	NA
1805	NM_001937	DPT	dermatopontin	protein_coding	0.48654	-2.32527	4.88983	-0.475532	0.634408	NA
1806	NM_000110,NM_001160301,XM_005270562,XM_006710397,XM_017000507,XM_017000508,XM_017000509,XM_017000510,XR_001737014	DPYD	dihydropyrimidine dehydrogenase	protein_coding	299.251	-0.132909	0.152358	-0.872348	0.383018	0.533934
1807	NM_001385,XM_005250818,XM_006716518,XM_011516903,XM_017013167,XM_024447087,XR_001745489,XR_001745490	DPYS	dihydropyrimidinase	protein_coding	7.00722	0.816879	1.3603	0.600514	0.548164	NA
1808	NM_001197293,NM_001244604,NM_001386	DPYSL2	dihydropyrimidinase like 2	protein_coding	176.044	0.753356	0.207204	3.63581	0.000277104	0.000970719
1809	NM_001197294,NM_001387,XM_011537574	DPYSL3	dihydropyrimidinase like 3	protein_coding	30.9679	1.3967	0.510317	2.73693	0.00620159	0.0164754
1810	NM_001938	DR1	down-regulator of transcription 1	protein_coding	3692.63	0.0718805	0.0445877	1.61211	0.106937	0.194518
1811	NM_000111	SLC26A3	solute carrier family 26 member 3	protein_coding	0.461999	-2.25739	4.89483	-0.461179	0.64467	NA
1812	NM_000794	DRD1	dopamine receptor D1	protein_coding	0	NA	NA	NA	NA	NA
1813	NM_000795,NM_016574,XM_017017296	DRD2	dopamine receptor D2	protein_coding	0	NA	NA	NA	NA	NA
1814	NM_000796,NM_001282563,NM_001290809,NM_033663,XM_017005829	DRD3	dopamine receptor D3	protein_coding	0.48654	-2.32527	4.88983	-0.475532	0.634408	NA
1815	NM_000797	DRD4	dopamine receptor D4	protein_coding	2.83571	-0.519618	2.11835	-0.245294	0.806229	NA
1816	NM_000798	DRD5	dopamine receptor D5	protein_coding	0	NA	NA	NA	NA	NA
1817	gene-DRD5P1	DRD5P1	dopamine receptor D5 pseudogene 1	pseudogene	0	NA	NA	NA	NA	NA
1818	NR_111001	DRD5P2	dopamine receptor D5 pseudogene 2	transcribed_pseudogene	0.231	-1.28042	4.99559	-0.256311	0.797711	NA
1819	NM_001330144,NM_001388,XM_005256499,XM_005256500,XM_011523704,XM_011523706,XM_011523707,XM_017024296,XM_017024297,XR_002957980	DRG2	developmentally regulated GTP binding protein 2	protein_coding	479.148	0.491694	0.122536	4.01265	6.00404871013904e-05	0.000234725
1820	NM_005224,XM_005259513,XM_005259514,XM_017026445,XM_017026446,XM_024451407	ARID3A	AT-rich interaction domain 3A	protein_coding	589.152	-0.549206	0.110393	-4.97501	6.52455225321303e-07	3.39424007242348e-06
1821	NM_001171184,NM_001939,XM_017029333,XM_017029334	DRP2	dystrophin related protein 2	protein_coding	30.7871	0.955418	0.503802	1.89642	0.0579052	0.115967
1822	NM_001007026,NM_001940	ATN1	atrophin 1	protein_coding	5947.93	-0.00216851	0.0393358	-0.0551282	0.956036	0.975335
1823	NM_004948,NM_024421	DSC1	desmocollin 1	protein_coding	0	NA	NA	NA	NA	NA
1824	NM_004949,NM_024422,XM_005258206	DSC2	desmocollin 2	protein_coding	0	NA	NA	NA	NA	NA
1825	NM_001941,NM_024423	DSC3	desmocollin 3	protein_coding	0	NA	NA	NA	NA	NA
1826	NM_001271534,NM_001389,NR_073202,XM_017028281	DSCAM	DS cell adhesion molecule	protein_coding	0.24327	-1.3181	4.99294	-0.263992	0.791786	NA
1827	NM_001285389,NM_001285391,NM_001285392,NM_001285393,NM_001331016,NM_004414,NM_203417,NM_203418,XM_005260929,XM_017028282,XM_017028283	RCAN1	regulator of calcineurin 1	protein_coding	3057.7	0.240228	0.0482082	4.98314	6.25612837810146e-07	3.26455805482755e-06
1828	NM_001942	DSG1	desmoglein 1	protein_coding	0.59095	2.74659	4.88212	0.562582	0.57372	NA
1829	NM_001943,XM_024451095	DSG2	desmoglein 2	protein_coding	3338.15	-0.00797471	0.0502776	-0.158614	0.873973	0.926894
1830	NM_001944,XM_011525850	DSG3	desmoglein 3	protein_coding	0	NA	NA	NA	NA	NA
1831	NM_001015881,NM_001318468,NM_001318470,NM_004089,NM_198057,XM_005262099,XM_005262100,XM_005262102,XM_005262103,XM_011530884,XM_017029335	TSC22D3	TSC22 domain family member 3	protein_coding	268.076	-0.0947757	0.16372	-0.57889	0.562663	0.700627
1832	NM_001008844,NM_001319034,NM_004415	DSP	desmoplakin	protein_coding	85.0454	1.09088	0.297732	3.66395	0.000248355	0.000877761
1833	NM_004950,XM_011538008	EPYC	epiphycan	protein_coding	0	NA	NA	NA	NA	NA
1834	NM_014208	DSPP	dentin sialophosphoprotein	protein_coding	0.923998	-3.25572	4.84017	-0.672645	0.501173	NA
1836	NM_000112,XM_017009191	SLC26A2	solute carrier family 26 member 2	protein_coding	2193.58	1.20445	0.0589327	20.4377	7.72981835267934e-93	1.51513324561196e-90
1837	NM_001128175,NM_001198938,NM_001198939,NM_001198940,NM_001198941,NM_001198942,NM_001198943,NM_001198944,NM_001198945,NM_001390,NM_001391,NM_001392,NM_032975,NM_032978,NM_032979,NM_032980,NM_032981,XM_005258221,XM_011525853,XM_017025575,XM_017025576,XM_017025577,XM_017025578,XM_017025579,XM_017025580,XM_017025581,XM_017025582,XM_017025584,XM_017025585,XM_017025586,XM_017025587,XM_017025588,XM_0170…	DTNA	dystrobrevin alpha	protein_coding	52.5948	0.30482	0.383879	0.794053	0.427164	0.578234
1838	NM_001256303,NM_001256304,NM_001256308,NM_001320932,NM_001320933,NM_001320934,NM_001320935,NM_001320936,NM_001320937,NM_001351381,NM_001351382,NM_001351383,NM_001351384,NM_001351385,NM_001351386,NM_001351387,NM_001351388,NM_001351389,NM_001351390,NM_001351391,NM_001351392,NM_001351393,NM_001351394,NM_001351395,NM_021907,NM_033147,NM_033148,NM_183360,NM_183361,NR_147180,XM_011532671,XM_011532672,X…	DTNB	dystrobrevin beta	protein_coding	482.361	-0.252286	0.120968	-2.08557	0.0370174	0.0792042
1839	NM_001945	HBEGF	heparin binding EGF like growth factor	protein_coding	819.745	-1.15244	0.0972218	-11.8537	2.05932948885982e-32	6.60108003261778e-31
1840	NM_004416,XM_011538009	DTX1	deltex E3 ubiquitin ligase 1	protein_coding	0	NA	NA	NA	NA	NA
1841	NM_001165031,NM_001320902,NM_001320903,NM_001320904,NM_001320905,NM_012145,NR_033255,NR_135492	DTYMK	deoxythymidylate kinase	protein_coding	1490.3	0.229629	0.0688909	3.33323	0.000858443	0.00273831
1842	NM_001197295,NM_001197296,NM_001393,XM_017014376,XM_017014377,XM_024447435,XM_024447436,XM_024447437	ECM2	extracellular matrix protein 2	protein_coding	1.96391	1.59471	2.91187	0.547659	0.583926	NA
1843	NM_004417	DUSP1	dual specificity phosphatase 1	protein_coding	4783.96	0.293146	0.0395461	7.41275	1.23707264920643e-13	1.25869927726236e-12
1844	NM_004418,XM_017003546	DUSP2	dual specificity phosphatase 2	protein_coding	48.8595	0.426793	0.451256	0.945789	0.344256	0.493453
1845	NM_004090	DUSP3	dual specificity phosphatase 3	protein_coding	2180.93	0.0119433	0.0563799	0.211836	0.832235	0.899829
1846	NM_001394,NM_057158,XM_011544428	DUSP4	dual specificity phosphatase 4	protein_coding	148.647	0.0196209	0.218243	0.0899041	0.928363	0.959303
1847	NM_004419	DUSP5	dual specificity phosphatase 5	protein_coding	3985.52	-0.114526	0.0446374	-2.56569	0.0102969	0.0259946
1848	NM_001946,NM_022652	DUSP6	dual specificity phosphatase 6	protein_coding	1784.82	-0.544329	0.0643017	-8.46524	2.55627656729713e-17	3.45421428701409e-16
1849	NM_001947	DUSP7	dual specificity phosphatase 7	protein_coding	1315.93	0.711767	0.0757318	9.39852	5.53348136486294e-21	9.29679386354755e-20
1850	NM_004420,XM_011519932,XM_011519933	DUSP8	dual specificity phosphatase 8	protein_coding	296.132	0.00602536	0.153136	0.0393464	0.968614	0.982792
1852	NM_001318503,NM_001395,XM_011531123,XM_011531124	DUSP9	dual specificity phosphatase 9	protein_coding	30.0543	-0.355846	0.519642	-0.684791	0.493476	0.641097
1854	NM_001025248,NM_001025249,NM_001330286,NM_001948,XM_017021988,XR_001751125,XR_931760	DUT	deoxyuridine triphosphatase	protein_coding	4061.7	0.273231	0.0426242	6.41023	1.45301349963948e-10	1.13766020244959e-09
1855	NM_001330311,NM_004421,XM_005244732,XM_005244733	DVL1	dishevelled segment polarity protein 1	protein_coding	2266.36	0.194407	0.058892	3.30108	0.000963144	0.00304383
1856	NM_004422,XM_005256502,XR_001752441,XR_001752442,XR_001752443	DVL2	dishevelled segment polarity protein 2	protein_coding	1160.97	1.32643	0.0786475	16.8656	8.06400096984082e-64	8.2344556011195e-62
1857	NM_004423,XM_005247172,XM_011512513	DVL3	dishevelled segment polarity protein 3	protein_coding	3261.64	-0.150085	0.0473009	-3.17299	0.00150878	0.00459122
1859	NM_001347721,NM_001347722,NM_001347723,NM_001396,NM_101395,NM_130436,NM_130438,XM_005260933,XM_006723976,XM_006723977,XM_006723978,XM_011529483,XM_017028284,XM_017028286,XM_024452057	DYRK1A	dual specificity tyrosine phosphorylation regulated kinase 1A	protein_coding	1741.91	-0.166439	0.0627546	-2.65221	0.00799663	0.0207055
1861	NM_000113,XR_929731	TOR1A	torsin family 1 member A	protein_coding	614.298	-0.182485	0.104762	-1.74189	0.0815278	0.155167
1869	NM_005225	E2F1	E2F transcription factor 1	protein_coding	993.548	0.183846	0.0865861	2.12327	0.0337312	0.0730714
1870	NM_004091,XM_005245748,XM_005245749,XM_011540868,XM_011540870,XM_011540871	E2F2	E2F transcription factor 2	protein_coding	640.7	-0.0161154	0.118189	-0.136352	0.891543	0.938255
1871	NM_001243076,NM_001949,XM_005248865,XM_005248866,XM_011514324,XM_011514328,XM_017010330,XR_001743194,XR_001743195,XR_002956265	E2F3	E2F transcription factor 3	protein_coding	860.708	0.386772	0.0947999	4.07988	4.50582318910084e-05	0.00017999
1872	gene-E2F3P1	E2F3P1	E2F transcription factor 3 pseudogene 1	pseudogene	12.7994	-0.3537	0.868903	-0.407065	0.68396	0.79642
1874	NM_001950,XR_002957786	E2F4	E2F transcription factor 4	protein_coding	3604.07	0.347112	0.0453166	7.6597	1.86362479092456e-14	2.04375521283837e-13
1875	NM_001083588,NM_001083589,NM_001951	E2F5	E2F transcription factor 5	protein_coding	542.132	0.424907	0.113851	3.73214	0.000189861	0.000685229
1876	NM_001278275,NM_001278276,NM_001278277,NM_001278278,NM_198256,NM_212540,NR_103490,XM_017003547,XM_017003548,XM_017003549,XR_001738660	E2F6	E2F transcription factor 6	protein_coding	1240.16	-0.38888	0.07718	-5.0386	4.68938013558702e-07	2.47732340310302e-06
1877	NM_001288776,NM_001288778,NM_004424,XM_005255155,XM_005255156,XM_006720858,XM_011522402,XM_011522403,XM_017023010,XM_017023011,XR_001751853,XR_002957787,XR_243266,XR_429636	E4F1	E4F transcription factor 1	protein_coding	914.479	-0.060651	0.0857783	-0.707068	0.479524	0.62777
1879	NM_001290360,NM_001324101,NM_001324103,NM_001324106,NM_001324107,NM_001324108,NM_001324109,NM_001324111,NM_001364155,NM_001364156,NM_001364157,NM_001364158,NM_001364159,NM_024007,NM_182708,XM_017009192,XM_017009193,XM_017009194,XM_017009195,XM_017009196,XM_017009197,XM_017009199,XM_017009200,XM_017009201,XM_017009202,XM_017009203,XM_017009204,XM_024454390,XM_024454391,XM_024454392,XM_024454393	EBF1	EBF transcription factor 1	protein_coding	0.886425	3.33593	4.8497	0.687863	0.491539	NA
1880	NM_004951,XM_017020405	GPR183	G protein-coupled receptor 183	protein_coding	0	NA	NA	NA	NA	NA
1889	NM_001113347,NM_001113348,NM_001113349,NM_001397,XM_006710398,XM_011540872,XM_011540873	ECE1	endothelin converting enzyme 1	protein_coding	7738.83	0.0100912	0.0340079	0.296731	0.766672	0.855576
1890	NM_001113755,NM_001113756,NM_001257988,NM_001257989,NM_001953	TYMP	thymidine phosphorylase	protein_coding	477.87	1.426	0.123343	11.5613	6.47433276639118e-31	1.89377009717442e-29
1891	NM_001398,XM_017026448,XM_024451408,XM_024451409	ECH1	enoyl-CoA hydratase 1	protein_coding	1516.81	-0.215469	0.0694826	-3.10105	0.00192838	0.00575108
1892	NM_004092,XR_002956965	ECHS1	enoyl-CoA hydratase, short chain 1	protein_coding	2713.16	0.280912	0.0517408	5.42922	5.66008406180343e-08	3.33637792969008e-07
1893	NM_001202858,NM_004425,NM_022664	ECM1	extracellular matrix protein 1	protein_coding	316.523	-0.337118	0.148239	-2.27416	0.0229567	0.052407
1894	NM_001258315,NM_001258316,NM_001349094,NM_001349095,NM_001349096,NM_001349097,NM_001349098,NM_001349099,NM_001349100,NM_001349101,NM_001349102,NM_001349103,NM_001349104,NM_018098,XM_005247176,XM_006713524,XM_011512514,XM_011512516,XM_017005831,XM_017005832	ECT2	epithelial cell transforming 2	protein_coding	5772.24	0.234546	0.0367922	6.37489	1.83092873703795e-10	1.41857463665189e-09
1896	NM_001005609,NM_001005610,NM_001005612,NM_001005613,NM_001399,XM_006724630,XM_011530885,XM_017029336,XM_017029337,XR_001755660	EDA	ectodysplasin A	protein_coding	246.49	0.583973	0.172535	3.38466	0.000712663	0.00230827
1901	NM_001320730,NM_001400	S1PR1	sphingosine-1-phosphate receptor 1	protein_coding	81.0572	0.565607	0.31496	1.79581	0.0725254	0.140081
1902	NM_001351397,NM_001351398,NM_001351399,NM_001351400,NM_001351401,NM_001351402,NM_001351403,NM_001351404,NM_001351405,NM_001351406,NM_001351407,NM_001351408,NM_001351409,NM_001351410,NM_001351411,NM_001351412,NM_001351413,NM_001351414,NM_001351415,NM_001351416,NM_001351417,NM_001351418,NM_001351419,NM_001351420,NM_001401,NM_057159,XM_005251782,XM_017014404	LPAR1	lysophosphatidic acid receptor 1	protein_coding	509.306	0.228003	0.116603	1.95538	0.0505386	0.103524
1903	NM_005226	S1PR3	sphingosine-1-phosphate receptor 3	protein_coding	302.49	-0.238565	0.152491	-1.56445	0.117713	0.210392
1906	NM_001168319,NM_001955,XM_011514330,XM_011514331,XM_011514332,XM_017010331	EDN1	endothelin 1	protein_coding	1.892	-1.55346	2.66633	-0.582621	0.560149	NA
1907	NM_001302269,NM_001956,NR_126098,XM_017000512,XR_001737015	EDN2	endothelin 2	protein_coding	1.45962	-3.91151	3.76133	-1.03993	0.298373	NA
1908	NM_001302455,NM_001302456,NM_207032,NM_207033,NM_207034,XM_005260312,XM_005260313,XM_006723734,XM_011528655,XM_024451847,XM_024451848,XR_002958461,XR_002958462,XR_936513	EDN3	endothelin 3	protein_coding	0	NA	NA	NA	NA	NA
1909	NM_001166055,NM_001354797,NM_001957,NR_045958,NR_148963,NR_148964	EDNRA	endothelin receptor type A	protein_coding	0	NA	NA	NA	NA	NA
1910	NM_000115,NM_001122659,NM_001201397,NM_003991	EDNRB	endothelin receptor type B	protein_coding	0	NA	NA	NA	NA	NA
1911	NM_004426,XM_005253334,XM_011520599,XM_011520600,XM_011520603,XM_017018955,XM_017018956,XM_017018957,XM_017018958	PHC1	polyhomeotic homolog 1	protein_coding	1561.6	0.229533	0.0681382	3.36864	0.000755412	0.00243563
1912	NM_001330488,NM_004427,NM_198040	PHC2	polyhomeotic homolog 2	protein_coding	2927.95	0.111065	0.0502665	2.20953	0.0271378	0.0605418
1915	NM_001402	EEF1A1	eukaryotic translation elongation factor 1 alpha 1	protein_coding	222815	0.311014	0.0207713	14.9733	1.09790070013048e-50	7.48900025573003e-49
1917	NM_001958	EEF1A2	eukaryotic translation elongation factor 1 alpha 2	protein_coding	3163.68	0.788135	0.0498031	15.825	2.09173246577903e-56	1.74854479112401e-54
1918	gene-EEF1A1P43	EEF1A1P43	eukaryotic translation elongation factor 1 alpha 1 pseudogene 43	pseudogene	1.07749	0.265863	4.06275	0.0654391	0.947824	NA
1932	gene-EEF1B2P1	EEF1B2P1	eukaryotic translation elongation factor 1 beta 2 pseudogene 1	pseudogene	0.82195	1.31458	4.84353	0.27141	0.786076	NA
1933	NM_001037663,NM_001959,NM_021121	EEF1B2	eukaryotic translation elongation factor 1 beta 2	protein_coding	9233.36	1.05593	0.0314313	33.5948	1.99569434288407e-247	2.83604796910016e-244
1934	gene-EEF1B2P2	EEF1B2P2	eukaryotic translation elongation factor 1 beta 2 pseudogene 2	pseudogene	0.764664	3.13462	4.85934	0.645071	0.518881	NA
1936	NM_001130053,NM_001130055,NM_001130056,NM_001130057,NM_001195203,NM_001289950,NM_001317743,NM_001330646,NM_001960,NM_032378,XM_005250820,XM_005250823,XM_006716519,XM_006716520,XM_006716522,XM_006716523,XM_006716524,XM_006716525,XM_011516905,XM_011516906,XM_017013170,XM_017013171,XM_017013172,XM_024447088,XM_024447089	EEF1D	eukaryotic translation elongation factor 1 delta	protein_coding	10006.9	0.0664481	0.0317085	2.09559	0.0361184	0.0775239
1937	NM_001404	EEF1G	eukaryotic translation elongation factor 1 gamma	protein_coding	54657.6	0.0329407	0.0201701	1.63314	0.102439	0.187939
1938	NM_001961	EEF2	eukaryotic translation elongation factor 2	protein_coding	69366.8	0.277225	0.0210688	13.1581	1.52932897857316e-39	6.89937753217147e-38
1939	NM_001201478,NM_006893,XM_005277509,XM_006711196,XM_011509257,XM_011509258,XM_017000530,XM_017000531,XM_017000532,XR_001737023,XR_921751	EIF2D	eukaryotic translation initiation factor 2D	protein_coding	531.623	0.837454	0.116026	7.2178	5.28360061760364e-13	5.08472016546246e-12
1942	NM_004428,NM_182685	EFNA1	ephrin A1	protein_coding	151.333	1.04669	0.219253	4.77389	1.8070104300334e-06	8.8829486489938e-06
1943	NM_001405,XM_017026449,XM_017026450	EFNA2	ephrin A2	protein_coding	45.971	1.26657	0.42771	2.96128	0.00306358	0.0087539
1944	NM_004952	EFNA3	ephrin A3	protein_coding	246.666	1.07455	0.170003	6.32076	2.60284891716547e-10	1.98774664507043e-09
1945	NM_005227,NM_182689,NM_182690	EFNA4	ephrin A4	protein_coding	225.615	0.112675	0.198223	0.568422	0.569748	0.706261
1946	NM_001962,XM_006714565,XM_011543250,XM_011543251,XM_017009205	EFNA5	ephrin A5	protein_coding	632.371	-0.220194	0.107605	-2.04632	0.0407254	0.0859759
1947	NM_004429	EFNB1	ephrin B1	protein_coding	908.868	0.12027	0.0865675	1.38933	0.164734	0.276089
1948	NM_001372056,NM_001372057,NM_001372058,NM_004093,XM_017020406	EFNB2	ephrin B2	protein_coding	344.2	-0.640839	0.145342	-4.40919	1.03757962015272e-05	4.58627404418462e-05
1949	NM_001406	EFNB3	ephrin B3	protein_coding	20.4917	-4.26048	0.942832	-4.51881	6.21875345308412e-06	2.8538321484242e-05
1950	NM_001178130,NM_001178131,NM_001357021,NM_001963,XM_005262796,XM_011531707,XM_017007845,XM_017007846,XM_017007847,XM_017007848,XM_017007849,XM_017007850,XM_017007851,XM_017007853,XM_017007854,XM_017007855,XR_001741156,XR_001741157	EGF	epidermal growth factor	protein_coding	22.3159	-1.32039	0.610329	-2.1634	0.0305104	0.067026
1951	NM_001407	CELSR3	cadherin EGF LAG seven-pass G-type receptor 3	protein_coding	1494.74	-0.0116774	0.0692012	-0.168746	0.865997	0.921766
1952	NM_001408	CELSR2	cadherin EGF LAG seven-pass G-type receptor 2	protein_coding	604.797	-0.18141	0.112524	-1.61219	0.106921	0.194509
1953	NM_001409,XM_006710406,XM_011540885,XM_011540886,XM_011540887,XM_011540888,XM_017000533	MEGF6	multiple EGF like domains 6	protein_coding	375.521	0.865406	0.139838	6.18862	6.06921140125063e-10	4.4746330317997e-09
1954	NM_001271938,NM_001410	MEGF8	multiple EGF like domains 8	protein_coding	2064.68	0.0930153	0.0601122	1.54736	0.121776	0.21616
1955	NM_001080497	MEGF9	multiple EGF like domains 9	protein_coding	816.859	-0.042868	0.0910024	-0.471065	0.637594	0.759864
1956	NM_001346897,NM_001346898,NM_001346899,NM_001346900,NM_001346941,NM_005228,NM_201282,NM_201283,NM_201284	EGFR	epidermal growth factor receptor	protein_coding	325689	-0.224962	0.0209382	-10.7441	6.31735605372463e-27	1.4859292797816e-25
1958	NM_001964	EGR1	early growth response 1	protein_coding	2965.74	0.201684	0.0489815	4.11755	3.82915507349859e-05	0.000154589
1959	NM_000399,NM_001136177,NM_001136178,NM_001136179,NM_001321037,XM_011539427	EGR2	early growth response 2	protein_coding	16.0366	0.782822	0.723912	1.08138	0.279529	0.419947
1960	NM_001199880,NM_001199881,NM_004430,XM_005273425,XM_005273426,XM_011544429	EGR3	early growth response 3	protein_coding	6.21561	0.459007	1.21984	0.376286	0.706704	NA
1961	NM_001965	EGR4	early growth response 4	protein_coding	2.17037	1.06767	2.73189	0.390816	0.695933	NA
1962	NM_001166415,NM_001966,XM_006713525	EHHADH	enoyl-CoA hydratase and 3-hydroxyacyl CoA dehydrogenase	protein_coding	383.958	-0.132633	0.134473	-0.986311	0.32398	0.47068
1964	NM_001412	EIF1AX	eukaryotic translation initiation factor 1A X-linked	protein_coding	4249.47	-0.068465	0.0425893	-1.60756	0.107931	0.195966
1965	NM_004094	EIF2S1	eukaryotic translation initiation factor 2 subunit alpha	protein_coding	5779.51	-0.258815	0.0413641	-6.25698	3.92504394317309e-10	2.95252643859421e-09
1967	NM_001414	EIF2B1	eukaryotic translation initiation factor 2B subunit alpha	protein_coding	2389.01	-0.335894	0.0577206	-5.8193	5.90930104503633e-09	3.91344896003901e-08
1968	NM_001415	EIF2S3	eukaryotic translation initiation factor 2 subunit gamma	protein_coding	5478.05	0.474969	0.0391411	12.1348	6.9089726433188e-34	2.40446347931664e-32
1969	NM_001329090,NM_004431,XM_017000537	EPHA2	EPH receptor A2	protein_coding	7681.16	-0.0621445	0.0349603	-1.77757	0.075474	0.145021
1973	NM_001204510,NM_001416	EIF4A1	eukaryotic translation initiation factor 4A1	protein_coding	30929.1	0.263958	0.0223464	11.8121	3.37847234850515e-32	1.06690905479738e-30
1974	NM_001967	EIF4A2	eukaryotic translation initiation factor 4A2	protein_coding	6628.04	-0.0786419	0.0357481	-2.19989	0.0278147	0.0618174
1975	NM_001300821,NM_001330654,NM_001417	EIF4B	eukaryotic translation initiation factor 4B	protein_coding	15187.3	0.392056	0.0299975	13.0696	4.9100310488577e-39	2.18303894993603e-37
1977	NM_001130678,NM_001130679,NM_001331017,NM_001968	EIF4E	eukaryotic translation initiation factor 4E	protein_coding	2549.14	0.0388299	0.0528583	0.734604	0.462581	0.612158
1978	NM_004095	EIF4EBP1	eukaryotic translation initiation factor 4E binding protein 1	protein_coding	1671.05	0.11877	0.063721	1.8639	0.0623356	0.123476
1979	NM_004096	EIF4EBP2	eukaryotic translation initiation factor 4E binding protein 2	protein_coding	3802.7	-0.0624748	0.0477451	-1.30851	0.190701	0.310723
1980	gene-EIF4EP1	EIF4EP1	eukaryotic translation initiation factor 4E pseudogene 1	pseudogene	0	NA	NA	NA	NA	NA
1981	NM_001194946,NM_001194947,NM_001291157,NM_004953,NM_182917,NM_198241,NM_198242,NM_198244	EIF4G1	eukaryotic translation initiation factor 4 gamma 1	protein_coding	20632.6	0.629851	0.0270073	23.3215	2.68315666794029e-120	9.53247305383038e-118
1982	NM_001042559,NM_001172705,NM_001418	EIF4G2	eukaryotic translation initiation factor 4 gamma 2	protein_coding	41841.6	-0.120976	0.0228927	-5.28447	1.26069312002275e-07	7.07423487191442e-07
1983	NM_001969,NM_183004	EIF5	eukaryotic translation initiation factor 5	protein_coding	5866.94	-0.20466	0.0422631	-4.84253	1.28196408244651e-06	6.40906874756974e-06
1984	NM_001143760,NM_001143761,NM_001143762,NM_001370420,NM_001370421,NM_001970,XM_011523710,XM_011523711,XM_011523712,XM_011523713,XM_017024301,XM_024450630,XM_024450631,XM_024450632,XM_024450633,XR_002957981	EIF5A	eukaryotic translation initiation factor 5A	protein_coding	13117.4	1.6949	0.034338	49.3594	0	0
1987	gene-EIF5AP3	EIF5AP3	eukaryotic translation initiation factor 5A pseudogene 3	pseudogene	3.1586	-0.0883073	1.86209	-0.0474237	0.962176	NA
1990	NM_001971	CELA1	chymotrypsin like elastase 1	protein_coding	0	NA	NA	NA	NA	NA
1991	NM_001972,XM_011527775,XM_011527776	ELANE	elastase, neutrophil expressed	protein_coding	0.469189	2.4441	4.90453	0.498336	0.618247	NA
1992	NM_030666,NR_073111,NR_073112,XM_011514333,XM_011514334,XM_011514335	SERPINB1	serpin family B member 1	protein_coding	1786.62	-0.0499382	0.0639433	-0.780977	0.434816	0.585142
1993	NM_001171195,NM_001171197,NM_001351455,NM_001351456,NM_001351457,NM_001351458,NM_001351459,NM_001351460,NM_001351461,NM_001351462,NM_001351463,NM_001351464,NM_001351465,NM_001351466,NM_001351467,NM_001351468,NM_001351469,NM_001351470,NM_001351471,NM_001351472,NM_001351473,NM_001351474,NM_001351475,NM_001351476,NM_001351477,NM_001351478,NM_004432,XM_005251393,XM_006716735,XM_011517776,XM_011517778…	ELAVL2	ELAV like RNA binding protein 2	protein_coding	354.9	-0.232263	0.140822	-1.64934	0.0990786	0.182599
1994	NM_001419,XR_001753627,XR_001753628	ELAVL1	ELAV like RNA binding protein 1	protein_coding	4959.59	-0.0244258	0.0405459	-0.602423	0.546893	0.687624
1995	NM_001420,NM_032281,XM_011527778,XM_024451410,XM_024451411,XM_024451412,XM_024451413	ELAVL3	ELAV like RNA binding protein 3	protein_coding	6.43331	-6.05271	1.84763	-3.27593	0.00105316	NA
1996	NM_001144774,NM_001144775,NM_001144776,NM_001144777,NM_001294348,NM_001324208,NM_001324209,NM_001324212,NM_001324213,NM_001324214,NM_001324215,NM_001324216,NM_001324217,NM_021952,NR_136725,XM_006710411,XM_011540889,XM_011540890,XM_011540893,XM_011540894,XM_011540895,XM_017000538,XM_017000539,XM_017000540,XM_017000541,XM_017000542,XM_024453822,XM_024453825,XM_024453827,XM_024453829	ELAVL4	ELAV like RNA binding protein 4	protein_coding	0.461999	-2.25739	4.89483	-0.461179	0.64467	NA
1997	NM_001145353,NM_001370329,NM_001370330,NM_001370331,NM_001370332,NM_172373	ELF1	E74 like ETS transcription factor 1	protein_coding	393.719	-0.443158	0.139381	-3.17948	0.00147542	0.00449452
1998	NM_001276457,NM_001276458,NM_001276459,NM_001331036,NM_001371324,NM_001371336,NM_001371337,NM_001371338,NM_001371339,NM_006874,NM_201999,XM_005262805,XM_011531711,XM_011531714,XM_024453918,XM_024453919,XM_024453920,XM_024453922,XM_024453924,XM_024453925,XM_024453926	ELF2	E74 like ETS transcription factor 2	protein_coding	979.286	-0.303514	0.0845786	-3.58854	0.000332533	0.00114814
1999	NM_001114309,NM_004433,XM_005244942	ELF3	E74 like ETS transcription factor 3	protein_coding	0	NA	NA	NA	NA	NA
2000	NM_001127197,NM_001421,XM_005262389,XM_011531307,XM_011531308	ELF4	E74 like ETS transcription factor 4	protein_coding	4064.43	-0.477455	0.0433402	-11.0165	3.18305966989019e-28	8.13803846336394e-27
2001	NM_001243080,NM_001243081,NM_001422,NM_198381,XM_017017308,XM_017017309	ELF5	E74 like ETS transcription factor 5	protein_coding	0	NA	NA	NA	NA	NA
2002	NM_001114123,NM_001257168,NM_005229	ELK1	ETS transcription factor ELK1	protein_coding	1689.99	-0.185336	0.0638957	-2.9006	0.00372447	0.0104257
2003	NR_046211	ELK2AP	ETS transcription factor ELK2A, pseudogene	transcribed_pseudogene	0	NA	NA	NA	NA	NA
2004	NM_001303511,NM_005230,XM_006719275	ELK3	ETS transcription factor ELK3	protein_coding	3834.6	1.39653	0.0459513	30.3915	7.11126901688102e-203	6.7371372524929e-200
2005	NM_001973,NM_021795	ELK4	ETS transcription factor ELK4	protein_coding	1166.43	0.128641	0.0785296	1.63812	0.101396	0.186245
2006	NM_000501,NM_001081752,NM_001081753,NM_001081754,NM_001081755,NM_001278912,NM_001278913,NM_001278914,NM_001278915,NM_001278916,NM_001278917,NM_001278918,NM_001278939,XM_005250187,XM_005250188,XM_011515868,XM_011515869,XM_011515870,XM_011515871,XM_011515872,XM_011515873,XM_011515874,XM_011515875,XM_011515876,XM_011515877,XM_017011813,XM_017011814	ELN	elastin	protein_coding	0	NA	NA	NA	NA	NA
2009	NM_001008707,NM_001375411,NM_001375412,NM_004434,XM_005267397,XM_005267398,XM_005267399,XM_011536540,XM_011536541,XM_011536542,XM_024449507	EML1	EMAP like 1	protein_coding	222.849	0.361705	0.176853	2.04523	0.0408321	0.0861877
2010	NM_000117,XM_024452349	EMD	emerin	protein_coding	2567.85	0.329177	0.0532991	6.17602	6.57367539785669e-10	4.83193476550216e-09
2011	NM_001039469,NM_001163296,NM_001163297,NM_004954,NM_017490,XM_011544789,XM_011544790,XM_011544791,XM_011544792,XM_011544793,XM_011544794,XM_011544795,XM_011544796,XM_011544797,XM_011544798,XM_017017310,XM_017017311,XR_002957128,XR_949801,XR_949802	MARK2	microtubule affinity regulating kinase 2	protein_coding	1817.73	0.179936	0.0723051	2.48856	0.0128262	0.0315531
2012	NM_001423,XM_024448877	EMP1	epithelial membrane protein 1	protein_coding	3976.91	0.291034	0.0435566	6.68175	2.3610551032447e-11	1.97271301693444e-10
2013	NM_001424,XM_006720864	EMP2	epithelial membrane protein 2	protein_coding	1448.32	0.132377	0.069223	1.91233	0.0558343	0.112533
2014	NM_001313905,NM_001425,XM_011526605	EMP3	epithelial membrane protein 3	protein_coding	4171.88	-0.195473	0.0494292	-3.95459	7.66647284479737e-05	0.000294916
2015	NM_001256252,NM_001256253,NM_001256254,NM_001256255,NM_001974,XM_011527794	ADGRE1	adhesion G protein-coupled receptor E1	protein_coding	651.413	-0.352796	0.101992	-3.45906	0.000542059	0.00179525
2016	NM_004097,XM_005264203,XM_011532697	EMX1	empty spiracles homeobox 1	protein_coding	0.469189	2.4441	4.90453	0.498336	0.618247	NA
2017	NM_001184740,NM_005231,NM_138565,XM_006718447,XM_006718448,XM_017017312	CTTN	cortactin	protein_coding	7923.81	0.239687	0.0334992	7.15501	8.36660241579838e-13	7.92642616647832e-12
2018	NM_001165924,NM_004098	EMX2	empty spiracles homeobox 2	protein_coding	0	NA	NA	NA	NA	NA
2019	NM_001426	EN1	engrailed homeobox 1	protein_coding	0	NA	NA	NA	NA	NA
2020	NM_001427	EN2	engrailed homeobox 2	protein_coding	0	NA	NA	NA	NA	NA
2021	NM_004435,XM_011518347	ENDOG	endonuclease G	protein_coding	93.2037	0.73493	0.286344	2.5666	0.0102702	0.0259348
2022	NM_000118,NM_001114753,NM_001278138	ENG	endoglin	protein_coding	8.4345	1.82764	1.20841	1.51243	0.130424	0.228349
2023	NM_001201483,NM_001353346,NM_001428	ENO1	enolase 1	protein_coding	148263	-0.155414	0.0204255	-7.60885	2.76551226611983e-14	2.98105440418088e-13
2025	gene-ENO1P1	ENO1P1	enolase 1 pseudogene 1	pseudogene	7.73071	1.66355	1.25346	1.32717	0.184451	0.30235
2026	NM_001975	ENO2	enolase 2	protein_coding	1777.21	0.333162	0.061627	5.40611	6.4407916709034e-08	3.76921140576238e-07
2027	NM_001193503,NM_001374523,NM_001374524,NM_001976,NM_053013,XM_011523729	ENO3	enolase 3	protein_coding	103.837	0.773682	0.263792	2.93292	0.0033579	0.0095041
2028	NM_001379611,NM_001379612,NM_001379613,NM_001977,NR_166842,NR_166844,XM_017007877	ENPEP	glutamyl aminopeptidase	protein_coding	497.444	-0.612025	0.117999	-5.18671	2.14046974028297e-07	1.1740569469619e-06
2029	NM_004436,NM_207042,NM_207043,NM_207044,NM_207045,NM_207046,NM_207047,NM_207168	ENSA	endosulfine alpha	protein_coding	5265.37	0.0644514	0.0380412	1.69425	0.0902172	0.16884
2030	NM_001078175,NM_001078177,NM_001304462,NM_001304465,NM_001304466,NM_001372327,XM_005248876,XM_005248878,XM_005248879,XM_005248880,XM_005248881,XM_005248882,XM_011514341,XM_024446348	SLC29A1	solute carrier family 29 member 1 (Augustine blood group)	protein_coding	5470.23	0.589721	0.0376311	15.6711	2.38384066987744e-55	1.89960910950561e-53
2033	NM_001362843,NM_001429	EP300	E1A binding protein p300	protein_coding	1758.56	-0.0930892	0.0625998	-1.48705	0.137001	0.237668
2034	NM_001430,XM_011532698	EPAS1	endothelial PAS domain protein 1	protein_coding	574.655	-0.167297	0.11318	-1.47815	0.139368	0.240984
2035	NM_001166005,NM_001166006,NM_001166007,NM_001376013,NM_001376014,NM_001376015,NM_001376016,NM_001376017,NM_001376018,NM_001376019,NM_001376020,NM_001376021,NM_001376022,NM_001376023,NM_001376024,NM_001376025,NM_001376026,NM_001376027,NM_001376028,NM_004437,NM_203342,NM_203343,XM_005245753,XM_005245757,XM_005245760,XM_005245763,XM_005245764,XM_005245768,XM_005245769,XM_005245770,XM_005245774,XM_00…	EPB41	erythrocyte membrane protein band 4.1	protein_coding	2835.6	-0.0770427	0.0506165	-1.52209	0.127987	0.225029
2036	NM_001258329,NM_001258330,NM_001258331,NM_012156,NM_177996,XM_011528667,XM_011528671,XM_011528673,XM_011528677,XM_011528681,XM_011528682,XM_011528683,XM_011528685,XM_017027711,XM_017027712,XM_017027713,XM_017027714,XM_017027715,XM_017027716,XM_017027717,XM_017027718,XM_017027719,XM_017027720,XM_024451851,XM_024451852,XM_024451853,XM_024451854	EPB41L1	erythrocyte membrane protein band 4.1 like 1	protein_coding	1099.19	0.11571	0.0778069	1.48714	0.136977	0.23765
2037	NM_001135554,NM_001135555,NM_001199388,NM_001252660,NM_001350299,NM_001350301,NM_001350302,NM_001350303,NM_001350304,NM_001350305,NM_001350306,NM_001350307,NM_001350308,NM_001350309,NM_001350310,NM_001350311,NM_001350312,NM_001350313,NM_001350314,NM_001350315,NM_001350320,NM_001431,NR_146620,XM_011535524,XM_011535525,XM_011535527,XM_011535528,XM_017010350,XM_017010351,XM_017010352,XM_017010353,XM…	EPB41L2	erythrocyte membrane protein band 4.1 like 2	protein_coding	4976.29	-0.073769	0.0400104	-1.84375	0.0652203	0.12806
2038	NM_000119,NM_001114134,XM_005254225,XM_011521349,XM_011521350,XM_011521351,XM_011521352,XM_011521353,XM_011521354	EPB42	erythrocyte membrane protein band 4.2	protein_coding	0	NA	NA	NA	NA	NA
2039	NM_001114135,NM_001114136,NM_001114137,NM_001114138,NM_001114139,NM_001302816,NM_001302817,NM_001323378,NM_001323379,NM_001323380,NM_001323381,NM_001323382,NM_001323383,NM_001323384,NM_001323385,NM_001323387,NM_001323388,NM_001323389,NM_001323390,NM_001323391,NM_001323392,NM_001323393,NM_001323394,NM_001323395,NM_001323396,NM_001323397,NM_001323398,NM_001323399,NM_001323400,NM_001323401,NM_001978…	DMTN	dematin actin binding protein	protein_coding	849.791	0.648388	0.0895258	7.24247	4.4058997991145e-13	4.25928624003966e-12
2040	NM_001270526,NM_001270527,NM_004099,NM_198194,NR_073037	STOM	stomatin	protein_coding	2813.38	-0.375891	0.052739	-7.12738	1.02294091994448e-12	9.59527585688297e-12
2041	NM_005232,XM_006715880,XR_428169	EPHA1	EPH receptor A1	protein_coding	0.295475	1.71555	4.97832	0.344604	0.730392	NA
2042	NM_005233,NM_182644,XM_005264715,XM_005264716	EPHA3	EPH receptor A3	protein_coding	7.84684	-0.820122	1.08732	-0.754259	0.450694	0.600316
2043	NM_001304536,NM_001304537,NM_001363748,NM_004438	EPHA4	EPH receptor A4	protein_coding	39.1144	-0.798727	0.459211	-1.73935	0.0819739	0.155929
2044	NM_001281765,NM_001281766,NM_001281767,NM_001318761,NM_004439,NM_182472,XM_005265653,XM_011531735,XM_017007878,XM_017007879,XM_017007880,XM_017007881	EPHA5	EPH receptor A5	protein_coding	54.5709	-0.14327	0.392375	-0.365135	0.715011	0.820254
2045	NM_001288629,NM_001288630,NM_001376465,NM_001376466,NM_001376467,NM_001376468,NM_001376469,NM_001376470,NM_001376471,NM_004440,NR_164810,XM_017010366,XR_001743218	EPHA7	EPH receptor A7	protein_coding	17.8298	0.353673	0.660775	0.535239	0.592484	0.725263
2046	NM_001006943,NM_020526,XM_011540969,XM_011540970,XM_011540972,XM_011540973,XM_011540975,XM_024453892,XR_946576	EPHA8	EPH receptor A8	protein_coding	0.469189	2.4441	4.90453	0.498336	0.618247	NA
2047	NM_004441,XM_017005866,XM_017005867,XM_024453389,XM_024453390	EPHB1	EPH receptor B1	protein_coding	0.295475	1.71555	4.97832	0.344604	0.730392	NA
2048	NM_001309192,NM_001309193,NM_004442,NM_017449,XM_006710441,XM_006710442,XM_024453895	EPHB2	EPH receptor B2	protein_coding	188.707	-0.279691	0.192242	-1.45489	0.145699	0.24986
2049	NM_004443	EPHB3	EPH receptor B3	protein_coding	78.0048	0.407143	0.308707	1.31887	0.187213	0.305946
2050	NM_004444,XM_017011816	EPHB4	EPH receptor B4	protein_coding	1593.25	-0.115937	0.0660992	-1.75398	0.0794332	0.151552
2051	NM_001280794,NM_001280795,NM_004445,NR_104001,XM_011515879,XM_011515880,XM_011515881,XM_011515882,XM_024446674,XM_024446675	EPHB6	EPH receptor B6	protein_coding	4.00991	-0.847868	1.73195	-0.489545	0.624456	NA
2052	NM_000120,NM_001136018,NM_001291163,NM_001378426,NM_001378427,NM_001378428,NM_001378429,NM_001378430,NM_001378431,NM_001378432,NR_165624,NR_165625,NR_165626,NR_165627	EPHX1	epoxide hydrolase 1	protein_coding	1035.56	0.120968	0.0803544	1.50544	0.132212	0.230627
2053	NM_001256482,NM_001256483,NM_001256484,NM_001979,XM_017013199,XM_017013200,XR_001745491	EPHX2	epoxide hydrolase 2	protein_coding	0	NA	NA	NA	NA	NA
2054	NM_001351049,NM_001351050,NM_001351051,NM_001351052,NM_001980,NM_194356,XM_017018978,XM_017018979,XM_017018980,XM_017018981,XM_017018982,XM_017018983,XM_017018984,XM_017018988,XM_017018989	STX2	syntaxin 2	protein_coding	1832.55	0.335689	0.0625891	5.36339	8.16751164221899e-08	4.71498226251728e-07
2055	NM_018941,XM_005266021,XM_005266022,XM_005266023,XM_011534745,XM_011534746,XM_011534747	CLN8	CLN8 transmembrane ER and ERGIC protein	protein_coding	419.565	-0.134942	0.127606	-1.05749	0.290289	0.43245
2056	NM_000799	EPO	erythropoietin	protein_coding	2.06832	4.55679	3.15137	1.44597	0.148186	NA
2057	NM_000121,NR_033663	EPOR	erythropoietin receptor	protein_coding	451.873	0.012761	0.124074	0.10285	0.918082	0.954286
2058	NM_004446,XM_017000614	EPRS1	glutamyl-prolyl-tRNA synthetase 1	protein_coding	7765.18	-0.321937	0.0343214	-9.38006	6.5934317497446e-21	1.10233129047446e-19
2059	NM_004447,XM_011520605,XM_024448878,XM_024448879,XM_024448880,XM_024448881,XM_024448882	EPS8	epidermal growth factor receptor pathway substrate 8	protein_coding	1483.53	-0.235625	0.0718992	-3.27716	0.00104856	0.0032906
2060	NM_001159969,NM_001981,XM_005270618,XM_017000615,XM_017000616,XM_017000617,XM_017000618,XM_017000619,XM_017000620	EPS15	epidermal growth factor receptor pathway substrate 15	protein_coding	1178.37	0.414454	0.0784602	5.28234	1.27542393896375e-07	7.15218823779969e-07
2063	NM_005234	NR2F6	nuclear receptor subfamily 2 group F member 6	protein_coding	1525.03	0.0962184	0.0683653	1.40742	0.159304	0.268945
2064	NM_001005862,NM_001289936,NM_001289937,NM_001289938,NM_001382782,NM_001382783,NM_001382784,NM_001382785,NM_001382786,NM_001382787,NM_001382788,NM_001382789,NM_001382790,NM_001382791,NM_001382792,NM_001382793,NM_001382794,NM_001382795,NM_001382796,NM_001382797,NM_001382798,NM_001382799,NM_001382800,NM_001382801,NM_001382802,NM_001382803,NM_001382804,NM_001382805,NM_001382806,NM_004448,NR_110535,XM…	ERBB2	erb-b2 receptor tyrosine kinase 2	protein_coding	1915.49	-0.00668571	0.0614468	-0.108805	0.913357	0.951589
2065	NM_001005915,NM_001982	ERBB3	erb-b2 receptor tyrosine kinase 3	protein_coding	327.78	0.505223	0.147431	3.42685	0.000610628	0.00200753
2066	NM_001042599,NM_005235,XM_005246376,XM_005246377,XM_006712364,XM_017003577,XM_017003578,XM_017003579,XM_017003580,XM_017003581,XM_017003582	ERBB4	erb-b2 receptor tyrosine kinase 4	protein_coding	62.4568	-0.162794	0.338642	-0.480725	0.630712	0.754298
2067	NM_001166049,NM_001369408,NM_001369409,NM_001369410,NM_001369411,NM_001369412,NM_001369413,NM_001369414,NM_001369415,NM_001369416,NM_001369417,NM_001369418,NM_001369419,NM_001983,NM_202001	ERCC1	ERCC excision repair 1, endonuclease non-catalytic subunit	protein_coding	3313.86	0.579656	0.0467614	12.396	2.74565200292788e-35	1.01565300663621e-33
2068	NM_000400,NM_001130867,XM_011526611,XM_017026467,XR_001753633,XR_001753634	ERCC2	ERCC excision repair 2, TFIIH core complex helicase subunit	protein_coding	1564.28	0.0823331	0.0669526	1.22972	0.218801	0.346606
2069	NM_001432	EREG	epiregulin	protein_coding	23.8423	-0.513986	0.609911	-0.842723	0.399383	0.550447
2070	NM_001301012,NM_001301013,NM_001370458,NM_001370459,NM_004100,NM_172103,NM_172105,XM_005266851,XM_017010368,XM_017010369,XM_017010370,XM_017010371,XM_017010372,XM_017010373,XM_017010374,XR_001743219,XR_001743220	EYA4	EYA transcriptional coactivator and phosphatase 4	protein_coding	0	NA	NA	NA	NA	NA
2071	NM_000122,NM_001303416,NM_001303418,XM_011510794,XM_011510795,XM_017003583	ERCC3	ERCC excision repair 3, TFIIH core complex helicase subunit	protein_coding	1758.65	0.471862	0.063335	7.45025	9.31606020943181e-14	9.59920089132572e-13
2072	NM_005236,XM_011522424,XM_011522427,XM_017023043	ERCC4	ERCC excision repair 4, endonuclease catalytic subunit	protein_coding	1071.25	-0.455184	0.0808641	-5.629	1.81257592664902e-08	1.13305928435285e-07
2073	NM_000123	ERCC5	ERCC excision repair 5, endonuclease	protein_coding	1053.22	-0.162143	0.175881	-0.921893	0.356585	0.506117
2074	NM_000124,NM_001277058,NM_001277059,NM_001346440	ERCC6	ERCC excision repair 6, chromatin remodeling factor	protein_coding	842.299	-0.614417	0.0955046	-6.43337	1.24801517244343e-10	9.83020911578648e-10
2077	NM_001301035,NM_001308402,NM_001312656,NM_006494,XM_017026468,XM_017026469	ERF	ETS2 repressor factor	protein_coding	1957.4	0.227213	0.0600016	3.78677	0.000152617	0.000559695
2078	NM_001136154,NM_001136155,NM_001243428,NM_001243429,NM_001243432,NM_001291391,NM_001331025,NM_004449,NM_182918,NR_111949	ERG	ETS transcription factor ERG	protein_coding	0	NA	NA	NA	NA	NA
2079	NM_004450	ERH	ERH mRNA splicing and mitosis factor	protein_coding	2888.63	-0.0188003	0.0541867	-0.346955	0.728625	0.829625
2081	NM_001433,XM_017024347,XM_017024348	ERN1	endoplasmic reticulum to nucleus signaling 1	protein_coding	507.255	0.419404	0.120756	3.47316	0.000514361	0.00171183
2086	NM_001007253,NR_145414,NR_145415	ERV3-1	endogenous retrovirus group 3 member 1, envelope	protein_coding	242.613	0.478785	0.170813	2.80297	0.00506346	0.0137255
2091	NM_001436,XM_005258651,XM_011526623	FBL	fibrillarin	protein_coding	4685.2	0.322269	0.0404788	7.96141	1.70094370404936e-15	2.02982456159228e-14
2098	NM_001984,XM_005266278,XM_011534954,XM_017020414	ESD	esterase D	protein_coding	1844.32	-0.0507098	0.0640031	-0.792301	0.428185	0.57896
2099	NM_000125,NM_001122740,NM_001122741,NM_001122742,NM_001291230,NM_001291241,NM_001328100,XM_006715374,XM_006715375,XM_011535543,XM_011535544,XM_011535545,XM_011535547,XM_011535549,XM_017010376,XM_017010377,XM_017010378,XM_017010379,XM_017010380,XM_017010381,XM_017010382,XM_017010383,XR_001743223,XR_002956266	ESR1	estrogen receptor 1	protein_coding	1.6439	1.33145	3.19492	0.416738	0.67687	NA
2100	NM_001040275,NM_001214902,NM_001271876,NM_001271877,NM_001291712,NM_001291723,NM_001437,NR_073496,NR_073497,XM_017021079,XM_017021080,XM_017021081,XM_017021082,XM_017021083,XM_017021084,XR_001750187	ESR2	estrogen receptor 2	protein_coding	39.4893	-0.267094	0.431938	-0.618363	0.536336	0.678346
2101	NM_001282450,NM_001282451,NM_004451,XM_017017313	ESRRA	estrogen related receptor alpha	protein_coding	1029.78	0.882251	0.0823851	10.7089	9.24860405560663e-27	2.1575437067067e-25
2103	NM_001379180,NM_004452,XM_011536547,XM_011536550,XM_011536553,XM_011536554,XM_017021085,XM_024449508,XM_024449509,XR_001750189,XR_943401	ESRRB	estrogen related receptor beta	protein_coding	0.886425	3.33593	4.8497	0.687863	0.491539	NA
2104	NM_001134285,NM_001243505,NM_001243506,NM_001243507,NM_001243509,NM_001243510,NM_001243511,NM_001243512,NM_001243513,NM_001243514,NM_001243515,NM_001243518,NM_001243519,NM_001350122,NM_001350123,NM_001350124,NM_001350125,NM_001438,NM_206594,NM_206595,XM_011509265,XM_011509266,XM_011509267,XM_011509268,XM_011509269,XM_011509271,XM_011509274,XM_011509275,XM_011509276,XM_011509277,XM_011509278,XM_01…	ESRRG	estrogen related receptor gamma	protein_coding	0	NA	NA	NA	NA	NA
2107	NM_001256302,NM_001282185,NM_001291974,NM_001291975,NM_001364160,NM_004730,NR_157090,XM_017009221	ETF1	eukaryotic translation termination factor 1	protein_coding	11022.9	-0.219132	0.0299211	-7.32367	2.41274133267146e-13	2.38934250557761e-12
2108	NM_000126,NM_001127716,XR_931766	ETFA	electron transfer flavoprotein subunit alpha	protein_coding	3083.09	-0.132024	0.0483124	-2.73272	0.00628141	0.0166641
2109	NM_001014763,NM_001985,XM_024451418	ETFB	electron transfer flavoprotein subunit beta	protein_coding	1172.97	1.16051	0.0808566	14.3527	1.02499600680036e-46	5.92517183185307e-45
2110	NM_001281737,NM_001281738,NM_004453,XM_024453935	ETFDH	electron transfer flavoprotein dehydrogenase	protein_coding	885.231	-0.368144	0.0870381	-4.22969	2.34015683453344e-05	9.79065125105464e-05
2113	NM_001143820,NM_001162422,NM_001330451,NM_005238,XM_011542650,XM_017017314,XM_017017315,XM_017017317	ETS1	ETS proto-oncogene 1, transcription factor	protein_coding	3631.35	0.940309	0.0479958	19.5915	1.82760239136893e-85	3.31554293404408e-83
2114	NM_001256295,NM_005239,XM_005260935,XM_017028290	ETS2	ETS proto-oncogene 2, transcription factor	protein_coding	2151.07	-0.478285	0.0597695	-8.00216	1.22254039969894e-15	1.47335557852057e-14
2115	NM_001163147,NM_001163148,NM_001163149,NM_001163150,NM_001163151,NM_001163152,NM_001370555,NM_001370556,NM_004956,NR_120445,XM_005249635,XM_011515167,XM_011515168,XM_011515170,XM_024446676,XM_024446677,XM_024446678,XM_024446679	ETV1	ETS variant transcription factor 1	protein_coding	4201.89	-0.4855	0.0427938	-11.3451	7.842223223069e-30	2.19235135447534e-28
2116	NM_001300974,NM_001304549,NM_014209,XM_005258652,XM_011526624,XM_017026472	ETV2	ETS variant transcription factor 2	protein_coding	10.5747	-0.213656	0.888981	-0.240339	0.810068	0.885632
2117	NM_001145312,NM_005240,XM_006711210	ETV3	ETS variant transcription factor 3	protein_coding	1799	-0.0108324	0.0618521	-0.175133	0.860975	0.918729
2118	NM_001079675,NM_001261437,NM_001261438,NM_001261439,NM_001369366,NM_001369367,NM_001369368,NM_001986,XM_024450644	ETV4	ETS variant transcription factor 4	protein_coding	1800.51	0.0281033	0.0615988	0.456232	0.648223	0.768076
2119	NM_004454	ETV5	ETS variant transcription factor 5	protein_coding	2862.98	0.110769	0.0512625	2.16082	0.0307093	0.0674158
2120	NM_001987,XM_011520607,XM_011520608,XM_011520609,XM_011520611,XM_011520612,XM_017018990,XM_017018991	ETV6	ETS variant transcription factor 6	protein_coding	1040.25	-0.512806	0.0807556	-6.3501	2.15168885439369e-10	1.65805467844445e-09
2121	NM_001306090,NM_001306092,NM_153717,XM_006713865,XM_006713866,XM_011513419,XM_017007883,XR_001741164,XR_001741165,XR_001741166,XR_001741167,XR_001741168,XR_001741169,XR_001741170,XR_001741171,XR_427473,XR_427475,XR_427476,XR_924920,XR_924921,XR_924922,XR_924924,XR_924925,XR_924926	EVC	EvC ciliary complex subunit 1	protein_coding	3434.96	0.10436	0.0487151	2.14225	0.0321737	0.070143
2122	NM_001105077,NM_001105078,NM_001163999,NM_001164000,NM_001205194,NM_001366466,NM_001366467,NM_001366468,NM_001366469,NM_001366470,NM_001366471,NM_001366472,NM_001366473,NM_001366474,NM_004991,NM_005241,XM_005247213,XM_005247214,XM_005247221,XM_005247224,XM_005247225,XM_011512546,XM_017005874,XM_017005877	MECOM	MDS1 and EVI1 complex locus	protein_coding	1858.42	-0.331332	0.0617669	-5.36423	8.1294389006902e-08	4.69459267096072e-07
2123	NM_001003927,NM_014210	EVI2A	ecotropic viral integration site 2A	protein_coding	791.456	-0.259167	0.0961512	-2.69542	0.00703007	0.0184749
2124	NM_006495,XM_005257946	EVI2B	ecotropic viral integration site 2B	protein_coding	180.711	-0.79981	0.199501	-4.00905	6.0962469596471e-05	0.000237948
2125	NM_001320747,NM_001988	EVPL	envoplakin	protein_coding	14.1665	-1.09843	0.797127	-1.37799	0.168207	0.280642
2128	NM_001304519,NM_001304520,NM_001989	EVX1	even-skipped homeobox 1	protein_coding	0	NA	NA	NA	NA	NA
2130	NM_001163285,NM_001163286,NM_001163287,NM_005243,NM_013986,XM_005261389,XM_005261390,XM_011529995,XM_011529996,XM_011529997,XM_011529998,XM_011529999,XM_011530000,XM_011530001,XM_011530002,XM_017028644,XM_017028645,XM_017028646,XM_017028647,XM_017028648,XM_017028649,XM_017028650,XM_017028651,XM_017028652,XM_017028653,XM_017028654,XM_017028655,XM_017028656,XM_017028657,XM_017028658,XM_017028659,XM…	EWSR1	EWS RNA binding protein 1	protein_coding	8425.68	0.372363	0.0320113	11.6322	2.82581409696564e-31	8.42458178243969e-30
2131	NM_000127	EXT1	exostosin glycosyltransferase 1	protein_coding	4652.4	-0.396574	0.0408604	-9.70559	2.85431444947142e-22	5.16167808131879e-21
2132	NM_000401,NM_001178083,NM_207122,XM_011519950,XM_011519951,XM_024448383	EXT2	exostosin glycosyltransferase 2	protein_coding	3549.36	-0.166391	0.0450396	-3.69432	0.000220474	0.000785242
2134	NM_004455,XM_005245779,XM_017000650	EXTL1	exostosin like glycosyltransferase 1	protein_coding	2.56256	0.301058	2.4742	0.121679	0.903153	NA
2135	NM_001033025,NM_001261440,NM_001261441,NM_001261442,NM_001439,NR_048570,XM_005270621,XM_011540994,XM_011540995,XM_011540996,XM_017000651,XR_001737037	EXTL2	exostosin like glycosyltransferase 2	protein_coding	1479.83	-0.346856	0.0675757	-5.13285	2.85384512225312e-07	1.54399177886366e-06
2137	NM_001440,NR_073468,NR_073469,XM_011544440,XM_024447094,XM_024447095,XM_024447096	EXTL3	exostosin like glycosyltransferase 3	protein_coding	1057.57	-0.0711998	0.0817952	-0.870464	0.384047	0.53493
2138	NM_000503,NM_001288574,NM_001288575,NM_001370333,NM_001370334,NM_001370335,NM_001370336,NM_172058,NM_172059,XM_011517483,XM_011517484,XM_017013202,XM_017013203,XM_017013204,XM_017013205,XM_017013207,XM_017013208,XM_017013211,XM_017013212,XM_017013213	EYA1	EYA transcriptional coactivator and phosphatase 1	protein_coding	2.09697	0.359356	2.75129	0.130614	0.896081	NA
2139	NM_005244,NM_172110,XM_005260327,XM_017027721	EYA2	EYA transcriptional coactivator and phosphatase 2	protein_coding	37.3557	0.0349176	0.463369	0.0753559	0.939932	0.966164
2140	NM_001282560,NM_001282561,NM_001282562,NM_001990,NR_104214,XM_006710449,XM_011540999,XM_011541001,XM_011541003,XM_011541004,XM_024453987,XM_024453995,XM_024454013,XM_024454014,XR_001737038,XR_001737039	EYA3	EYA transcriptional coactivator and phosphatase 3	protein_coding	2919.87	-0.590414	0.0526303	-11.2181	3.32181220372213e-29	8.90673954560905e-28
2145	NM_001321079,NM_001321081,NM_001321082,NM_001991,XM_005257145,XM_011524517,XM_017024350,XM_017024351,XM_017024352	EZH1	enhancer of zeste 1 polycomb repressive complex 2 subunit	protein_coding	952.733	-0.13508	0.0873278	-1.54681	0.121909	0.21635
2146	NM_001203247,NM_001203248,NM_001203249,NM_004456,NM_152998,XM_005249962,XM_005249963,XM_005249964,XM_011515883,XM_011515884,XM_011515885,XM_011515886,XM_011515887,XM_011515888,XM_011515889,XM_011515890,XM_011515891,XM_011515892,XM_011515893,XM_011515894,XM_011515895,XM_011515896,XM_011515897,XM_011515898,XM_011515899,XM_011515901,XM_017011817,XM_017011818,XM_017011819,XM_017011820,XM_017011821,XM…	EZH2	enhancer of zeste 2 polycomb repressive complex 2 subunit	protein_coding	1990.21	0.255816	0.0599308	4.26852	1.96776806948282e-05	8.3369810904076e-05
2147	NM_000506	F2	coagulation factor II, thrombin	protein_coding	2.15473	-0.34499	2.71807	-0.126924	0.899	NA
2149	NM_001311313,NM_001992	F2R	coagulation factor II thrombin receptor	protein_coding	810.585	-0.0992667	0.09075	-1.09385	0.274022	0.413764
2150	NM_005242,XM_017009223	F2RL1	F2R like trypsin receptor 1	protein_coding	29.5531	0.297426	0.502949	0.591364	0.554276	0.693302
2151	NM_001256566,NM_004101	F2RL2	coagulation factor II thrombin receptor like 2	protein_coding	81.4859	-0.999969	0.306739	-3.26	0.00111414	0.00347719
2152	NM_001178096,NM_001993	F3	coagulation factor III, tissue factor	protein_coding	174.446	0.209366	0.199938	1.04715	0.295029	0.437565
2153	NM_000130,XM_017000660	F5	coagulation factor V	protein_coding	0	NA	NA	NA	NA	NA
2155	NM_000131,NM_001267554,NM_019616,NR_051961,XM_006719963,XM_011537474,XM_011537475,XM_011537476	F7	coagulation factor VII	protein_coding	0	NA	NA	NA	NA	NA
2157	NM_000132,NM_019863	F8	coagulation factor VIII	protein_coding	666.827	0.00808488	0.10341	0.0781829	0.937683	0.964631
2158	NM_000133,NM_001313913,XM_005262397	F9	coagulation factor IX	protein_coding	0	NA	NA	NA	NA	NA
2159	NM_000504,NM_001312674,NM_001312675	F10	coagulation factor X	protein_coding	0	NA	NA	NA	NA	NA
2160	NM_000128,NM_001354804,XM_005262821,XM_005262822,XM_005262823,XM_006714137,XM_017007884,XM_017007885,XM_017007886,XR_001741172	F11	coagulation factor XI	protein_coding	0.461999	-2.25739	4.89483	-0.461179	0.64467	NA
2161	NM_000505,XM_011534462	F12	coagulation factor XII	protein_coding	525.44	0.163624	0.114291	1.43164	0.152247	0.258846
2162	NM_000129	F13A1	coagulation factor XIII A chain	protein_coding	0.923998	-3.25572	4.84017	-0.672645	0.501173	NA
2165	NM_001994,XM_011509283,XM_011509284,XM_011509286	F13B	coagulation factor XIII B chain	protein_coding	0.692999	-2.84126	4.85847	-0.584805	0.558679	NA
2166	NM_001441	FAAH	fatty acid amide hydrolase	protein_coding	12.4286	0.0365005	0.814464	0.0448153	0.964255	0.980059
2167	NM_001442	FABP4	fatty acid binding protein 4	protein_coding	4.00062	-5.36918	2.13186	-2.51854	0.0117841	NA
2168	NM_001443	FABP1	fatty acid binding protein 1	protein_coding	0	NA	NA	NA	NA	NA
2169	NM_000134	FABP2	fatty acid binding protein 2	protein_coding	0	NA	NA	NA	NA	NA
2170	NM_001320996,NM_004102,XM_011541007	FABP3	fatty acid binding protein 3	protein_coding	0	NA	NA	NA	NA	NA
2171	NM_001444	FABP5	fatty acid binding protein 5	protein_coding	0	NA	NA	NA	NA	NA
2172	NM_001040442,NM_001130958,NM_001445	FABP6	fatty acid binding protein 6	protein_coding	98.783	0.463764	0.267595	1.73308	0.0830808	0.157753
2173	NM_001319039,NM_001319041,NM_001319042,NM_001446	FABP7	fatty acid binding protein 7	protein_coding	0	NA	NA	NA	NA	NA
2175	NM_000135,NM_001018112,NM_001286167,NM_001351830	FANCA	FA complementation group A	protein_coding	2195.65	0.204693	0.0580486	3.52624	0.000421502	0.00142447
2176	NM_000136,NM_001243743,NM_001243744,XM_005251802,XM_006717001,XM_006717002,XM_006717004,XM_011518365,XM_011518366,XM_011518367,XM_017014452,XM_017014453,XM_017014454,XM_024447451	FANCC	FA complementation group C	protein_coding	940.585	0.0267354	0.0888333	0.300962	0.763444	0.853702
2177	NM_001018115,NM_001319984,NM_001374253,NM_001374254,NM_001374255,NM_033084	FANCD2	FA complementation group D2	protein_coding	2561.55	-0.246657	0.0537335	-4.59038	4.42449495485046e-06	2.07157905372022e-05
2178	NM_021922,XM_005248885,XM_005248886,XM_005248887,XM_005248888,XM_011514343,XR_001743226,XR_002956267	FANCE	FA complementation group E	protein_coding	724.238	1.2771	0.104455	12.2263	2.24877051950695e-34	7.98922576440668e-33
2180	NM_001286708,NM_001286710,NM_001286711,NM_001381877,NM_001381878,NM_001381879,NM_001381880,NM_001381881,NM_001381882,NM_001381883,NM_001381884,NM_001381885,NM_001381886,NM_001381887,NM_001381888,NM_001381889,NM_001381890,NM_001995,NR_167698,NR_167702,NR_167703,NR_167704,NR_167705,NR_167706,NR_167708,NR_167709,XM_017007887	ACSL1	acyl-CoA synthetase long chain family member 1	protein_coding	1664.2	-0.227734	0.0648897	-3.50955	0.000448871	0.00150889
2181	NM_001354158,NM_001354159,NM_004457,NM_203372	ACSL3	acyl-CoA synthetase long chain family member 3	protein_coding	8761.19	-0.0292653	0.0317748	-0.921022	0.357039	0.50658
2182	NM_001318509,NM_001318510,NM_004458,NM_022977,XM_005262109,XM_006724635,XM_011530888,XM_011530889,XM_024452351	ACSL4	acyl-CoA synthetase long chain family member 4	protein_coding	5620.15	-0.341793	0.037531	-9.10694	8.47380876787422e-20	1.34172572812033e-18
2184	NM_000137,NM_001374377,NM_001374380	FAH	fumarylacetoacetate hydrolase	protein_coding	861.754	0.757374	0.0891164	8.4987	1.91719890014595e-17	2.60302490797682e-16
2185	NM_004103,NM_173174,NM_173175,NM_173176,XM_005273447,XM_005273448,XM_011544441,XM_011544442,XM_017013214,XM_017013215,XM_017013216	PTK2B	protein tyrosine kinase 2 beta	protein_coding	82.0519	0.712979	0.319282	2.23307	0.0255442	0.0574904
2186	NM_004459,NM_182641,XM_005257150,XM_005257151,XM_005257152,XM_005257153,XM_005257154,XM_005257155,XM_005257156,XM_005257157,XM_005257158,XM_005257159,XM_005257160,XM_005257161,XM_011524520,XM_011524521,XM_011524522,XM_011524523,XM_011524524,XM_011524525,XM_011524526,XM_017024353,XM_017024354,XM_024450646,XM_024450647,XR_001752449	BPTF	bromodomain PHD finger transcription factor	protein_coding	4383.14	-0.269007	0.0410652	-6.55072	5.7261617999711e-11	4.64328279481251e-10
2187	NM_001018113,NM_001324162,NM_152633,NR_136707,XM_011545470,XM_017029355,XM_017029356,XR_001755672,XR_001755673,XR_001755674	FANCB	FA complementation group B	protein_coding	604.913	-0.131187	0.117508	-1.11641	0.264246	0.401892
2188	NM_022725	FANCF	FA complementation group F	protein_coding	381.428	0.0463604	0.14408	0.321767	0.747629	0.843264
2189	NM_004629	FANCG	FA complementation group G	protein_coding	901.804	0.794563	0.0890522	8.92244	4.56108088690079e-19	6.8954000322978e-18
2191	NM_001291807,NM_004460,XM_011510796,XM_011510797,XM_017003585,XR_001738668,XR_922891	FAP	fibroblast activation protein alpha	protein_coding	0.469189	2.4441	4.90453	0.498336	0.618247	NA
2192	NM_001996,NM_006485,NM_006486,NM_006487	FBLN1	fibulin 1	protein_coding	1821.79	0.111183	0.0623389	1.78352	0.0745016	0.143443
2193	NM_004461	FARSA	phenylalanyl-tRNA synthetase subunit alpha	protein_coding	3547.7	-0.0253149	0.0463514	-0.546151	0.584962	0.718841
2194	NM_004104,XM_011523538	FASN	fatty acid synthase	protein_coding	42430.1	-0.0826658	0.0220719	-3.7453	0.000180181	0.000653334
2195	NM_005245,XM_005262834,XM_005262835,XM_006714139	FAT1	FAT atypical cadherin 1	protein_coding	7564.15	-0.340357	0.0397542	-8.56154	1.11373029754469e-17	1.52672369485768e-16
2196	NM_001447,XM_006714761,XM_011537600,XM_011537603,XM_017009224,XM_017009225,XM_017009227,XR_001742039,XR_002956152	FAT2	FAT atypical cadherin 2	protein_coding	1.81761	1.5372	2.73941	0.561142	0.574701	NA
2197	NM_001997	FAU	FAU ubiquitin like and ribosomal protein S30 fusion	protein_coding	8723.04	-0.0709062	0.0339506	-2.08851	0.036752	0.0787253
2199	NM_001004019,NM_001165035,NM_001998,XM_006713026	FBLN2	fibulin 2	protein_coding	1.19032	0.555543	3.81361	0.145674	0.884179	NA
2200	NM_000138	FBN1	fibrillin 1	protein_coding	387.454	-0.38355	0.137396	-2.79157	0.00524537	0.0141758
2201	NM_001999,XM_017009228	FBN2	fibrillin 2	protein_coding	952.238	0.676692	0.0864353	7.82889	4.92207348104503e-15	5.62826262989709e-14
2202	NM_001039348,NM_001039349,XM_005264205,XM_017003586,XM_024452755,XM_024452756,XM_024452757	EFEMP1	EGF containing fibulin extracellular matrix protein 1	protein_coding	3829.98	0.157224	0.0453079	3.47013	0.0005202	0.00172957
2203	NM_000507,NM_001127628,XM_006717005	FBP1	fructose-bisphosphatase 1	protein_coding	0	NA	NA	NA	NA	NA
2204	NM_002000,NM_133269,NM_133271,NM_133272,NM_133273,NM_133274,NM_133277,NM_133278,XM_011526625,XM_017026473,XM_017026474	FCAR	Fc fragment of IgA receptor	protein_coding	0	NA	NA	NA	NA	NA
2205	NM_002001	FCER1A	Fc fragment of IgE receptor Ia	protein_coding	0	NA	NA	NA	NA	NA
2206	NM_000139,NM_001256916,XM_005273846,XM_011544850,XM_017017362	MS4A2	membrane spanning 4-domains A2	protein_coding	0.469189	2.4441	4.90453	0.498336	0.618247	NA
2207	NM_004106	FCER1G	Fc fragment of IgE receptor Ig	protein_coding	3.72116	-0.335498	4.40054	-0.0762403	0.939228	NA
2208	NM_001207019,NM_001220500,NM_002002,XM_005272462	FCER2	Fc fragment of IgE receptor II	protein_coding	0.469189	2.4441	4.90453	0.498336	0.618247	NA
2209	NM_000566,NM_001378804,NM_001378805,NM_001378806,NM_001378807,NM_001378808,NM_001378809,NM_001378810,NM_001378811,NR_166121,NR_166122,NR_166123	FCGR1A	Fc fragment of IgG receptor Ia	protein_coding	4.93104	-1.41586	1.44074	-0.982732	0.325739	NA
2210	NR_045213,NR_164758,NR_164759,NR_164760	FCGR1B	Fc fragment of IgG receptor Ib	transcribed_pseudogene	0	NA	NA	NA	NA	NA
2212	NM_001136219,NM_001375296,NM_001375297,NM_021642,XM_011509287,XM_011509290,XM_011509291,XM_017000663,XM_017000664,XM_017000665,XM_017000666,XM_024454040,XM_024454041,XR_001737042	FCGR2A	Fc fragment of IgG receptor IIa	protein_coding	2.15473	-0.34499	2.71807	-0.126924	0.899	NA
2213	NM_001002273,NM_001002274,NM_001002275,NM_001190828,NM_004001,XM_017000670,XM_024454043,XM_024454044,XM_024454045,XM_024454047,XR_002959731	FCGR2B	Fc fragment of IgG receptor IIb	protein_coding	0	NA	NA	NA	NA	NA
2214	NM_000569,NM_001127592,NM_001127593,NM_001127595,NM_001127596,NM_001329120,NM_001329122,XM_024454064	FCGR3A	Fc fragment of IgG receptor IIIa	protein_coding	0	NA	NA	NA	NA	NA
2215	NM_000570,NM_001244753,NM_001271035,NM_001271036,NM_001271037	FCGR3B	Fc fragment of IgG receptor IIIb	protein_coding	0	NA	NA	NA	NA	NA
2216	gene-FDX1P2	FDX1P2	ferredoxin 1 pseudogene 2	pseudogene	0	NA	NA	NA	NA	NA
2217	NM_001136019,NM_004107	FCGRT	Fc fragment of IgG receptor and transporter	protein_coding	7.67179	0.962635	1.09226	0.881322	0.378143	0.529041
2218	NM_001079802,NM_001198963,NM_001351496,NM_001351497,NM_001351498,NM_001351499,NM_001351500,NM_001351501,NM_001351502,NM_006731,NR_147213,NR_147214,XM_006717014,XM_011518368,XM_011518369,XM_011518370,XM_011518371,XM_011518373,XM_011518374,XM_011518375,XM_011518376,XM_011518378,XM_011518379,XM_011518381,XM_011518387,XM_011518390,XM_011518391,XM_017014462,XM_017014463,XM_017014464,XM_017014465,XM_01…	FKTN	fukutin	protein_coding	1694.12	0.130683	0.0645806	2.02356	0.0430154	0.0900825
2219	NM_002003	FCN1	ficolin 1	protein_coding	0	NA	NA	NA	NA	NA
2220	NM_004108,NM_015837,XM_006717015,XM_011518392	FCN2	ficolin 2	protein_coding	0	NA	NA	NA	NA	NA
2222	NM_001287742,NM_001287743,NM_001287744,NM_001287745,NM_001287747,NM_001287748,NM_001287749,NM_001287750,NM_001287751,NM_001287756,NM_004462	FDFT1	farnesyl-diphosphate farnesyltransferase 1	protein_coding	3864.69	0.158489	0.0442018	3.58558	0.00033633	0.00115938
2224	NM_001135821,NM_001135822,NM_001242824,NM_001242825,NM_001378424,NM_001378425,NM_002004,XM_024454066,XM_024454070,XM_024454071,XM_024454072,XM_024454073,XM_024454074,XM_024454076	FDPS	farnesyl diphosphate synthase	protein_coding	7291.21	0.407899	0.0371997	10.9651	5.6221820756649e-28	1.41408659198103e-26
2227	gene-FDPSP3	FDPSP3	farnesyl diphosphate synthase pseudogene 3	pseudogene	0	NA	NA	NA	NA	NA
2228	gene-FDPSP4	FDPSP4	farnesyl diphosphate synthase pseudogene 4	pseudogene	2.32869	0.4774	2.36848	0.201564	0.840257	NA
2229	gene-FDPSP5	FDPSP5	farnesyl diphosphate synthase pseudogene 5	pseudogene	0	NA	NA	NA	NA	NA
2230	NM_004109	FDX1	ferredoxin 1	protein_coding	2029.64	0.0425222	0.0646998	0.657224	0.511037	0.655974
2231	gene-FDX1P1	FDX1P1	ferredoxin 1 pseudogene 1	pseudogene	3.40546	0.111817	1.74325	0.0641426	0.948857	NA
2232	NM_001258012,NM_001258013,NM_001258014,NM_001258015,NM_001258016,NM_004110,NM_024417,NR_047576	FDXR	ferredoxin reductase	protein_coding	389.578	1.82505	0.14067	12.974	1.71876202479966e-38	7.53471691745721e-37
2235	NM_000140,NM_001012515,NM_001371094,NM_001371095,NM_001374778,XM_011525881,XM_011525882	FECH	ferrochelatase	protein_coding	1371.1	0.0494828	0.070478	0.702104	0.482615	0.630895
2236	gene-FECHP1	FECHP1	ferrochelatase pseudogene 1	pseudogene	0	NA	NA	NA	NA	NA
2237	NM_004111	FEN1	flap structure-specific endonuclease 1	protein_coding	5253.71	0.147455	0.0385986	3.82023	0.000133328	0.000493628
2239	NM_001448	GPC4	glypican 4	protein_coding	0.461999	-2.25739	4.89483	-0.461179	0.64467	NA
2241	NM_001308028,NM_001308031,NM_001308038,NM_005246,NR_146155,XM_011543266,XM_011543267,XM_011543269,XM_011543270,XM_011543271,XM_011543272,XM_011543276,XM_011543278,XM_017009229,XM_017009230,XM_017009231,XM_017009232,XM_017009233,XM_017009234,XM_017009235,XR_001742041,XR_002956153,XR_948244	FER	FER tyrosine kinase	protein_coding	3769.19	0.239579	0.0451582	5.30532	1.12474000397526e-07	6.3679253943526e-07
2242	NM_001143783,NM_001143784,NM_001143785,NM_002005,XM_005254880,XM_005254882,XM_017022005,XM_017022006,XM_017022007,XM_017022008,XM_017022009,XM_017022010,XR_001751142,XR_001751143,XR_001751144,XR_243206	FES	FES proto-oncogene, tyrosine kinase	protein_coding	61.1744	1.23466	0.350898	3.51859	0.000433852	0.00146331
2243	NM_000508,NM_021871	FGA	fibrinogen alpha chain	protein_coding	0	NA	NA	NA	NA	NA
2244	NM_001184741,NM_001382759,NM_001382760,NM_001382761,NM_001382762,NM_001382763,NM_001382764,NM_001382765,NM_005141	FGB	fibrinogen beta chain	protein_coding	0.48654	-2.32527	4.88983	-0.475532	0.634408	NA
2245	NM_004463	FGD1	FYVE, RhoGEF and PH domain containing 1	protein_coding	704.116	0.240194	0.0989281	2.42797	0.0151836	0.0365148
2246	NM_000800,NM_001144892,NM_001144934,NM_001144935,NM_001257205,NM_001257206,NM_001257207,NM_001257208,NM_001257209,NM_001257210,NM_001257211,NM_001257212,NM_001354951,NM_001354952,NM_001354953,NM_001354954,NM_001354955,NM_001354956,NM_001354957,NM_001354958,NM_001354959,NM_001354961,NM_001354962,NM_001354963,NM_001354964,NM_033136,NM_033137	FGF1	fibroblast growth factor 1	protein_coding	333.89	0.626974	0.162745	3.8525	0.000116919	0.000436954
2247	NM_001361665,NM_002006	FGF2	fibroblast growth factor 2	protein_coding	3048.98	-0.385665	0.0524905	-7.34733	2.02201871088003e-13	2.0211890431792e-12
2248	NM_005247	FGF3	fibroblast growth factor 3	protein_coding	0	NA	NA	NA	NA	NA
2249	NM_002007	FGF4	fibroblast growth factor 4	protein_coding	0	NA	NA	NA	NA	NA
2250	NM_001291812,NM_004464,NM_033143	FGF5	fibroblast growth factor 5	protein_coding	1891.64	-0.256544	0.0628055	-4.08474	4.41266082016878e-05	0.000176558
2251	NM_020996,XM_017018995,XM_017018996	FGF6	fibroblast growth factor 6	protein_coding	0	NA	NA	NA	NA	NA
2252	NM_002009	FGF7	fibroblast growth factor 7	protein_coding	7.69186	-0.667291	1.12123	-0.595144	0.551747	0.69097
2253	NM_001206389,NM_006119,NM_033163,NM_033164,NM_033165	FGF8	fibroblast growth factor 8	protein_coding	10.806	-1.29488	0.956679	-1.35352	0.175891	0.290815
2254	NM_002010,XM_011534996	FGF9	fibroblast growth factor 9	protein_coding	20.7675	1.32412	0.62456	2.12008	0.0339993	0.0735682
2255	NM_004465,XM_005248264	FGF10	fibroblast growth factor 10	protein_coding	0.692999	-2.84126	4.85847	-0.584805	0.558679	NA
2256	NM_001303460,NM_004112,NR_130156	FGF11	fibroblast growth factor 11	protein_coding	49.553	-1.12337	0.408583	-2.74943	0.00596991	0.0159219
2257	NM_001377292,NM_001377293,NM_001377294,NM_004113,NM_021032,XM_005247227,XM_006713538,XM_024453395	FGF12	fibroblast growth factor 12	protein_coding	741.195	0.225128	0.101906	2.20918	0.0271619	0.0605797
2258	NM_001139498,NM_001139500,NM_001139501,NM_001139502,NM_004114,NM_033642,XM_005262399,XM_024452352	FGF13	fibroblast growth factor 13	protein_coding	1.23385	3.82866	3.75172	1.02051	0.307487	NA
2259	NM_001321931,NM_001321932,NM_001321933,NM_001321934,NM_001321935,NM_001321936,NM_001321937,NM_001321938,NM_001321939,NM_001321940,NM_001321941,NM_001321942,NM_001321943,NM_001321944,NM_001321945,NM_001321946,NM_001321947,NM_001321948,NM_001321949,NM_001379342,NM_004115,NM_175929	FGF14	fibroblast growth factor 14	protein_coding	2.079	-4.42607	3.13668	-1.41107	0.158225	NA
2260	NM_001174063,NM_001174064,NM_001174065,NM_001174066,NM_001174067,NM_001354367,NM_001354368,NM_001354369,NM_001354370,NM_015850,NM_023105,NM_023106,NM_023110,XM_006716303,XM_006716304,XM_006716307,XM_006716310,XM_006716311,XM_006716312,XM_006716314,XM_011544443,XM_011544444,XM_011544445,XM_011544446,XM_011544447,XM_011544448,XM_011544449,XM_011544450,XM_011544451,XM_011544452,XM_017013219,XM_01701…	FGFR1	fibroblast growth factor receptor 1	protein_coding	1189.01	-0.0999524	0.0758293	-1.31812	0.187463	0.306236
2261	NM_000142,NM_001163213,NM_001354809,NM_001354810,NM_022965,NR_148971,XM_006713868,XM_006713869,XM_006713870,XM_006713871,XM_006713873,XM_011513420,XM_011513422	FGFR3	fibroblast growth factor receptor 3	protein_coding	195.892	0.216592	0.189686	1.14184	0.253519	0.389518
2262	NM_004466,XM_011521054,XM_011521055,XM_011521056,XM_011521057,XM_011521058,XM_011521059,XM_011521060,XM_017020435,XM_017020436,XM_017020437	GPC5	glypican 5	protein_coding	9.17668	0.331953	0.977971	0.33943	0.734286	0.83352
2263	NM_000141,NM_001144913,NM_001144914,NM_001144915,NM_001144916,NM_001144917,NM_001144918,NM_001144919,NM_001320654,NM_001320658,NM_022970,NM_023029,NR_073009,XM_006717708,XM_006717710,XM_017015920,XM_017015921,XM_017015924,XM_017015925,XM_024447887,XM_024447888,XM_024447889,XM_024447890,XM_024447891,XM_024447892	FGFR2	fibroblast growth factor receptor 2	protein_coding	61.1578	0.0391999	0.355424	0.110291	0.912179	0.951051
2264	NM_001291980,NM_001354984,NM_002011,NM_022963,NM_213647	FGFR4	fibroblast growth factor receptor 4	protein_coding	1001.69	0.226875	0.0841813	2.69508	0.00703723	0.018488
2266	NM_000509,NM_021870	FGG	fibrinogen gamma chain	protein_coding	0	NA	NA	NA	NA	NA
2267	NM_004467,NM_147203,NM_201552,NM_201553,XM_017013232	FGL1	fibrinogen like 1	protein_coding	0.938378	3.43631	4.84536	0.709196	0.478203	NA
2268	NM_001042729,NM_001042747,NM_005248,XM_006710452,XM_011541010,XM_011541011,XM_011541012,XM_011541013,XM_011541014,XM_017000673,XM_017000674,XR_946583	FGR	FGR proto-oncogene, Src family tyrosine kinase	protein_coding	0.59095	2.74659	4.88212	0.562582	0.57372	NA
2271	NM_000143,XM_011544132	FH	fumarate hydratase	protein_coding	2703.84	1.31311	0.0521891	25.1606	1.08140769734697e-139	5.94878885898641e-137
2272	NM_001166243,NM_001320899,NM_001320900,NM_001320901,NM_001354589,NM_001354590,NM_002012,NR_135491,NR_148921,NR_148922	FHIT	fragile histidine triad diadenosine triphosphatase	protein_coding	0.886425	3.33593	4.8497	0.687863	0.491539	NA
2273	NM_001159699,NM_001159700,NM_001159701,NM_001159702,NM_001159703,NM_001159704,NM_001167819,NM_001330659,NM_001369326,NM_001369327,NM_001369328,NM_001369329,NM_001369330,NM_001369331,NM_001449,NR_027621,XM_006724743,XM_006724746,XM_024452354	FHL1	four and a half LIM domains 1	protein_coding	1609.86	0.142437	0.0664431	2.14375	0.0320533	0.069925
2274	NM_001039492,NM_001318894,NM_001318895,NM_001318896,NM_001318897,NM_001318898,NM_001318899,NM_001374399,NM_001450,NM_201555,NM_201557	FHL2	four and a half LIM domains 2	protein_coding	2936.6	0.120584	0.0501893	2.40257	0.0162801	0.0389266
2275	NM_001243878,NM_004468,XM_017000675,XM_024454099,XM_024454100,XM_024454101	FHL3	four and a half LIM domains 3	protein_coding	146.84	0.620271	0.21912	2.83074	0.00464403	0.0127384
2277	NM_004469	VEGFD	vascular endothelial growth factor D	protein_coding	0.72981	-2.91126	4.855	-0.59964	0.548746	NA
2280	NM_000801,NM_001199786,NM_054014	FKBP1A	FKBP prolyl isomerase 1A	protein_coding	8242.62	0.0853405	0.032067	2.66132	0.00778351	0.020212
2281	NM_001322963,NM_001322964,NM_004116,NM_054033,NR_136536,NR_136538,NR_136539,XM_011532699,XM_017003593,XM_017003594,XM_017003595,XM_017003596	FKBP1B	FKBP prolyl isomerase 1B	protein_coding	58.2853	0.0672701	0.375123	0.179328	0.85768	0.91636
2282	NR_024162	FKBP1AP1	FKBP prolyl isomerase 1A pseudogene 1	transcribed_pseudogene	1.155	-3.57774	4.28908	-0.83415	0.404197	NA
2283	gene-FKBP1AP2	FKBP1AP2	FKBP prolyl isomerase 1A pseudogene 2	pseudogene	0	NA	NA	NA	NA	NA
2284	gene-FKBP1AP3	FKBP1AP3	FKBP prolyl isomerase 1A pseudogene 3	pseudogene	0	NA	NA	NA	NA	NA
2285	gene-FKBP1AP4	FKBP1AP4	FKBP prolyl isomerase 1A pseudogene 4	pseudogene	0	NA	NA	NA	NA	NA
2286	NM_001135208,NM_001370360,NM_001370362,NM_001370363,NM_001370365,NM_001370367,NM_004470,NM_057092	FKBP2	FKBP prolyl isomerase 2	protein_coding	1782.5	0.585402	0.0667622	8.76847	1.81112912078232e-18	2.62629123271267e-17
2287	NM_002013,XM_011536565,XM_017021092,XM_017021093	FKBP3	FKBP prolyl isomerase 3	protein_coding	1741.08	0.582908	0.0648572	8.98755	2.52795447046222e-19	3.89775837113854e-18
2288	NM_002014,XM_011520929	FKBP4	FKBP prolyl isomerase 4	protein_coding	4295	0.556764	0.0417251	13.3436	1.29025878210372e-40	6.07811685392673e-39
2289	NM_001145775,NM_001145776,NM_001145777,NM_004117	FKBP5	FKBP prolyl isomerase 5	protein_coding	4167.92	0.0735312	0.0470612	1.56246	0.11818	0.211161
2290	NM_005249	FOXG1	forkhead box G1	protein_coding	0	NA	NA	NA	NA	NA
2294	NM_001451	FOXF1	forkhead box F1	protein_coding	247.424	-0.111114	0.16798	-0.661473	0.508309	0.65366
2295	NM_001452	FOXF2	forkhead box F2	protein_coding	114.841	0.440846	0.249356	1.76794	0.0770708	0.14764
2296	NM_001453	FOXC1	forkhead box C1	protein_coding	848	0.0887067	0.0916324	0.968071	0.333009	0.481146
2297	NM_004472	FOXD1	forkhead box D1	protein_coding	2176.44	-0.333857	0.0616513	-5.41524	6.12065477566129e-08	3.59430537433802e-07
2298	NM_207305	FOXD4	forkhead box D4	protein_coding	25.0591	-0.901417	0.567741	-1.58773	0.112348	0.202695
2299	NM_012188,NM_144769,XR_941092	FOXI1	forkhead box I1	protein_coding	0	NA	NA	NA	NA	NA
2300	NM_005250	FOXL1	forkhead box L1	protein_coding	234.883	0.312168	0.1862	1.67652	0.0936365	0.174245
2301	NM_012186	FOXE3	forkhead box E3	protein_coding	0.964404	-1.51366	4.39068	-0.344744	0.730287	NA
2302	NM_001454	FOXJ1	forkhead box J1	protein_coding	3.55089	-5.19631	2.21863	-2.34213	0.0191741	NA
2303	NM_005251	FOXC2	forkhead box C2	protein_coding	169.746	-0.560764	0.207849	-2.69794	0.00697692	0.0183494
2304	NM_004473	FOXE1	forkhead box E1	protein_coding	0	NA	NA	NA	NA	NA
2305	NM_001243088,NM_001243089,NM_021953,NM_202002,NM_202003,XM_005253676,XM_011520930,XM_011520931,XM_011520932,XM_011520933,XM_011520934,XM_011520935,XR_931507	FOXM1	forkhead box M1	protein_coding	5046.81	0.304331	0.0394982	7.70494	1.3090440638269e-14	1.45238311128433e-13
2306	NM_004474	FOXD2	forkhead box D2	protein_coding	61.8624	-0.398828	0.347144	-1.14889	0.250603	0.386151
2307	NM_004118	FOXS1	forkhead box S1	protein_coding	0.692999	-2.84126	4.85847	-0.584805	0.558679	NA
2308	NM_002015,XM_011535008,XM_011535010	FOXO1	forkhead box O1	protein_coding	145.61	-0.188706	0.221354	-0.852508	0.393932	0.545049
2309	NM_001455,NM_201559,XM_005266867,XM_005266868,XM_011535626,XM_011535628,XM_011535629,XM_017010585,XM_017010586	FOXO3	forkhead box O3	protein_coding	1481.71	-0.0931181	0.071602	-1.3005	0.193431	0.314121
2310	NM_001368134,NM_001368135	FOXO3B	forkhead box O3B	protein_coding	577.404	-0.146015	0.109104	-1.3383	0.180797	0.29737
2311	gene-FOXO1B	FOXO1B	forkhead box O1B (pseudogene)	pseudogene	0.97308	-3.32676	4.75122	-0.70019	0.483809	NA
2312	NM_002016	FLG	filaggrin	protein_coding	2.64127	-0.825965	2.45206	-0.336845	0.736234	NA
2313	NM_001167681,NM_001271010,NM_001271012,NM_002017,XM_011542701,XM_011542702,XM_017017405,XM_017017406	FLI1	Fli-1 proto-oncogene, ETS transcription factor	protein_coding	310.158	-0.315655	0.159206	-1.98268	0.047403	0.0979359
2314	NM_001256264,NM_001256265,NM_002018,XM_005256555,XM_005256556,XM_005256558	FLII	FLII actin remodeling protein	protein_coding	7498.38	-0.00968808	0.0339161	-0.285649	0.775147	0.861595
2315	NM_005511	MLANA	melan-A	protein_coding	0	NA	NA	NA	NA	NA
2316	NM_001110556,NM_001456	FLNA	filamin A	protein_coding	69362.6	0.292129	0.0241634	12.0897	1.19700358642248e-33	4.11542382243195e-32
2317	NM_001164317,NM_001164318,NM_001164319,NM_001457	FLNB	filamin B	protein_coding	9412.1	-0.234298	0.03164	-7.40513	1.31026210595571e-13	1.33078616395847e-12
2318	NM_001127487,NM_001458	FLNC	filamin C	protein_coding	12777.6	-0.0888903	0.0297209	-2.99083	0.00278218	0.00801429
2319	NM_001330170,NM_004475,XM_005257953,XM_017024394,XM_017024395,XM_017024396,XM_024450666,XM_024450667	FLOT2	flotillin 2	protein_coding	1942.4	0.518764	0.063607	8.15577	3.46963027410712e-16	4.31250765775136e-15
2321	NM_001159920,NM_001160030,NM_001160031,NM_002019,XM_011535014,XM_017020485	FLT1	fms related receptor tyrosine kinase 1	protein_coding	3.58873	5.36584	2.21753	2.41974	0.0155316	NA
2322	NM_004119,NR_130706,XM_011535015,XM_011535017,XM_011535018,XM_017020486,XM_017020487,XM_017020488,XM_017020489	FLT3	fms related receptor tyrosine kinase 3	protein_coding	0.48654	-2.32527	4.88983	-0.475532	0.634408	NA
2323	NM_001204502,NM_001204503,NM_001278637,NM_001278638,NM_001459,XM_005258680,XM_005258681,XM_005258682,XM_005258683,XM_006723116,XM_011526675,XM_011526676,XM_011526677,XM_011526678,XM_011526680,XM_011526682,XM_017026532,XM_017026533,XM_017026534,XM_017026535,XR_935781,XR_935782	FLT3LG	fms related receptor tyrosine kinase 3 ligand	protein_coding	123.788	1.2316	0.243823	5.0512	4.39048482457543e-07	2.32590673232323e-06
2324	NM_001354989,NM_002020,NM_182925,XM_011534478,XM_011534484,XM_017009263,XM_017009264,XM_017009265,XM_017009266,XM_017009267,XM_017009268,XR_001742050	FLT4	fms related receptor tyrosine kinase 4	protein_coding	539.004	1.27177	0.123642	10.2859	8.15426861749311e-25	1.70828922277776e-23
2326	NM_001282692,NM_001282693,NM_001282694,NM_002021,XM_005245037,XM_005245038,XM_006711241,XM_006711242	FMO1	flavin containing dimethylaniline monoxygenase 1	protein_coding	0.48654	-2.32527	4.88983	-0.475532	0.634408	NA
2327	NM_001301347,NM_001365900,NM_001460,NR_160266,XR_001737072,XR_921761	FMO2	flavin containing dimethylaniline monoxygenase 2	protein_coding	0	NA	NA	NA	NA	NA
2328	NM_001002294,NM_001319173,NM_001319174,NM_006894,XM_011509345,XM_024454365	FMO3	flavin containing dimethylaniline monoxygenase 3	protein_coding	1.29473	3.89306	3.62178	1.0749	0.282418	NA
2329	NM_002022,XM_005245045,XM_005245046,XM_005245048,XM_006711243,XM_011509347,XM_011509348,XR_002959842	FMO4	flavin containing dimethylaniline monoxygenase 4	protein_coding	63.4106	0.298904	0.334638	0.893217	0.371741	0.522183
2330	NM_001144829,NM_001144830,NM_001461,XM_005272946,XM_005272947,XM_005272948,XM_006711244,XM_006711245,XM_011509350,XM_011509351,XM_017000801,XM_017000802	FMO5	flavin containing dimethylaniline monoxygenase 5	protein_coding	3.34991	-0.376609	1.96484	-0.191674	0.847998	NA
2331	NM_002023,NR_103757	FMOD	fibromodulin	protein_coding	0	NA	NA	NA	NA	NA
2332	NM_001185075,NM_001185076,NM_001185081,NM_001185082,NM_002024,NR_033699,NR_033700	FMR1	FMRP translational regulator 1	protein_coding	2924.03	0.161674	0.048983	3.30061	0.00096476	0.00304837
2334	NM_001169122,NM_001169123,NM_001169124,NM_001169125,NM_001170628,NM_002025	AFF2	AF4/FMR2 family member 2	protein_coding	488.858	0.203736	0.118098	1.72514	0.0845018	0.160006
2335	NM_001306129,NM_001306130,NM_001306131,NM_001306132,NM_001365517,NM_001365518,NM_001365519,NM_001365520,NM_001365521,NM_001365522,NM_001365523,NM_001365524,NM_002026,NM_054034,NM_212474,NM_212476,NM_212478,NM_212482,XM_005246397,XM_005246398,XM_005246399,XM_005246401,XM_005246402,XM_005246403,XM_005246404,XM_005246407,XM_005246408,XM_005246410,XM_005246411,XM_005246416,XM_017003692,XM_017003695,X…	FN1	fibronectin 1	protein_coding	1739.41	0.0771785	0.0667455	1.15631	0.247555	0.382318
2339	NM_002027,NR_033698	FNTA	farnesyltransferase, CAAX box, alpha	protein_coding	2267.46	-0.394633	0.0562068	-7.02108	2.20152081757837e-12	2.00977165429143e-11
2341	gene-FNTAP2	FNTAP2	farnesyltransferase, CAAX box, alpha pseudogene 2	pseudogene	0.24327	-1.3181	4.99294	-0.263992	0.791786	NA
2342	NM_002028	FNTB	farnesyltransferase, CAAX box, beta	protein_coding	568.511	0.528777	0.127603	4.14391	3.41428523921542e-05	0.000139059
2346	NM_001014986,NM_001193471,NM_001193472,NM_001193473,NM_001351236,NM_004476,XM_011519958,XM_017017432,XM_017017433,XM_017017434,XM_017017435,XM_017017444,XM_017017445,XM_017017446,XM_017017447,XM_017017448,XM_017017449,XM_017017450,XM_017017451,XM_024448411,XR_001747818,XR_001747819	FOLH1	folate hydrolase 1	protein_coding	0	NA	NA	NA	NA	NA
2348	NM_000802,NM_016724,NM_016725,NM_016729	FOLR1	folate receptor alpha	protein_coding	0.48654	-2.32527	4.88983	-0.475532	0.634408	NA
2350	NM_000803,NM_001113534,NM_001113535,NM_001113536,XM_005273856	FOLR2	folate receptor beta	protein_coding	0	NA	NA	NA	NA	NA
2352	NM_000804,NM_001318045,XM_011544876	FOLR3	folate receptor gamma	protein_coding	1.17297	3.75888	4.24508	0.885469	0.375904	NA
2353	NM_005252	FOS	Fos proto-oncogene, AP-1 transcription factor subunit	protein_coding	171.837	0.228469	0.234635	0.973719	0.330196	0.47808
2354	NM_001114171,NM_006732,XM_005258691	FOSB	FosB proto-oncogene, AP-1 transcription factor subunit	protein_coding	104.978	-0.688643	0.279247	-2.46607	0.0136604	0.0332927
2355	NM_005253,XM_005264231,XM_006711976,XM_006711977	FOSL2	FOS like 2, AP-1 transcription factor subunit	protein_coding	1766.66	-0.34597	0.0623397	-5.54976	2.86067657742006e-08	1.74912576818732e-07
2356	NM_001018078,NM_001288803,NM_004957,NR_110170,XM_005251864,XM_011518439,XM_017014565,XM_017014566,XR_242581,XR_242582	FPGS	folylpolyglutamate synthase	protein_coding	868.478	0.435259	0.0912821	4.76829	1.85800755624127e-06	9.11787132563524e-06
2357	NM_001193306,NM_002029	FPR1	formyl peptide receptor 1	protein_coding	0.923998	-3.25572	4.84017	-0.672645	0.501173	NA
2358	NM_001005738,NM_001462,XM_006723120	FPR2	formyl peptide receptor 2	protein_coding	0	NA	NA	NA	NA	NA
2359	NM_002030,XM_011526687	FPR3	formyl peptide receptor 3	protein_coding	0.59095	2.74659	4.88212	0.562582	0.57372	NA
2395	NM_000144,NM_181425	FXN	frataxin	protein_coding	567.002	0.269883	0.111864	2.4126	0.0158392	0.0379726
2444	NM_002031,XM_005266880,XM_005266881,XM_005266882,XM_011535653,XM_011535654,XM_011535655,XM_011535656,XM_017010645	FRK	fyn related Src family tyrosine kinase	protein_coding	19.5898	-0.82722	0.637555	-1.29749	0.194463	0.315496
2475	NM_004958,XM_005263438,XM_011541166,XM_017000900,XM_017000901,XM_017000902,XM_024446187,XR_001737087	MTOR	mechanistic target of rapamycin kinase	protein_coding	4659.76	-0.146734	0.0404292	-3.62941	0.000284071	0.000993286
2483	NM_004477,XM_017007958,XR_002959721	FRG1	FSHD region gene 1	protein_coding	1252.26	0.159222	0.0761429	2.0911	0.0365192	0.0783052
2487	NM_001463	FRZB	frizzled related protein	protein_coding	2.37854	-1.96718	2.37065	-0.829805	0.406649	NA
2488	NM_000510,NM_001018080,NM_001382289	FSHB	follicle stimulating hormone subunit beta	protein_coding	0	NA	NA	NA	NA	NA
2491	NM_001318521,NM_001318523,NM_006733,XM_005262111,XM_011530894,XM_011530895,XM_011530897,XM_011530899,XM_017029383	CENPI	centromere protein I	protein_coding	1372.07	-0.0228335	0.0735678	-0.310373	0.756277	0.849535
2492	NM_000145,NM_181446,XM_011532733,XM_011532734,XM_011532735,XM_011532736,XM_011532740	FSHR	follicle stimulating hormone receptor	protein_coding	0	NA	NA	NA	NA	NA
2494	NM_001276464,NM_003822,NM_205860,XM_005245062,XM_011509380,XM_011509381,XM_011509382,XM_011509384,XM_017000904	NR5A2	nuclear receptor subfamily 5 group A member 2	protein_coding	47.5441	0.303799	0.391009	0.776963	0.437181	0.587351
2495	NM_002032	FTH1	ferritin heavy chain 1	protein_coding	47623	-0.0804498	0.0819006	-0.982285	0.325959	0.473111
2496	gene-FTH1P1	FTH1P1	ferritin heavy chain 1 pseudogene 1	pseudogene	1.00434	0.157538	3.58522	0.0439409	0.964952	NA
2497	gene-FTH1P2	FTH1P2	ferritin heavy chain 1 pseudogene 2	pseudogene	238.986	-0.143503	0.179651	-0.79879	0.424412	0.575612
2498	NR_002201	FTH1P3	ferritin heavy chain 1 pseudogene 3	transcribed_pseudogene	10.5512	-0.582428	0.949021	-0.613714	0.539404	0.681065
2499	gene-FTH1P4	FTH1P4	ferritin heavy chain 1 pseudogene 4	pseudogene	1.24761	-0.438816	3.15745	-0.138978	0.889468	NA
2500	gene-FTH1P7	FTH1P7	ferritin heavy chain 1 pseudogene 7	pseudogene	41.8909	-0.864012	0.42397	-2.03791	0.0415592	0.0874302
2501	gene-FTH1P8	FTH1P8	ferritin heavy chain 1 pseudogene 8	pseudogene	47.9098	-0.329726	0.399539	-0.825266	0.40922	0.560562
2502	gene-FTH1P10	FTH1P10	ferritin heavy chain 1 pseudogene 10	pseudogene	15.1039	-0.543923	0.737418	-0.737604	0.460755	0.610462
2503	gene-FTH1P11	FTH1P11	ferritin heavy chain 1 pseudogene 11	pseudogene	11.6228	0.175836	0.850294	0.206794	0.836171	0.902654
2504	gene-FTH1P12	FTH1P12	ferritin heavy chain 1 pseudogene 12	pseudogene	1.77768	0.562733	2.54765	0.220883	0.825183	NA
2507	gene-FTH1P15	FTH1P15	ferritin heavy chain 1 pseudogene 15	pseudogene	2.90712	0.522792	1.98324	0.263606	0.792084	NA
2508	gene-FTH1P16	FTH1P16	ferritin heavy chain 1 pseudogene 16	pseudogene	19.8073	-0.702816	0.665376	-1.05627	0.290845	0.432979
2509	gene-FTH1P5	FTH1P5	ferritin heavy chain 1 pseudogene 5	pseudogene	4.63408	-0.685389	1.46822	-0.466815	0.640632	NA
2510	gene-FTH1P21	FTH1P21	ferritin heavy chain 1 pseudogene 21	pseudogene	0.526475	0.283803	4.97642	0.0570296	0.954522	NA
2512	NM_000146,XM_024451447	FTL	ferritin light chain	protein_coding	29351.5	-0.276607	0.0951866	-2.90594	0.00366152	0.0102663
2515	NM_001278113,NM_001278114,NM_001464,XM_005273468,XM_011544479,XM_011544480	ADAM2	ADAM metallopeptidase domain 2	protein_coding	0	NA	NA	NA	NA	NA
2516	NM_004959	NR5A1	nuclear receptor subfamily 5 group A member 1	protein_coding	0	NA	NA	NA	NA	NA
2517	NM_000147,XM_005245821,XM_011541167,XM_017000905	FUCA1	alpha-L-fucosidase 1	protein_coding	653.741	0.0695034	0.104417	0.665632	0.505646	0.651169
2518	gene-FUCA1P1	FUCA1P1	alpha-L-fucosidase 1 pseudogene 1	pseudogene	0	NA	NA	NA	NA	NA
2519	NM_032020	FUCA2	alpha-L-fucosidase 2	protein_coding	5368.19	-0.225112	0.0381418	-5.90198	3.59172095560448e-09	2.43731068268695e-08
2520	NM_000805	GAST	gastrin	protein_coding	0	NA	NA	NA	NA	NA
2521	NM_001170634,NM_001170937,NM_004960,NR_028388,XM_005255233,XM_011545781,XM_011545782,XM_024450221	FUS	FUS RNA binding protein	protein_coding	15803.5	-0.0713791	0.0274687	-2.59856	0.00936157	0.0238593
2523	NM_000148,NM_001329877	FUT1	fucosyltransferase 1 (H blood group)	protein_coding	1.34842	0.916934	3.56262	0.257377	0.796888	NA
2524	NM_000511,NM_001097638	FUT2	fucosyltransferase 2	protein_coding	1.848	-4.25608	3.32262	-1.28094	0.200214	NA
2525	NM_000149,NM_001097639,NM_001097640,NM_001097641,NM_001374740,NM_001382744,NM_001382745,NM_001382746,NM_001382747,NM_001382748,NM_001382749,NM_001382750	FUT3	fucosyltransferase 3 (Lewis blood group)	protein_coding	0.692999	-2.84126	4.85847	-0.584805	0.558679	NA
2526	NM_002033	FUT4	fucosyltransferase 4	protein_coding	1320.31	0.182036	0.0710908	2.56061	0.0104488	0.0263312
2527	NM_002034	FUT5	fucosyltransferase 5	protein_coding	0	NA	NA	NA	NA	NA
2528	NM_000150,NM_001040701,NM_001369502,NM_001369504,NM_001369505,NM_001381955,NM_001381956,NM_001381957,NM_001381958,NM_001381959,XM_011527872,XM_011527875	FUT6	fucosyltransferase 6	protein_coding	0	NA	NA	NA	NA	NA
2529	NM_004479	FUT7	fucosyltransferase 7	protein_coding	0.764664	3.13462	4.85934	0.645071	0.518881	NA
2530	NM_001371533,NM_001371534,NM_001371536,NM_004480,NM_178155,NM_178156,NR_038167,XM_011536614,XM_017021136,XM_017021138,XM_017021139,XM_017021140	FUT8	fucosyltransferase 8	protein_coding	2945.48	-0.216484	0.0522385	-4.14415	3.41074599282842e-05	0.000138948
2531	NM_002035,XM_005266677,XM_017025690	KDSR	3-ketodihydrosphingosine reductase	protein_coding	1580.31	0.710175	0.0684411	10.3764	3.17404873570779e-25	6.79988104146042e-24
2532	NM_001122951,NM_002036	ACKR1	atypical chemokine receptor 1 (Duffy blood group)	protein_coding	0	NA	NA	NA	NA	NA
2533	NM_001243093,NM_001349333,NM_001465,NM_018594,NM_199335,XM_006714464,XM_006714466,XM_011514008,XM_011514009,XM_011514010,XM_011514011,XM_011514012,XM_011514013	FYB1	FYN binding protein 1	protein_coding	1.41054	-3.86501	3.45151	-1.1198	0.262798	NA
2534	NM_001370529,NM_002037,NM_153047,NM_153048,XM_005266892,XM_017010650,XM_017010651,XM_017010652,XM_017010653,XM_017010655	FYN	FYN proto-oncogene, Src family tyrosine kinase	protein_coding	757.546	0.872026	0.0980321	8.89532	5.82518701885112e-19	8.75215103369763e-18
2535	NM_001466	FZD2	frizzled class receptor 2	protein_coding	1225.84	-0.0873664	0.0786535	-1.11077	0.266665	0.404901
2537	NM_002038,NM_022872,NM_022873,XM_024446207	IFI6	interferon alpha inducible protein 6	protein_coding	627.845	-0.1019	0.10591	-0.962141	0.335979	0.484233
2538	NM_000151,NM_001270397	G6PC	glucose-6-phosphatase catalytic subunit	protein_coding	0	NA	NA	NA	NA	NA
2539	NM_000402,NM_001042351,NM_001360016	G6PD	glucose-6-phosphate dehydrogenase	protein_coding	4071.24	-0.160992	0.0446823	-3.60303	0.000314532	0.00109107
2542	NM_001164277,NM_001164278,NM_001164279,NM_001164280,NM_001467	SLC37A4	solute carrier family 37 member 4	protein_coding	268.989	1.82389	0.169915	10.7341	7.03871546481774e-27	1.64878042337276e-25
2543	NM_001040663,NR_102272,XM_011543896	GAGE1	G antigen 1	protein_coding	0.59095	2.74659	4.88212	0.562582	0.57372	NA
2547	NM_001288976,NM_001288977,NM_001288978,NM_001469	XRCC6	X-ray repair cross complementing 6	protein_coding	16897.3	-0.057191	0.0263011	-2.17447	0.0296697	0.0654115
2548	NM_000152,NM_001079803,NM_001079804,NR_134848,XM_005257193,XM_005257194	GAA	glucosidase alpha, acid	protein_coding	4116.82	0.0840117	0.0426825	1.96829	0.0490343	0.100939
2549	NM_002039,NM_207123,XM_006714167,XM_006714168,XM_017007966,XM_017007967,XM_017007968,XM_017007969,XM_017007970,XM_017007971	GAB1	GRB2 associated binding protein 1	protein_coding	344.971	0.232631	0.14103	1.64951	0.0990423	0.182568
2550	NM_001319053,NM_001470,NM_021903,NM_021904,XM_005248982,XM_006715047,XM_011514453,XM_011514455,XM_024446392,XR_001743302,XR_001743303	GABBR1	gamma-aminobutyric acid type B receptor subunit 1	protein_coding	852.626	1.35934	0.0950592	14.2999	2.19037295974867e-46	1.23683543319848e-44
2551	NM_001197297,NM_002040,XM_005260938,XM_011529520,XM_011529521,XM_017028313,XM_024452062	GABPA	GA binding protein transcription factor subunit alpha	protein_coding	3830.91	-0.0407143	0.0434211	-0.937662	0.348418	0.497453
2553	NM_001320910,NM_001320915,NM_002041,NM_005254,NM_016654,NM_016655,NM_181427,XM_005254274,XM_011521426,XM_017022053,XM_017022054,XM_024449883,XM_024449884,XM_024449885,XM_024449886,XM_024449887,XM_024449888	GABPB1	GA binding protein transcription factor subunit beta 1	protein_coding	976.747	0.1942	0.197869	0.981457	0.326367	0.473542
2554	NM_000806,NM_001127643,NM_001127644,NM_001127645,NM_001127648	GABRA1	gamma-aminobutyric acid type A receptor subunit alpha1	protein_coding	0	NA	NA	NA	NA	NA
2555	NM_000807,NM_001114175,NM_001286827,NM_001330690,NM_001377144,NM_001377145,NM_001377146,NM_001377147,NM_001377148,NM_001377149,NM_001377150,NM_001377151,NM_001377152,NM_001377153,NM_001377154,NM_001377155,XM_011513675,XM_024453964,XM_024453966,XM_024453967	GABRA2	gamma-aminobutyric acid type A receptor subunit alpha2	protein_coding	0.461999	-2.25739	4.89483	-0.461179	0.64467	NA
2556	NM_000808,XM_006724811	GABRA3	gamma-aminobutyric acid type A receptor subunit alpha3	protein_coding	314.002	0.0849241	0.163448	0.51958	0.603356	0.734406
2557	NM_000809,NM_001204266,NM_001204267	GABRA4	gamma-aminobutyric acid type A receptor subunit alpha4	protein_coding	0	NA	NA	NA	NA	NA
2558	NM_000810,NM_001165037,XM_005268258,XM_006720459,XM_017022055,XM_017022056	GABRA5	gamma-aminobutyric acid type A receptor subunit alpha5	protein_coding	0	NA	NA	NA	NA	NA
2559	NM_000811	GABRA6	gamma-aminobutyric acid type A receptor subunit alpha6	protein_coding	0	NA	NA	NA	NA	NA
2560	NM_000812,XM_017007985,XM_017007986,XM_024453976,XM_024453977,XM_024453978	GABRB1	gamma-aminobutyric acid type A receptor subunit beta1	protein_coding	1.89708	-4.29168	2.93822	-1.46064	0.144115	NA
2561	NM_000813,NM_001371727,NM_021911	GABRB2	gamma-aminobutyric acid type A receptor subunit beta2	protein_coding	0	NA	NA	NA	NA	NA
2562	NM_000814,NM_001191320,NM_001191321,NM_001278631,NM_021912,NR_103801,XM_011521428	GABRB3	gamma-aminobutyric acid type A receptor subunit beta3	protein_coding	0	NA	NA	NA	NA	NA
2563	NM_000815,XM_011541194,XM_017000936	GABRD	gamma-aminobutyric acid type A receptor subunit delta	protein_coding	72.5445	0.536384	0.314029	1.70807	0.087623	0.164981
2564	NM_004961,XM_011531140,XM_017029387,XM_017029388,XM_017029389,XM_024452360	GABRE	gamma-aminobutyric acid type A receptor subunit epsilon	protein_coding	0	NA	NA	NA	NA	NA
2565	NM_173536,XM_017007990	GABRG1	gamma-aminobutyric acid type A receptor subunit gamma1	protein_coding	0	NA	NA	NA	NA	NA
2566	NM_000816,NM_001375339,NM_001375340,NM_001375341,NM_001375342,NM_001375343,NM_001375344,NM_001375345,NM_001375346,NM_001375347,NM_001375348,NM_001375349,NM_001375350,NM_198903,NM_198904	GABRG2	gamma-aminobutyric acid type A receptor subunit gamma2	protein_coding	336.057	-0.0187357	0.145743	-0.128553	0.897712	0.941783
2567	NM_001270873,NM_033223,XM_011521430,XM_011521431,XM_017022058,XM_017022059,XM_017022060,XM_024449889	GABRG3	gamma-aminobutyric acid type A receptor subunit gamma3	protein_coding	0	NA	NA	NA	NA	NA
2568	NM_001291985,NM_014211,XM_005265872,XM_024446012	GABRP	gamma-aminobutyric acid type A receptor subunit pi	protein_coding	0	NA	NA	NA	NA	NA
2569	NM_001256703,NM_001256704,NM_001267582,NM_002042,XM_017010689	GABRR1	gamma-aminobutyric acid type A receptor subunit rho1	protein_coding	0	NA	NA	NA	NA	NA
2570	NM_002043,XM_011535713,XM_011535714,XM_011535715,XM_011535716,XM_011535717	GABRR2	gamma-aminobutyric acid type A receptor subunit rho2	protein_coding	115.304	-1.68181	0.265464	-6.33536	2.36791274780873e-10	1.81646496124076e-09
2571	NM_000817,NM_013445,XM_005246444,XM_011510922,XM_017003756,XM_017003757,XM_017003758,XM_024452783	GAD1	glutamate decarboxylase 1	protein_coding	513.079	-0.163231	0.116105	-1.40589	0.159757	0.269544
2572	NM_000818,NM_001134366	GAD2	glutamate decarboxylase 2	protein_coding	0.469189	2.4441	4.90453	0.498336	0.618247	NA
2580	NM_001318134,NM_005255,XM_005272268,XM_005272270,XM_011513425,XM_011513426,XM_011513427,XM_011513428,XM_011513429,XM_011513430,XM_011513431,XM_011513432,XM_011513434,XM_017007991,XM_017007992,XM_017007993,XM_017007994,XM_017007995	GAK	cyclin G associated kinase	protein_coding	2016.94	0.156409	0.0587756	2.66113	0.00778795	0.0202201
2581	NM_000153,NM_001201401,NM_001201402,XM_011536618	GALC	galactosylceramidase	protein_coding	158.566	-0.25593	0.219159	-1.16778	0.242896	0.376281
2582	NM_000403,NM_001008216,NM_001127621	GALE	UDP-galactose-4-epimerase	protein_coding	740.813	2.04778	0.108023	18.9568	3.88044575892582e-80	6.30221347875828e-78
2583	NM_001276468,NM_001276469,NM_001478,XM_005268773,XM_011538147,XM_017019140,XM_017019141,XM_017019142,XM_024448928,XM_024448929,XR_002957307	B4GALNT1	beta-1,4-N-acetyl-galactosaminyltransferase 1	protein_coding	2316.66	-0.0362186	0.0546332	-0.662941	0.507368	0.652746
2584	NM_000154,NM_001381985	GALK1	galactokinase 1	protein_coding	425.819	0.780595	0.131349	5.94291	2.80006735067421e-09	1.91996576321059e-08
2585	NM_001001556,NM_001289030,NM_001289031,NM_001352047,NM_001352048,NM_002044,NR_147895,XM_005254279,XM_005254280,XM_005254284,XM_006720461,XM_006720462,XM_006720463,XM_006720464,XM_011521441,XM_017022062,XM_017022063,XM_017022064,XM_024449892,XM_024449893,XM_024449894,XM_024449895,XR_001751202,XR_001751204,XR_001751205,XR_001751206,XR_001751207,XR_001751208,XR_002957633	GALK2	galactokinase 2	protein_coding	543.893	0.284937	0.115104	2.47548	0.0133059	0.0325545
2587	NM_001480,XM_017025691	GALR1	galanin receptor 1	protein_coding	0	NA	NA	NA	NA	NA
2588	NM_000512,NM_001323543,NM_001323544,XM_005256301,XM_011522982,XM_017023111,XM_017023112,XM_017023113	GALNS	galactosamine (N-acetyl)-6-sulfatase	protein_coding	1452.49	-0.287545	0.0681974	-4.21636	2.48277204718137e-05	0.00010324
2589	NM_020474	GALNT1	polypeptide N-acetylgalactosaminyltransferase 1	protein_coding	4299.36	-0.453809	0.0434386	-10.4471	1.51009569088385e-25	3.32708809000545e-24
2590	NM_001291866,NM_004481,NR_120373,XM_017000963,XM_017000964,XM_017000965,XM_017000966	GALNT2	polypeptide N-acetylgalactosaminyltransferase 2	protein_coding	4631.67	-0.235368	0.0405397	-5.80585	6.40402536871104e-09	4.21814772547815e-08
2591	NM_004482,XM_005246449,XM_011510929,XM_017003770,XR_002959253	GALNT3	polypeptide N-acetylgalactosaminyltransferase 3	protein_coding	21.8252	-1.46933	0.649395	-2.26261	0.0236595	0.0537452
2592	NM_000155,NM_001258332	GALT	galactose-1-phosphate uridylyltransferase	protein_coding	366.807	0.0910426	0.13714	0.663866	0.506776	0.652329
2593	NM_000156,NM_138924	GAMT	guanidinoacetate N-methyltransferase	protein_coding	1524.18	0.244807	0.0702035	3.48711	0.00048827	0.00163168
2595	NM_001301409,NM_001301410,NM_198141	GANC	glucosidase alpha, neutral C	protein_coding	410.417	-0.0385267	0.139691	-0.275798	0.782703	0.866648
2596	NM_001130064,NM_002045,XM_017006128	GAP43	growth associated protein 43	protein_coding	187.123	0.0937261	0.200829	0.466697	0.640717	0.762413
2597	NM_001256799,NM_001289745,NM_001289746,NM_001357943,NM_002046,NR_152150	GAPDH	glyceraldehyde-3-phosphate dehydrogenase	protein_coding	123464	-0.109639	0.0203797	-5.37982	7.45604395698433e-08	4.32475910198822e-07
2601	gene-GAPDHP60	GAPDHP60	glyceraldehyde-3-phosphate dehydrogenase pseudogene 60	pseudogene	1.29981	0.789336	3.0939	0.255127	0.798625	NA
2609	gene-GAPDHP67	GAPDHP67	glyceraldehyde 3 phosphate dehydrogenase pseudogene 67	pseudogene	0	NA	NA	NA	NA	NA
2611	gene-GAPDHP69	GAPDHP69	glyceraldehyde 3 phosphate dehydrogenase pseudogene 69	pseudogene	5.70242	-0.211009	1.28513	-0.164193	0.869579	NA
2613	gene-GAPDHP71	GAPDHP71	glyceraldehyde-3-phosphate dehydrogenase pseudogene 71	pseudogene	1.23893	0.694865	3.16741	0.219379	0.826354	NA
2615	NM_001128922,NM_001370187,NM_001370188,NM_001370189,NM_001370190,NM_001370191,NM_005512,NR_163259,XM_011544935	LRRC32	leucine rich repeat containing 32	protein_coding	0.692999	-2.84126	4.85847	-0.584805	0.558679	NA
2617	NM_001316772,NM_002047,XM_006715686	GARS1	glycyl-tRNA synthetase 1	protein_coding	5456.15	0.0703687	0.0391765	1.7962	0.0724631	0.139984
2618	NM_000819,NM_001136005,NM_001136006,NM_175085,XM_005260941,XM_006723989,XM_006723990,XM_011529526	GART	phosphoribosylglycinamide formyltransferase, phosphoribosylglycinamide synthetase, phosphoribosylaminoimidazole synthetase	protein_coding	6626.47	0.0624337	0.0357725	1.7453	0.080933	0.154121
2619	NM_002048	GAS1	growth arrest specific 1	protein_coding	7.66757	-0.503032	1.07378	-0.46847	0.639449	0.761276
2620	NM_001143830,NM_001351224,NM_005256,NM_177553,NR_147085,XM_011519971,XM_011519972,XM_011519975,XM_017017532,XR_001747829	GAS2	growth arrest specific 2	protein_coding	16.9622	-0.185871	0.681055	-0.272917	0.784917	0.868323
2621	NM_000820	GAS6	growth arrest specific 6	protein_coding	1589.95	0.791304	0.0720105	10.9887	4.32987608646973e-28	1.09877048962155e-26
2622	NM_001286205,NM_001286208,NM_001286209,NM_001481,XM_005256309,XM_006721175,XM_011522990,XM_011522991,XM_011522992,XM_017023122,XM_017023123,XM_017023124,XM_017023125,XM_024450228	GAS8	growth arrest specific 8	protein_coding	626.811	0.345692	0.106663	3.24097	0.00119123	0.00369479
2623	NM_002049,XM_011543897,XM_011543898,XM_024452363	GATA1	GATA binding protein 1	protein_coding	0	NA	NA	NA	NA	NA
2624	NM_001145661,NM_001145662,NM_032638	GATA2	GATA binding protein 2	protein_coding	370.51	-0.363924	0.136727	-2.66169	0.00777494	0.0201928
2625	NM_001002295,NM_002051,XM_005252442,XM_005252443	GATA3	GATA binding protein 3	protein_coding	63.1223	-0.495976	0.340136	-1.45817	0.144794	0.248785
2626	NM_001308093,NM_001308094,NM_001374273,NM_001374274,NM_002052,XM_005272385,XM_011543817,XM_011543818	GATA4	GATA binding protein 4	protein_coding	267.802	0.520257	0.162817	3.19534	0.00139668	0.00427835
2627	NM_005257	GATA6	GATA binding protein 6	protein_coding	498.887	-0.306828	0.123724	-2.47994	0.0131403	0.0322095
2628	NM_001321015,NM_001482	GATM	glycine amidinotransferase	protein_coding	19.3297	0.78378	0.647494	1.21048	0.226094	0.355517
2629	NM_000157,NM_001005741,NM_001005742,NM_001171811,NM_001171812	GBA	glucosylceramidase beta	protein_coding	3615.41	-0.203971	0.046326	-4.40294	1.06792359782053e-05	4.70941326962335e-05
2630	NR_002188	GBAP1	glucosylceramidase beta pseudogene 1	transcribed_pseudogene	846.495	-0.105925	0.0888725	-1.19188	0.233309	0.364543
2631	NM_001202469,NM_001483	NIPSNAP2	nipsnap homolog 2	protein_coding	1087.75	0.682291	0.0904877	7.54016	4.69403178610819e-14	4.94119284250019e-13
2632	NM_000158	GBE1	1,4-alpha-glucan branching enzyme 1	protein_coding	2951.05	-0.199244	0.0508443	-3.9187	8.90267597247352e-05	0.000338727
2633	NM_002053,XM_024446351	GBP1	guanylate binding protein 1	protein_coding	712.289	0.680262	0.102129	6.66082	2.72301689719812e-11	2.2618415561578e-10
2634	NM_004120	GBP2	guanylate binding protein 2	protein_coding	90.027	0.0181858	0.279897	0.0649733	0.948195	0.970737
2635	NM_001319179,NM_001319180,NM_001319181,NM_018284,NR_135007,XM_005270743,XM_006710574,XM_011541233,XM_011541234,XM_017001013,XM_017001014	GBP3	guanylate binding protein 3	protein_coding	1462.3	0.683406	0.0695532	9.82565	8.73051344921161e-23	1.64322709104807e-21
2636	NM_001098834	GBX1	gastrulation brain homeobox 1	protein_coding	0.955729	-0.0284053	4.35731	-0.006519	0.994799	NA
2637	NM_001301687,NM_001485	GBX2	gastrulation brain homeobox 2	protein_coding	209.93	0.588078	0.182027	3.23072	0.00123479	0.00381951
2638	NM_000583,NM_001204306,NM_001204307,XM_006714177	GC	GC vitamin D binding protein	protein_coding	0	NA	NA	NA	NA	NA
2639	NM_000159,NM_013976,NR_102316,NR_102317	GCDH	glutaryl-CoA dehydrogenase	protein_coding	513.452	0.713753	0.116313	6.13648	8.43719090653015e-10	6.1408201676935e-09
2641	NM_002054	GCG	glucagon	protein_coding	0.72981	-2.91126	4.855	-0.59964	0.548746	NA
2642	NM_000160,XM_006722277,XM_011523539,XM_017024446,XM_017024447	GCGR	glucagon receptor	protein_coding	0.59095	2.74659	4.88212	0.562582	0.57372	NA
2643	NM_000161,NM_001024024,NM_001024070,NM_001024071,XM_017021218	GCH1	GTP cyclohydrolase 1	protein_coding	326.141	-0.183677	0.146218	-1.25619	0.209048	0.334418
2644	NM_005258	GCHFR	GTP cyclohydrolase I feedback regulator	protein_coding	26.4015	-0.538913	0.53588	-1.00566	0.31458	0.460158
2645	NM_000162,NM_001354800,NM_001354801,NM_001354802,NM_001354803,NM_033507,NM_033508,XM_024446707	GCK	glucokinase	protein_coding	1.32076	-0.324446	3.60027	-0.0901171	0.928194	NA
2646	NM_001486,XM_011532763,XM_017003796,XM_017003797,XR_001738699	GCKR	glucokinase regulator	protein_coding	8.29061	-2.22034	1.20081	-1.84904	0.0644522	0.126859
2647	NM_001487,NR_037655,NR_037656,NR_037657	BLOC1S1	biogenesis of lysosomal organelles complex 1 subunit 1	protein_coding	904.908	0.369253	0.0930855	3.96681	7.28398618871033e-05	0.000281027
2648	NM_001376227,NM_021078,XM_006721818,XM_017024448	KAT2A	lysine acetyltransferase 2A	protein_coding	3004.16	-0.204302	0.0483402	-4.22635	2.37517225242529e-05	9.92011080592908e-05
2649	NM_001278546,NM_001489,NM_033334,XM_005251917,XM_005251918	NR6A1	nuclear receptor subfamily 6 group A member 1	protein_coding	135.775	0.260551	0.231197	1.12697	0.259757	0.3966
2650	NM_001097633,NM_001097634,NM_001097635,NM_001097636,NM_001490	GCNT1	glucosaminyl (N-acetyl) transferase 1	protein_coding	303.32	-0.298668	0.158336	-1.8863	0.0592552	0.118129
2651	NM_001374747,NM_001491,NM_145649,NM_145655,XM_005248997,XM_005248999,XM_006715052,XM_011514468,XM_017010732,XR_002956275,XR_926136	GCNT2	glucosaminyl (N-acetyl) transferase 2 (I blood group)	protein_coding	1602.93	-0.60211	0.0677229	-8.89079	6.06782984221035e-19	9.10067742297388e-18
2652	NM_000513	OPN1MW	opsin 1, medium wave sensitive	protein_coding	0	NA	NA	NA	NA	NA
2653	NM_004483,NR_033249,XM_017023136,XM_017023137	GCSH	glycine cleavage system protein H	protein_coding	456.122	1.50961	0.128866	11.7146	1.07233845899703e-31	3.2654620966565e-30
2657	NM_001492	GDF1	growth differentiation factor 1	protein_coding	95.4423	-1.61574	0.304597	-5.30452	1.12969640390036e-07	6.39386418045562e-07
2658	NM_016204	GDF2	growth differentiation factor 2	protein_coding	0	NA	NA	NA	NA	NA
2660	NM_005259	MSTN	myostatin	protein_coding	4.87735	-0.801976	1.43553	-0.558662	0.576392	NA
2661	NM_001288824,NM_001288825,NM_001288826,NM_001288827,NM_001288828,NM_005260,XM_005271957,XM_006714585,XM_011543308,XM_011543309,XM_011543310,XM_011543311	GDF9	growth differentiation factor 9	protein_coding	134.769	-1.5726	0.243992	-6.4453	1.15374502915074e-10	9.10871017690164e-10
2662	NM_004962	GDF10	growth differentiation factor 10	protein_coding	0	NA	NA	NA	NA	NA
2664	NM_001493	GDI1	GDP dissociation inhibitor 1	protein_coding	8638.25	-0.0987901	0.0316694	-3.11941	0.00181211	0.00542995
2665	NM_001115156,NM_001494,XM_017016071	GDI2	GDP dissociation inhibitor 2	protein_coding	8706.67	0.0597375	0.0320968	1.86116	0.0627211	0.124125
2667	gene-GDI2P1	GDI2P1	GDP dissociation inhibitor 2 pseudogene 1	pseudogene	0	NA	NA	NA	NA	NA
2668	NM_000514,NM_001190468,NM_001190469,NM_001278098,NM_199231,XM_011514030,XM_017009337	GDNF	glial cell derived neurotrophic factor	protein_coding	0	NA	NA	NA	NA	NA
2669	NM_005261,NM_181702,XM_017013315	GEM	GTP binding protein overexpressed in skeletal muscle	protein_coding	508.294	-0.0623447	0.127099	-0.490522	0.623764	0.749194
2670	NM_001131019,NM_001242376,NM_001363846,NM_002055,XM_024450690,XM_024450691,XM_024450692,XM_024450693	GFAP	glial fibrillary acidic protein	protein_coding	0	NA	NA	NA	NA	NA
2671	NM_005262	GFER	growth factor, augmenter of liver regeneration	protein_coding	1277.09	-0.0563909	0.07252	-0.777591	0.43681	0.587176
2672	NM_001127215,NM_001127216,NM_005263,XM_005270749,XM_011541245,XM_011541246	GFI1	growth factor independent 1 transcriptional repressor	protein_coding	387.446	0.167001	0.151876	1.09959	0.27151	0.410721
2673	NM_001244710,NM_002056,XM_017003801,XM_017003802	GFPT1	glutamine--fructose-6-phosphate transaminase 1	protein_coding	3652.54	0.0936567	0.0451841	2.07278	0.0381929	0.0813532
2674	NM_001145453,NM_001348096,NM_001348098,NM_001348099,NM_001382556,NM_001382557,NM_001382558,NM_001382559,NM_001382560,NM_001382561,NM_005264,NM_145793,XM_011539634	GFRA1	GDNF family receptor alpha 1	protein_coding	0	NA	NA	NA	NA	NA
2675	NM_001165038,NM_001165039,NM_001495,XM_006716327,XM_011544484,XM_024447127	GFRA2	GDNF family receptor alpha 2	protein_coding	0	NA	NA	NA	NA	NA
2676	NM_001496	GFRA3	GDNF family receptor alpha 3	protein_coding	0	NA	NA	NA	NA	NA
2677	NM_000821,NM_001142269,NM_001311312,XM_005264259,XM_011532764,XM_011532765,XM_017003803,XR_001738703	GGCX	gamma-glutamyl carboxylase	protein_coding	1182.94	-0.662873	0.0760705	-8.71392	2.93538797033756e-18	4.19239288594359e-17
2678	NM_001288833,NM_013421,NM_013430	GGT1	gamma-glutamyltransferase 1	protein_coding	118.05	0.320604	0.262126	1.22309	0.221294	0.349711
2679	NR_003267	GGT3P	gamma-glutamyltransferase 3 pseudogene	transcribed_pseudogene	0	NA	NA	NA	NA	NA
2681	NM_001382584,NM_001382585,NM_001382586,NM_001382587,NR_168459,NR_168460,NR_168461	GGTA1	glycoprotein alpha-galactosyltransferase 1, pseudogene	protein_coding	1.386	-3.84088	3.86633	-0.993418	0.320506	NA
2683	NM_001378495,NM_001378496,NM_001378497,NM_001497	B4GALT1	beta-1,4-galactosyltransferase 1	protein_coding	1806.46	-0.649639	0.0623464	-10.4198	2.01336682041639e-25	4.40178774212317e-24
2686	NM_001351702,NM_178026,XM_011528782,XM_011528783,XM_017027810,XM_017027811,XM_024451871,XR_001754240,XR_001754241,XR_001754242,XR_001754243,XR_001754244	GGT7	gamma-glutamyltransferase 7	protein_coding	622.892	-0.207089	0.10786	-1.91999	0.0548595	0.110844
2687	NM_001099781,NM_001099782,NM_001302464,NM_001302465,NM_004121,XM_005261557,XM_005261558,XM_011530133,XM_011530134,XM_011530135,XM_011530136,XM_011530137,XM_017028768,XM_017028769	GGT5	gamma-glutamyltransferase 5	protein_coding	0.234594	1.54718	4.98914	0.31011	0.756478	NA
2688	NM_000515,NM_022559,NM_022560	GH1	growth hormone 1	protein_coding	0.59095	2.74659	4.88212	0.562582	0.57372	NA
2689	NM_002059,NM_022556,NM_022557,NM_022558	GH2	growth hormone 2	protein_coding	0.703783	3.02397	4.86524	0.621547	0.53424	NA
2690	NM_000163,NM_001242399,NM_001242400,NM_001242401,NM_001242402,NM_001242403,NM_001242404,NM_001242405,NM_001242406,NM_001242460,NM_001242462	GHR	growth hormone receptor	protein_coding	364.879	0.316525	0.136701	2.31545	0.0205885	0.0476385
2691	NM_001184731,NM_021081,XM_011528784,XM_011528788	GHRH	growth hormone releasing hormone	protein_coding	0	NA	NA	NA	NA	NA
2692	NM_000823	GHRHR	growth hormone releasing hormone receptor	protein_coding	0	NA	NA	NA	NA	NA
2693	NM_004122,NM_198407	GHSR	growth hormone secretagogue receptor	protein_coding	0	NA	NA	NA	NA	NA
2694	NM_005142,XM_011544939	CBLIF	cobalamin binding intrinsic factor	protein_coding	0	NA	NA	NA	NA	NA
2695	NM_004123	GIP	gastric inhibitory polypeptide	protein_coding	0.48654	-2.32527	4.88983	-0.475532	0.634408	NA
2696	NM_000164,NM_001308418,XM_011526709,XM_011526710,XM_011526711,XM_011526713,XM_011526714,XM_011526715,XM_011526716,XM_017026584,XM_017026585,XM_017026586,XM_017026587,XR_001753655,XR_935791	GIPR	gastric inhibitory polypeptide receptor	protein_coding	34.7517	-0.713379	0.465245	-1.53334	0.125192	0.221073
2697	NM_000165	GJA1	gap junction protein alpha 1	protein_coding	0	NA	NA	NA	NA	NA
2698	gene-GJA1P1	GJA1P1	gap junction protein alpha 1 pseudogene 1	pseudogene	0.469189	2.4441	4.90453	0.498336	0.618247	NA
2700	NM_021954,XM_011535048	GJA3	gap junction protein alpha 3	protein_coding	202.668	-0.320819	0.189023	-1.69725	0.0896493	0.168036
2701	NM_002060,XM_005270750,XM_017001043	GJA4	gap junction protein alpha 4	protein_coding	0	NA	NA	NA	NA	NA
2702	NM_005266,NM_181703,XM_005272951,XM_017001044	GJA5	gap junction protein alpha 5	protein_coding	0	NA	NA	NA	NA	NA
2703	NM_005267,XM_011509417,XR_002956281	GJA8	gap junction protein alpha 8	protein_coding	0	NA	NA	NA	NA	NA
2705	NM_000166,NM_001097642,XM_011530907	GJB1	gap junction protein beta 1	protein_coding	0	NA	NA	NA	NA	NA
2706	NM_004004,XM_011535049	GJB2	gap junction protein beta 2	protein_coding	0	NA	NA	NA	NA	NA
2707	NM_001005752,NM_024009	GJB3	gap junction protein beta 3	protein_coding	0	NA	NA	NA	NA	NA
2709	NM_005268,XM_005270751	GJB5	gap junction protein beta 5	protein_coding	0	NA	NA	NA	NA	NA
2710	NM_000167,NM_001128127,NM_001205019,NM_203391,XM_005274488,XM_006724483,XM_006724484,XM_006724485,XM_006724486,XM_011545491,XM_011545492,XM_011545493,XM_011545494,XM_017029409,XM_017029410,XM_017029411,XM_017029412	GK	glycerol kinase	protein_coding	631.299	-0.223591	0.107409	-2.08168	0.037372	0.0798627
2712	NM_033214	GK2	glycerol kinase 2	protein_coding	0	NA	NA	NA	NA	NA
2713	NR_026575	GK3P	glycerol kinase 3 pseudogene	transcribed_pseudogene	2.9509	2.37543	2.04489	1.16164	0.245381	NA
2717	NM_000169,NR_164783	GLA	galactosidase alpha	protein_coding	787.927	-0.238175	0.0953932	-2.49677	0.0125329	0.0309208
2719	NM_001164617,NM_001164618,NM_001164619,NM_004484,XM_017029413	GPC3	glypican 3	protein_coding	0	NA	NA	NA	NA	NA
2720	NM_000404,NM_001079811,NM_001135602,NM_001317040	GLB1	galactosidase beta 1	protein_coding	1234.82	0.12201	0.0735228	1.65948	0.0970186	0.179423
2729	NM_001197115,NM_001498,XM_017010749	GCLC	glutamate-cysteine ligase catalytic subunit	protein_coding	5181.55	-0.24426	0.0407307	-5.99697	2.01036644047198e-09	1.40158540103715e-08
2730	NM_001308253,NM_002061,XM_011541261,XM_017001056,XM_017001057	GCLM	glutamate-cysteine ligase modifier subunit	protein_coding	2855.08	0.444082	0.04989	8.90122	5.52360553091187e-19	8.31368447649074e-18
2731	NM_000170	GLDC	glycine decarboxylase	protein_coding	504.465	-0.0495981	0.119778	-0.414085	0.678812	0.792723
2732	gene-GLDCP1	GLDCP1	glycine decarboxylase pseudogene 1	pseudogene	2.43285	1.24445	2.35599	0.528205	0.597357	NA
2733	NM_001003722,NM_001499,XM_006717059,XM_006717060,XM_011518549,XM_011518550,XM_011518551,XM_024447519	GLE1	GLE1 RNA export mediator	protein_coding	1038.4	0.83425	0.0814096	10.2476	1.21372560467227e-24	2.51796383655428e-23
2734	NM_001145666,NM_001145667,NM_012201,NR_027264,NR_027265	GLG1	golgi glycoprotein 1	protein_coding	6427.45	-0.0733048	0.0355087	-2.06442	0.0389778	0.0828168
2735	NM_001160045,NM_001167609,NM_005269,XM_011538189,XM_011538190	GLI1	GLI family zinc finger 1	protein_coding	6.82391	0.252418	1.16393	0.216867	0.828312	NA
2736	NM_001371271,NM_001374353,NM_001374354,NM_005270,XM_011510969,XM_011510970,XM_011510971,XM_011510972,XM_011510973,XM_017003818	GLI2	GLI family zinc finger 2	protein_coding	22.0894	0.181351	0.604506	0.299999	0.764178	0.853854
2737	NM_000168,XM_011515274,XM_017011997	GLI3	GLI family zinc finger 3	protein_coding	1168.93	-0.356151	0.0760225	-4.68481	2.80221792579365e-06	1.34419753273021e-05
2738	NM_138465	GLI4	GLI family zinc finger 4	protein_coding	127.958	0.620745	0.234844	2.64323	0.00821199	0.0212116
2739	NM_006708	GLO1	glyoxalase I	protein_coding	12071.2	-0.186228	0.0321131	-5.79911	6.66673374454206e-09	4.38441228483131e-08
2740	NM_002062,NR_136562,NR_136563,XM_017010750,XM_017010751,XR_001743346,XR_001743347,XR_001743348	GLP1R	glucagon like peptide 1 receptor	protein_coding	0	NA	NA	NA	NA	NA
2741	NM_000171,NM_001146040,NM_001292000	GLRA1	glycine receptor alpha 1	protein_coding	0	NA	NA	NA	NA	NA
2742	NM_001118885,NM_001118886,NM_001171942,NM_002063,XM_006724487,XM_011545496,XM_017029427,XM_017029428,XM_017029429,XM_024452365,XM_024452366	GLRA2	glycine receptor alpha 2	protein_coding	0	NA	NA	NA	NA	NA
2743	NM_000824,NM_001166060,NM_001166061,XM_017008034,XM_017008035,XR_001741207,XR_002959723	GLRB	glycine receptor beta	protein_coding	623.285	-0.418561	0.106411	-3.93345	8.37356972258887e-05	0.000319952
2744	NM_001256310,NM_014905,XM_005246467,XM_006712435,XM_017003829,XR_922905	GLS	glutaminase	protein_coding	2683.27	-0.282582	0.0512781	-5.51077	3.57265470724483e-08	2.16197589505487e-07
2745	NM_001118890,NM_001243658,NM_001243659,NM_002064	GLRX	glutaredoxin	protein_coding	1194.18	-1.01665	0.0802116	-12.6746	8.17474981853657e-37	3.24951069127049e-35
2746	NM_001318900,NM_001318901,NM_001318902,NM_001318904,NM_001318905,NM_001318906,NM_005271	GLUD1	glutamate dehydrogenase 1	protein_coding	6170.5	-0.20809	0.0374993	-5.54917	2.8702899589734e-08	1.75437471936822e-07
2747	NM_012084	GLUD2	glutamate dehydrogenase 2	protein_coding	60.122	0.527965	0.345338	1.52883	0.126306	0.22267
2749	NR_048575	GLUD1P3	glutamate dehydrogenase 1 pseudogene 3	transcribed_pseudogene	55.4192	-0.299873	0.367112	-0.816843	0.414018	0.565001
2750	gene-GLUD1P4	GLUD1P4	glutamate dehydrogenase 1 pseudogene 4	pseudogene	0	NA	NA	NA	NA	NA
2752	NM_001033044,NM_001033056,NM_002065,XM_006711278	GLUL	glutamate-ammonia ligase	protein_coding	0	NA	NA	NA	NA	NA
2753	gene-GLULP1	GLULP1	glutamate-ammonia ligase pseudogene 1	pseudogene	2.37346	-0.577798	2.32728	-0.248272	0.803924	NA
2754	gene-GLULP2	GLULP2	glutamate-ammonia ligase pseudogene 2	pseudogene	2.66534	-0.719562	2.01815	-0.356545	0.721432	NA
2760	NM_000405,NM_001167607	GM2A	GM2 ganglioside activator	protein_coding	1718.84	-0.490966	0.0642806	-7.63786	2.2086272763249e-14	2.39896311739926e-13
2761	gene-GM2AP1	GM2AP1	GM2 ganglioside activator pseudogene 1	pseudogene	0	NA	NA	NA	NA	NA
2762	NM_001253846,NM_001500,XM_006715066,XM_011514500,XM_011514502,XM_011514503,XM_011514505,XM_011514506,XM_011514507,XM_017010752,XR_001743349,XR_001743350	GMDS	GDP-mannose 4,6-dehydratase	protein_coding	555.759	0.181003	0.110148	1.64326	0.100329	0.184584
2764	NM_004124	GMFB	glia maturation factor beta	protein_coding	3244.95	0.150812	0.0478646	3.1508	0.00162822	0.00492393
2765	NM_002066	GML	glycosylphosphatidylinositol anchored molecule like	protein_coding	0	NA	NA	NA	NA	NA
2766	NM_006877,XM_011514508	GMPR	guanosine monophosphate reductase	protein_coding	22.0052	1.5992	0.614032	2.60442	0.00920287	0.0234794
2767	NM_002067	GNA11	G protein subunit alpha 11	protein_coding	3846.75	-0.108414	0.043318	-2.50275	0.0123233	0.030483
2768	NM_001282440,NM_001282441,NM_001293092,NM_007353	GNA12	G protein subunit alpha 12	protein_coding	4950.29	-0.0648393	0.0403136	-1.60837	0.107753	0.195689
2769	NM_002068	GNA15	G protein subunit alpha 15	protein_coding	13.4884	-3.49248	1.04043	-3.35676	0.000788603	0.00253021
2770	NM_001256414,NM_002069	GNAI1	G protein subunit alpha i1	protein_coding	733.975	0.565045	0.0971377	5.81695	5.99327304328913e-09	3.96290365285806e-08
2771	NM_001166425,NM_001282617,NM_001282618,NM_001282619,NM_001282620,NM_002070	GNAI2	G protein subunit alpha i2	protein_coding	7052.13	0.510345	0.034591	14.7537	2.91315366048105e-49	1.9106926681609e-47
2772	gene-GNAI2P1	GNAI2P1	G protein subunit alpha i2 pseudogene 1	pseudogene	0.927593	-1.44491	4.48841	-0.321919	0.747514	NA
2773	NM_006496	GNAI3	G protein subunit alpha i3	protein_coding	4213.5	0.343029	0.0426184	8.04884	8.35846154631656e-16	1.01594329828465e-14
2774	NM_001142339,NM_001261443,NM_001261444,NM_001369387,NM_182978,XM_006722324	GNAL	G protein subunit alpha L	protein_coding	105.058	-1.61816	0.310326	-5.21439	1.84418831068521e-07	1.01941469245105e-06
2775	NM_020988,NM_138736,XM_011523003	GNAO1	G protein subunit alpha o1	protein_coding	522.157	0.0865088	0.113948	0.759193	0.447737	0.597439
2776	NM_002072,XM_017014628	GNAQ	G protein subunit alpha q	protein_coding	1718.06	1.12363	0.0658464	17.0644	2.73253048017434e-65	2.8413318462447e-63
2777	gene-GNAQP1	GNAQP1	G protein subunit alpha q pseudogene 1	pseudogene	0.295475	1.71555	4.97832	0.344604	0.730392	NA
2778	NM_000516,NM_001077488,NM_001077489,NM_001077490,NM_001309840,NM_001309842,NM_001309861,NM_001309883,NM_016592,NM_080425,NM_080426,NR_132272,NR_132273,XM_017027812,XM_017027813,XM_017027814,XM_017027815,XM_017027816,XM_017027817,XM_017027818,XM_017027819,XM_017027820,XM_017027821,XM_017027822,XM_024451872,XM_024451873,XM_024451874,XM_024451875,XR_002958471	GNAS	GNAS complex locus	protein_coding	10435.1	0.211046	0.0307256	6.86873	6.47774031433997e-12	5.69113372387632e-11
2779	NM_000172,NM_144499	GNAT1	G protein subunit alpha transducin 1	protein_coding	0.469189	2.4441	4.90453	0.498336	0.618247	NA
2780	NM_001377295,NM_001379232,NM_005272	GNAT2	G protein subunit alpha transducin 2	protein_coding	16.5552	-1.6415	0.747906	-2.1948	0.028178	0.0625557
2781	NM_002073,XM_017028786,XR_937843	GNAZ	G protein subunit alpha z	protein_coding	605.365	0.477546	0.112866	4.23109	2.32563191152696e-05	9.73465905431252e-05
2782	NM_001282538,NM_001282539,NM_002074,XM_017001059,XM_017001060,XM_017001061,XM_024446495	GNB1	G protein subunit beta 1	protein_coding	10085.2	0.286734	0.030749	9.32496	1.11026132613104e-20	1.83284476229551e-19
2783	NM_005273	GNB2	G protein subunit beta 2	protein_coding	5394.35	-0.105082	0.0393969	-2.66727	0.0076471	0.0199206
[truncated: 44,429 more rows]
