# Supplementary material for: HNRNPH1 drives glioblastoma progression by regulating the splicing of cell cycle genes
Source: Cell Death Dis. 2026 Mar 24;17(1):352. doi: 10.1038/s41419-026-08576-6 (PMC13039110; doi:10.1038/s41419-026-08576-6)
Supplement: Supplementary file 11 — Supplementary Table 4 [file 41419_2026_8576_MOESM11_ESM.xlsx]

## Sheet: Summary
EventType	EventTypeDescription	TotalEventsJC	TotalEventsJCEC	SignificantEventsJC	SigEventsJCSample1HigherInclusion	SigEventsJCSample2HigherInclusion	SignificantEventsJCEC	SigEventsJCECSample1HigherInclusion	SigEventsJCECSample2HigherInclusion
SE	skipped exon	449	455	33	21	12	39	26	13
A5SS	alternative 5' splice sites	38	38	1	1	0	3	0	3
A3SS	alternative 3' splice sites	57	57	3	1	2	3	1	2
MXE	mutually exclusive exons	63	134	8	4	4	10	6	4
RI	retained intron	42	42	8	3	5	12	6	6

## Sheet: A3SS.MATS.JC
ID	GeneID	geneSymbol	chr	strand	longExonStart_0base	longExonEnd	shortES	shortEE	flankingES	flankingEE	ID2	IJC_SAMPLE_1	SJC_SAMPLE_1	IJC_SAMPLE_2	SJC_SAMPLE_2	IncFormLen	SkipFormLen	PValue	FDR	IncLevel1	IncLevel2	IncLevelDifference
1066	ENSG00000065268	WDR18	chr19	+	991226	991351	991233	991351	991080	991145	1066	61,69,74,84,65,45	0,0,2,1,0,1	53,40,48,50,45,45	0,2,0,2,0,1	106	99	1	1.0	1.0,1.0,0.972,0.987,1.0,0.977	1.0,0.949,1.0,0.959,1.0,0.977	0.008
1067	ENSG00000065268	WDR18	chr19	+	991954	992121	991994	992121	991233	991351	1067	76,66,82,71,66,62	2,1,0,0,0,0	50,61,46,42,66,61	2,2,0,0,1,1	139	99	1	1.0	0.964,0.979,1.0,1.0,1.0,1.0	0.947,0.956,1.0,1.0,0.979,0.978	0.014
1068	ENSG00000175221	MED16	chr19	-	890136	890423	890136	890244	890962	891149	1068	0,0,0,0,1,1	66,67,62,65,90,99	3,2,1,0,1,1	75,93,61,72,67,72	198	99	1	1.0	0.0,0.0,0.0,0.0,0.006,0.005	0.02,0.011,0.008,0.0,0.007,0.007	-0.007
1069	ENSG00000011304	PTBP1	chr19	+	804035	804438	804291	804438	803560	803636	1069	442,453,486,480,479,519	0,0,0,0,1,0	306,314,317,317,315,337	0,0,0,0,0,0	198	99	1	1.0	1.0,1.0,1.0,1.0,0.996,1.0	1.0,1.0,1.0,1.0,1.0,1.0	-0.001
1070	ENSG00000011304	PTBP1	chr19	+	804531	804702	804540	804702	804291	804438	1070	226,215,247,226,228,194	2,2,0,0,1,1	142,124,128,126,158,131	1,1,1,1,0,1	108	99	1	1.0	0.99,0.99,1.0,1.0,0.995,0.994	0.992,0.991,0.992,0.991,1.0,0.992	0.002
1071	ENSG00000011304	PTBP1	chr19	+	805491	805569	805512	805569	805012	805187	1071	187,174,182,163,226,182	3,2,3,3,4,4	129,114,115,101,143,122	1,1,2,0,1,1	120	99	0.289102992645	1.0	0.981,0.986,0.98,0.978,0.979,0.974	0.991,0.989,0.979,1.0,0.992,0.99	-0.011
1072	ENSG00000011304	PTBP1	chr19	+	808359	808452	808379	808452	806407	806556	1072	35,37,43,44,34,69	0,0,1,1,0,0	16,17,20,28,18,32	0,0,0,0,0,0	119	99	1	1.0	1.0,1.0,0.973,0.973,1.0,1.0	1.0,1.0,1.0,1.0,1.0,1.0	-0.009
1074	ENSG00000099804	CDC34	chr19	+	541342	541585	541345	541585	537012	537147	1074	11,8,4,6,11,12	4,1,3,2,0,3	5,6,5,5,8,7	2,4,8,4,1,7	102	99	0.010305631557	0.1317803579641	0.727,0.886,0.564,0.744,1.0,0.795	0.708,0.593,0.378,0.548,0.886,0.493	0.185
1283	ENSG00000132199	ENOSF1	chr18	-	690548	690745	690548	690631	691067	691106	1283	19,17,10,13,13,6	79,81,63,72,88,92	13,13,11,13,19,22	42,57,58,62,70,67	198	99	0.0138716166278	0.1317803579641	0.107,0.095,0.074,0.083,0.069,0.032	0.134,0.102,0.087,0.095,0.119,0.141	-0.036
1284	ENSG00000132199	ENOSF1	chr18	-	690548	690745	690548	690631	693881	693908	1284	18,15,9,10,13,7	1,1,0,0,0,0	10,10,9,12,20,22	0,0,0,0,0,0	198	99	1	1.0	0.9,0.882,1.0,1.0,1.0,1.0	1.0,1.0,1.0,1.0,1.0,1.0	-0.036
1285	ENSG00000132199	ENOSF1	chr18	-	690548	691276	690548	690631	693881	693908	1285	91,92,72,72,76,75	1,1,0,0,0,0	68,70,65,78,62,82	0,0,0,0,0,0	198	99	1	1.0	0.978,0.979,1.0,1.0,1.0,1.0	1.0,1.0,1.0,1.0,1.0,1.0	-0.007
1286	ENSG00000132199	ENOSF1	chr18	-	690548	691276	690548	690745	693881	693908	1286	87,88,67,68,75,74	0,0,0,0,2,2	65,66,62,73,57,69	0,0,0,0,1,1	198	99	1	1.0	1.0,1.0,1.0,1.0,0.949,0.949	1.0,1.0,1.0,1.0,0.966,0.972	-0.007
1287	ENSG00000079134	THOC1	chr18	-	224083	224200	224083	224179	224923	224994	1287	10,10,7,8,6,4	54,54,59,49,45,60	1,3,3,4,3,4	42,45,43,47,44,53	120	99	0.00184732822862	0.03509923634378	0.133,0.133,0.089,0.119,0.099,0.052	0.019,0.052,0.054,0.066,0.053,0.059	0.054
1288	ENSG00000079134	THOC1	chr18	-	247848	247957	247848	247908	252538	252612	1288	71,68,83,81,79,84	0,0,0,1,1,0	49,54,52,54,57,62	0,1,0,0,1,1	148	99	1	1.0	1.0,1.0,1.0,0.982,0.981,1.0	1.0,0.973,1.0,1.0,0.974,0.976	0.007
2562	ENSG00000185627	PSMD13	chr11	+	244040	244216	244160	244216	238997	239076	2562	297,354,309,352,304,362	11,10,13,22,6,10	315,371,314,359,321,371	3,7,18,18,6,13	198	99	0.438001323209	1.0	0.931,0.947,0.922,0.889,0.962,0.948	0.981,0.964,0.897,0.909,0.964,0.935	-0.009
2563	ENSG00000185627	PSMD13	chr11	+	244040	244469	244425	244469	238997	239076	2563	259,341,268,337,260,354	1,1,1,1,0,0	273,361,266,347,280,355	0,0,0,0,0,0	198	99	1	1.0	0.992,0.994,0.993,0.994,1.0,1.0	1.0,1.0,1.0,1.0,1.0,1.0	-0.005
2892	ENSG00000177156	TALDO1	chr11	+	758949	759057	759008	759057	755878	756002	2892	489,461,460,443,559,526	4,4,3,3,0,0	408,378,437,382,416,394	2,2,2,2,3,2	158	99	1	1.0	0.987,0.986,0.99,0.989,1.0,1.0	0.992,0.992,0.993,0.992,0.989,0.992	0.0
2941	ENSG00000070423	RNF126	chr19	-	651609	651855	651609	651822	652232	652296	2941	128,122,118,115,158,154	3,3,0,0,1,0	87,84,93,84,94,94	5,7,0,0,0,1	132	99	0.19953981099	1.0	0.97,0.968,1.0,1.0,0.992,1.0	0.929,0.9,1.0,1.0,1.0,0.986	0.019
2942	ENSG00000070423	RNF126	chr19	-	651610	651855	651610	651784	652232	652296	2942	162,147,157,145,189,180	0,0,0,0,1,0	107,105,111,101,117,107	0,0,0,0,0,0	170	99	1	1.0	1.0,1.0,1.0,1.0,0.991,1.0	1.0,1.0,1.0,1.0,1.0,1.0	-0.002
2943	ENSG00000070423	RNF126	chr19	-	651610	651915	651610	651784	652232	652296	2943	89,65,66,61,79,69	0,0,0,0,1,0	51,45,50,35,46,28	0,0,0,0,0,0	198	99	1	1.0	1.0,1.0,1.0,1.0,0.975,1.0	1.0,1.0,1.0,1.0,1.0,1.0	-0.004
2944	ENSG00000070423	RNF126	chr19	-	651610	651915	651610	651855	652232	652296	2944	3,5,0,3,3,3	76,87,91,87,113,114	3,3,2,2,3,1	59,63,63,68,74,80	159	99	0.875499747617	1.0	0.024,0.035,0.0,0.021,0.016,0.016	0.031,0.029,0.019,0.018,0.025,0.008	-0.003
3204	ENSG00000177963	RIC8A	chr11	+	209174	209318	209270	209318	208799	208938	3204	15,13,7,8,14,19	145,236,138,206,161,232	3,5,7,7,12,19	119,164,106,162,137,198	195	99	0.420337483874	1.0	0.05,0.027,0.025,0.019,0.042,0.04	0.013,0.015,0.032,0.021,0.043,0.046	0.006
3205	ENSG00000177963	RIC8A	chr11	+	210570	210662	210574	210662	209406	210000	3205	249,258,223,230,272,266	1,2,1,3,2,1	179,186,151,151,238,234	4,4,1,1,2,2	103	99	1	1.0	0.996,0.992,0.995,0.987,0.992,0.996	0.977,0.978,0.993,0.993,0.991,0.991	0.006
3206	ENSG00000177963	RIC8A	chr11	+	212596	212759	212614	212759	212415	212511	3206	8,1,11,7,14,4	194,226,190,234,243,272	6,4,5,1,5,3	157,165,143,179,178,196	117	99	0.102578329016	0.73771445264025	0.034,0.004,0.047,0.025,0.046,0.012	0.031,0.02,0.029,0.005,0.023,0.013	0.008
4657	ENSG00000177542	SLC25A22	chr11	-	794457	794588	794457	794513	794775	794901	4657	1,1,2,2,0,0	63,54,57,54,59,56	0,0,0,1,1,1	39,43,41,38,50,54	174	99	1	1.0	0.009,0.01,0.02,0.021,0.0,0.0	0.0,0.0,0.0,0.015,0.011,0.01	0.004
4659	ENSG00000177225	PDDC1	chr11	-	767227	767373	767227	767368	770678	770903	4659	1,1,1,1,4,4	0,0,0,0,1,1	1,1,5,5,1,2	0,0,0,0,0,0	104	99	1	1.0	1.0,1.0,1.0,1.0,0.792,0.792	1.0,1.0,1.0,1.0,1.0,1.0	-0.069
4660	ENSG00000177225	PDDC1	chr11	-	770992	771212	770992	771104	771332	771426	4660	16,13,20,13,14,19	64,81,54,58,58,60	7,9,3,6,13,10	18,24,21,30,36,38	198	99	0.815568640325	1.0	0.111,0.074,0.156,0.101,0.108,0.137	0.163,0.158,0.067,0.091,0.153,0.116	-0.01
4661	ENSG00000177225	PDDC1	chr11	-	771332	771467	771332	771426	772426	772521	4661	11,8,8,10,8,9	83,104,86,82,95,116	3,4,2,7,7,11	46,50,44,49,54,48	140	99	0.637653101993	1.0	0.086,0.052,0.062,0.079,0.056,0.052	0.044,0.054,0.031,0.092,0.084,0.139	-0.01
4785	ENSG00000185507	IRF7	chr11	-	614475	614534	614475	614531	614796	615007	4785	1,1,1,4,3,3	0,1,0,0,0,0	6,8,9,7,6,5	1,1,1,1,1,1	102	99	1	1.0	1.0,0.493,1.0,1.0,1.0,1.0	0.853,0.886,0.897,0.872,0.853,0.829	0.051
5271	ENSG00000214063	TSPAN4	chr11	+	847169	847300	847200	847300	843314	843729	5271	2,1,1,4,3,7	0,0,0,0,0,0	1,0,0,2,0,3	0,0,0,0,1,1	130	99	1	1.0	1.0,1.0,1.0,1.0,1.0,1.0	1.0,NA,NA,1.0,0.0,0.696	0.326
5272	ENSG00000214063	TSPAN4	chr11	+	864436	865825	865693	865825	850287	850367	5272	25,19,21,22,31,48	0,0,0,0,0,0	42,33,40,50,43,52	0,0,0,2,0,0	198	99	1	1.0	1.0,1.0,1.0,1.0,1.0,1.0	1.0,1.0,1.0,0.926,1.0,1.0	0.012
5304	ENSG00000142082	SIRT3	chr11	-	230451	230641	230451	230552	232982	233215	5304	1,1,0,2,4,0	14,12,8,6,19,21	0,0,2,2,3,2	14,15,17,19,13,12	188	99	0.79603071202	1.0	0.036,0.042,0.0,0.149,0.1,0.0	0.0,0.0,0.058,0.053,0.108,0.081	0.004
5322	ENSG00000035115	SH3YL1	chr2	-	262630	262786	262630	262750	263210	263372	5322	0,2,2,4,4,4	1,1,2,0,0,0	2,3,2,2,7,6	0,1,0,0,0,0	135	99	1	1.0	0.0,0.595,0.423,1.0,1.0,1.0	1.0,0.688,1.0,1.0,1.0,1.0	-0.278
7332	ENSG00000107104	KANK1	chr9	+	732377	734835	734747	734835	731157	731266	7332	5,7,7,5,8,13	0,1,1,1,2,0	14,13,9,11,15,16	2,2,0,0,0,1	198	99	1	1.0	1.0,0.778,0.778,0.714,0.667,1.0	0.778,0.765,1.0,1.0,1.0,0.889	-0.083
7334	ENSG00000173253	DMRT2	chr9	+	1055721	1057552	1056215	1057552	1053721	1053824	7334	0,0,0,3,1,2	2,2,0,0,0,1	0,0,1,1,1,1	0,0,0,0,0,0	198	99	1	1.0	0.0,0.0,NA,1.0,1.0,0.5	NA,NA,1.0,1.0,1.0,1.0	-0.5
7337	ENSG00000080298	RFX3	chr9	-	3488775	3488895	3488775	3488892	3490278	3490345	7337	3,1,1,1,1,1	2,4,1,2,0,0	0,0,1,2,1,0	0,0,0,0,0,0	102	99	1	1.0	0.593,0.195,0.493,0.327,1.0,1.0	NA,NA,1.0,1.0,1.0,NA	-0.399
7469	ENSG00000177685	EFCAB4A	chr11	+	830249	830713	830620	830713	829985	830132	7469	25,25,24,31,34,34	0,0,1,0,0,0	36,41,46,47,44,43	0,0,0,0,0,0	198	99	1	1.0	1.0,1.0,0.923,1.0,1.0,1.0	1.0,1.0,1.0,1.0,1.0,1.0	-0.013
7768	ENSG00000023191	RNH1	chr11	-	499014	499999	499014	499185	500483	500654	7768	271,256,277,260,342,317	0,0,0,1,0,0	297,280,268,238,362,348	0,0,0,0,0,0	198	99	1	1.0	1.0,1.0,1.0,0.992,1.0,1.0	1.0,1.0,1.0,1.0,1.0,1.0	-0.001
7769	ENSG00000023191	RNH1	chr11	-	499828	499999	499828	499923	500483	500654	7769	368,385,397,449,483,505	0,0,5,4,6,5	394,429,416,414,493,523	2,4,2,2,0,2	175	99	0.866595338762	1.0	1.0,1.0,0.978,0.984,0.979,0.983	0.991,0.984,0.992,0.992,1.0,0.993	-0.005
7770	ENSG00000023191	RNH1	chr11	-	500483	500738	500483	500654	502061	502249	7770	23,18,13,14,13,13	417,356,404,363,459,395	68,65,64,65,80,81	374,316,411,336,431,383	183	99	0	0.0	0.029,0.027,0.017,0.02,0.015,0.017	0.09,0.1,0.078,0.095,0.091,0.103	-0.072
7771	ENSG00000023191	RNH1	chr11	-	502061	502249	502061	502181	504823	504996	7771	177,175,168,205,206,221	36,40,38,46,41,39	150,163,128,144,183,199	23,25,31,43,30,36	167	99	0.575282238327	1.0	0.745,0.722,0.724,0.725,0.749,0.771	0.795,0.794,0.71,0.665,0.783,0.766	-0.013
7852	ENSG00000174775	HRAS	chr11	-	532241	532755	532241	532630	533276	533358	7852	51,52,50,46,37,39	1,3,2,3,4,5	15,23,17,18,24,26	1,1,1,0,1,1	198	99	1	1.0	0.962,0.897,0.926,0.885,0.822,0.796	0.882,0.92,0.895,1.0,0.923,0.929	-0.043
7853	ENSG00000174775	HRAS	chr11	-	532241	532630	532241	532522	533452	533612	7853	58,72,49,49,63,55	0,0,0,0,1,1	29,31,25,27,38,34	0,0,0,0,0,0	198	99	1	1.0	1.0,1.0,1.0,1.0,0.969,0.965	1.0,1.0,1.0,1.0,1.0,1.0	-0.011
7854	ENSG00000174775	HRAS	chr11	-	532241	532755	532241	532522	533452	533612	7854	221,258,186,213,239,274	0,0,0,0,1,1	171,228,152,193,204,223	0,0,0,0,0,0	198	99	1	1.0	1.0,1.0,1.0,1.0,0.992,0.993	1.0,1.0,1.0,1.0,1.0,1.0	-0.002
7855	ENSG00000174775	HRAS	chr11	-	532241	532755	532241	532630	533452	533612	7855	185,217,154,189,193,245	3,3,1,5,2,2	150,209,140,175,181,213	2,2,1,0,3,2	198	99	0.18606257427	1.0	0.969,0.973,0.987,0.95,0.98,0.984	0.974,0.981,0.986,1.0,0.968,0.982	-0.008
7856	ENSG00000099849	RASSF7	chr11	+	562078	562776	562083	562776	561761	561892	7856	31,34,26,28,47,46	1,1,0,0,0,0	36,36,40,42,34,46	0,0,0,0,0,0	104	99	1	1.0	0.967,0.97,1.0,1.0,1.0,1.0	1.0,1.0,1.0,1.0,1.0,1.0	-0.011
7857	ENSG00000070047	PHRF1	chr11	+	581961	582081	581964	582081	581491	581597	7857	2,4,6,8,6,6	0,0,1,1,4,4	8,8,6,7,8,4	0,0,1,1,0,0	102	99	0.000969381024006	0.027627359184171002	1.0,1.0,0.853,0.886,0.593,0.593	1.0,1.0,0.853,0.872,1.0,1.0	-0.133
7858	ENSG00000070047	PHRF1	chr11	+	581961	582081	581964	582081	581491	581606	7858	35,42,34,32,41,46	7,7,15,16,15,14	30,28,27,24,20,25	11,11,6,10,7,10	102	99	0.731038594739	1.0	0.829,0.853,0.687,0.66,0.726,0.761	0.726,0.712,0.814,0.7,0.735,0.708	0.02
7859	ENSG00000070047	PHRF1	chr11	+	605604	605724	605607	605724	605118	605300	7859	29,34,37,40,29,40	5,7,7,11,8,9	17,25,17,16,24,29	5,6,0,2,1,2	102	99	0.0137675210011	0.1317803579641	0.849,0.825,0.837,0.779,0.779,0.812	0.767,0.802,1.0,0.886,0.959,0.934	-0.078
7860	ENSG00000070047	PHRF1	chr11	+	610500	610761	610666	610761	610195	610347	7860	77,73,123,115,87,88	1,1,5,2,1,0	78,75,59,60,68,79	0,1,3,3,0,1	198	99	0.665425988431	1.0	0.975,0.973,0.925,0.966,0.978,1.0	1.0,0.974,0.908,0.909,1.0,0.975	0.009
7864	ENSG00000177106	EPS8L2	chr11	+	710027	710486	710421	710486	709552	709608	7864	0,0,0,0,0,0	0,0,3,3,0,0	1,1,0,0,0,0	2,3,0,0,1,1	198	99	1	1.0	NA,NA,0.0,0.0,NA,NA	0.2,0.143,NA,NA,0.0,0.0	-0.086
7865	ENSG00000177106	EPS8L2	chr11	+	720548	720746	720596	720746	720061	720223	7865	0,0,0,0,0,0	0,0,0,1,0,5	1,2,0,0,0,0	1,1,0,2,1,2	147	99	1	1.0	NA,NA,NA,0.0,NA,0.0	0.402,0.574,NA,0.0,0.0,0.0	-0.195
7866	ENSG00000177697	CD151	chr11	+	834457	834591	834529	834591	832985	833026	7866	11,15,14,21,25,27	189,265,179,271,179,257	10,15,10,9,20,24	103,166,114,153,106,142	171	99	0.103538870546	0.73771445264025	0.033,0.032,0.043,0.043,0.075,0.057	0.053,0.05,0.048,0.033,0.098,0.089	-0.015
7867	ENSG00000177697	CD151	chr11	+	836250	836843	836768	836843	836062	836153	7867	817,922,793,930,926,1091	0,0,1,1,1,1	615,712,623,737,759,926	0,0,1,1,1,1	198	99	1	1.0	1.0,1.0,0.997,0.998,0.998,0.998	1.0,1.0,0.997,0.997,0.997,0.998	0.0
7869	ENSG00000183020	AP2A2	chr11	+	985431	985582	985434	985582	984644	984753	7869	10,13,17,9,13,13	39,36,51,43,53,52	10,13,6,8,6,7	27,33,22,21,39,37	102	99	0.926872864619	1.0	0.199,0.26,0.244,0.169,0.192,0.195	0.264,0.277,0.209,0.27,0.13,0.155	-0.008
8617	ENSG00000099821	POLRMT	chr19	-	617776	617870	617776	617849	618487	618586	8617	1,3,0,0,7,7	54,53,48,43,54,59	2,2,2,5,3,3	33,31,33,33,50,43	120	99	0.731407854682	1.0	0.015,0.045,0.0,0.0,0.097,0.089	0.048,0.051,0.048,0.111,0.047,0.054	-0.019
8618	ENSG00000099821	POLRMT	chr19	-	625123	625254	625123	625212	629539	630168	8618	53,50,55,61,46,54	1,1,0,0,0,0	50,58,31,26,49,43	0,0,0,0,1,1	141	99	1	1.0	0.974,0.972,1.0,1.0,1.0,1.0	1.0,1.0,1.0,1.0,0.972,0.968	0.001

## Sheet: A3SS.MATS.JCEC
ID	GeneID	geneSymbol	chr	strand	longExonStart_0base	longExonEnd	shortES	shortEE	flankingES	flankingEE	ID2	IJC_SAMPLE_1	SJC_SAMPLE_1	IJC_SAMPLE_2	SJC_SAMPLE_2	IncFormLen	SkipFormLen	PValue	FDR	IncLevel1	IncLevel2	IncLevelDifference
1066	ENSG00000065268	WDR18	chr19	+	991226	991351	991233	991351	991080	991145	1066	61,69,74,84,65,45	0,0,2,1,0,1	53,40,48,50,45,45	0,2,0,2,0,1	106	99	1	1	1.0,1.0,0.972,0.987,1.0,0.977	1.0,0.949,1.0,0.959,1.0,0.977	0.008
1067	ENSG00000065268	WDR18	chr19	+	991954	992121	991994	992121	991233	991351	1067	76,66,82,71,66,62	2,1,0,0,0,0	50,61,46,42,66,61	2,2,0,0,1,1	139	99	1	1	0.964,0.979,1.0,1.0,1.0,1.0	0.947,0.956,1.0,1.0,0.979,0.978	0.014
1068	ENSG00000175221	MED16	chr19	-	890136	890423	890136	890244	890962	891149	1068	0,0,1,0,1,1	66,67,62,65,90,99	3,2,1,1,1,1	75,93,61,72,67,72	278	99	1	1	0.0,0.0,0.006,0.0,0.004,0.004	0.014,0.008,0.006,0.005,0.005,0.005	-0.005
1069	ENSG00000011304	PTBP1	chr19	+	804035	804438	804291	804438	803560	803636	1069	536,528,578,566,586,617	0,0,0,0,1,0	372,372,367,363,384,397	0,0,0,0,0,0	355	99	1	1	1.0,1.0,1.0,1.0,0.994,1.0	1.0,1.0,1.0,1.0,1.0,1.0	-0.001
1070	ENSG00000011304	PTBP1	chr19	+	804531	804702	804540	804702	804291	804438	1070	226,215,247,226,228,194	2,2,0,0,1,1	142,124,128,126,158,131	1,1,1,1,0,1	108	99	1	1	0.99,0.99,1.0,1.0,0.995,0.994	0.992,0.991,0.992,0.991,1.0,0.992	0.002
1071	ENSG00000011304	PTBP1	chr19	+	805491	805569	805512	805569	805012	805187	1071	187,174,182,163,226,182	3,2,3,3,4,4	129,114,115,101,143,122	1,1,2,0,1,1	120	99	0.289103	1	0.981,0.986,0.98,0.978,0.979,0.974	0.991,0.989,0.979,1.0,0.992,0.99	-0.011
1072	ENSG00000011304	PTBP1	chr19	+	808359	808452	808379	808452	806407	806556	1072	35,37,43,44,34,69	0,0,1,1,0,0	16,17,20,28,18,32	0,0,0,0,0,0	119	99	1	1	1.0,1.0,0.973,0.973,1.0,1.0	1.0,1.0,1.0,1.0,1.0,1.0	-0.009
1074	ENSG00000099804	CDC34	chr19	+	541342	541585	541345	541585	537012	537147	1074	11,8,4,6,11,12	4,1,3,2,0,3	5,6,5,5,8,7	2,4,8,4,1,7	102	99	0.0103056	0.130791	0.727,0.886,0.564,0.744,1.0,0.795	0.708,0.593,0.378,0.548,0.886,0.493	0.185
1283	ENSG00000132199	ENOSF1	chr18	-	690548	690745	690548	690631	691067	691106	1283	19,17,10,13,14,6	79,81,63,72,88,92	13,13,11,13,20,23	42,57,58,62,70,67	213	99	0.011551	0.130791	0.101,0.089,0.069,0.077,0.069,0.029	0.126,0.096,0.081,0.089,0.117,0.138	-0.035
1284	ENSG00000132199	ENOSF1	chr18	-	690548	690745	690548	690631	693881	693908	1284	18,15,9,10,14,7	1,1,0,0,0,0	10,10,9,12,21,23	0,0,0,0,0,0	213	99	1	1	0.893,0.875,1.0,1.0,1.0,1.0	1.0,1.0,1.0,1.0,1.0,1.0	-0.039
1285	ENSG00000132199	ENOSF1	chr18	-	690548	691276	690548	690631	693881	693908	1285	122,126,89,95,108,110	1,1,0,0,0,0	95,96,91,97,120,137	0,0,0,0,0,0	744	99	1	1	0.942,0.944,1.0,1.0,1.0,1.0	1.0,1.0,1.0,1.0,1.0,1.0	-0.019
1286	ENSG00000132199	ENOSF1	chr18	-	690548	691276	690548	690745	693881	693908	1286	104,111,80,85,96,105	0,0,0,0,2,2	85,86,82,85,100,115	0,0,0,0,1,1	630	99	1	1	1.0,1.0,1.0,1.0,0.883,0.892	1.0,1.0,1.0,1.0,0.94,0.948	-0.019
1287	ENSG00000079134	THOC1	chr18	-	224083	224200	224083	224179	224923	224994	1287	10,10,7,8,6,4	54,54,59,49,45,60	1,3,3,4,3,4	42,45,43,47,44,53	120	99	0.00184733	0.0350992	0.133,0.133,0.089,0.119,0.099,0.052	0.019,0.052,0.054,0.066,0.053,0.059	0.054
1288	ENSG00000079134	THOC1	chr18	-	247848	247957	247848	247908	252538	252612	1288	71,68,83,81,79,84	0,0,0,1,1,0	49,54,52,54,57,62	0,1,0,0,1,1	148	99	1	1	1.0,1.0,1.0,0.982,0.981,1.0	1.0,0.973,1.0,1.0,0.974,0.976	0.007
2562	ENSG00000185627	PSMD13	chr11	+	244040	244216	244160	244216	238997	239076	2562	297,354,309,352,307,365	11,10,13,22,6,10	316,372,316,361,323,373	3,7,18,18,6,13	219	99	0.429387	1	0.924,0.941,0.915,0.879,0.959,0.943	0.979,0.96,0.888,0.901,0.961,0.928	-0.009
2563	ENSG00000185627	PSMD13	chr11	+	244040	244469	244425	244469	238997	239076	2563	259,342,271,343,266,361	1,1,1,1,0,0	280,370,270,352,287,363	0,0,0,0,0,0	484	99	1	1	0.981,0.986,0.982,0.986,1.0,1.0	1.0,1.0,1.0,1.0,1.0,1.0	-0.011
2892	ENSG00000177156	TALDO1	chr11	+	758949	759057	759008	759057	755878	756002	2892	489,461,460,443,559,526	4,4,3,3,0,0	408,379,437,382,416,394	2,2,2,2,3,2	158	99	1	1	0.987,0.986,0.99,0.989,1.0,1.0	0.992,0.992,0.993,0.992,0.989,0.992	0.0
2941	ENSG00000070423	RNF126	chr19	-	651609	651855	651609	651822	652232	652296	2941	128,122,118,115,158,154	3,3,0,0,1,0	87,84,93,84,94,94	5,7,0,0,0,1	132	99	0.19954	1	0.97,0.968,1.0,1.0,0.992,1.0	0.929,0.9,1.0,1.0,1.0,0.986	0.019
2942	ENSG00000070423	RNF126	chr19	-	651610	651855	651610	651784	652232	652296	2942	162,147,157,145,189,180	0,0,0,0,1,0	108,105,111,101,117,107	0,0,0,0,0,0	170	99	1	1	1.0,1.0,1.0,1.0,0.991,1.0	1.0,1.0,1.0,1.0,1.0,1.0	-0.002
2943	ENSG00000070423	RNF126	chr19	-	651610	651915	651610	651784	652232	652296	2943	89,65,66,61,79,69	0,0,0,0,1,0	52,45,50,35,46,28	0,0,0,0,0,0	230	99	1	1	1.0,1.0,1.0,1.0,0.971,1.0	1.0,1.0,1.0,1.0,1.0,1.0	-0.005
2944	ENSG00000070423	RNF126	chr19	-	651610	651915	651610	651855	652232	652296	2944	3,5,0,3,3,3	76,87,91,87,113,114	3,3,2,2,3,1	59,63,63,68,74,80	159	99	0.8755	1	0.024,0.035,0.0,0.021,0.016,0.016	0.031,0.029,0.019,0.018,0.025,0.008	-0.003
3204	ENSG00000177963	RIC8A	chr11	+	209174	209318	209270	209318	208799	208938	3204	15,13,7,8,14,19	145,236,138,206,161,232	3,5,7,7,12,19	119,164,106,162,137,198	195	99	0.420337	1	0.05,0.027,0.025,0.019,0.042,0.04	0.013,0.015,0.032,0.021,0.043,0.046	0.006
3205	ENSG00000177963	RIC8A	chr11	+	210570	210662	210574	210662	209406	210000	3205	249,258,223,230,272,266	1,2,1,3,2,1	179,186,151,151,238,234	4,4,1,1,2,2	103	99	1	1	0.996,0.992,0.995,0.987,0.992,0.996	0.977,0.978,0.993,0.993,0.991,0.991	0.006
3206	ENSG00000177963	RIC8A	chr11	+	212596	212759	212614	212759	212415	212511	3206	8,1,11,7,14,4	194,226,190,234,243,272	6,4,5,1,5,3	157,165,143,179,178,196	117	99	0.102578	0.737714	0.034,0.004,0.047,0.025,0.046,0.012	0.031,0.02,0.029,0.005,0.023,0.013	0.008
4657	ENSG00000177542	SLC25A22	chr11	-	794457	794588	794457	794513	794775	794901	4657	1,1,2,2,0,0	63,54,57,54,59,56	0,0,0,1,1,1	39,43,41,38,50,54	174	99	1	1	0.009,0.01,0.02,0.021,0.0,0.0	0.0,0.0,0.0,0.015,0.011,0.01	0.004
4659	ENSG00000177225	PDDC1	chr11	-	767227	767373	767227	767368	770678	770903	4659	1,1,1,1,4,4	0,0,0,0,1,1	1,1,5,5,1,2	0,0,0,0,0,0	104	99	1	1	1.0,1.0,1.0,1.0,0.792,0.792	1.0,1.0,1.0,1.0,1.0,1.0	-0.069
4660	ENSG00000177225	PDDC1	chr11	-	770992	771212	770992	771104	771332	771426	4660	16,13,20,14,14,19	64,81,54,58,58,60	8,10,3,6,13,10	18,24,21,30,36,38	207	99	0.681701	1	0.107,0.071,0.15,0.103,0.103,0.132	0.175,0.166,0.064,0.087,0.147,0.112	-0.014
4661	ENSG00000177225	PDDC1	chr11	-	771332	771467	771332	771426	772426	772521	4661	11,8,8,10,8,9	83,104,86,82,95,116	3,4,2,7,7,11	46,50,44,49,54,48	140	99	0.637653	1	0.086,0.052,0.062,0.079,0.056,0.052	0.044,0.054,0.031,0.092,0.084,0.139	-0.01
4785	ENSG00000185507	IRF7	chr11	-	614475	614534	614475	614531	614796	615007	4785	1,1,1,4,3,3	0,1,0,0,0,0	6,8,9,7,6,5	1,1,1,1,1,1	102	99	1	1	1.0,0.493,1.0,1.0,1.0,1.0	0.853,0.886,0.897,0.872,0.853,0.829	0.051
5271	ENSG00000214063	TSPAN4	chr11	+	847169	847300	847200	847300	843314	843729	5271	2,1,1,4,3,7	0,0,0,0,0,0	1,0,0,2,0,3	0,0,0,0,1,1	130	99	1	1	1.0,1.0,1.0,1.0,1.0,1.0	1.0,NA,NA,1.0,0.0,0.696	0.326
5272	ENSG00000214063	TSPAN4	chr11	+	864436	865825	865693	865825	850287	850367	5272	56,52,64,68,61,81	0,0,0,0,0,0	76,65,70,78,78,89	0,0,0,2,0,0	1356	99	1	1	1.0,1.0,1.0,1.0,1.0,1.0	1.0,1.0,1.0,0.74,1.0,1.0	0.043
5304	ENSG00000142082	SIRT3	chr11	-	230451	230641	230451	230552	232982	233215	5304	1,1,0,2,4,0	14,12,8,6,19,21	0,0,2,2,3,2	14,15,17,19,13,12	188	99	0.796031	1	0.036,0.042,0.0,0.149,0.1,0.0	0.0,0.0,0.058,0.053,0.108,0.081	0.004
5322	ENSG00000035115	SH3YL1	chr2	-	262630	262786	262630	262750	263210	263372	5322	0,2,2,4,4,4	1,1,2,0,0,0	2,3,2,2,7,6	0,1,0,0,0,0	135	99	1	1	0.0,0.595,0.423,1.0,1.0,1.0	1.0,0.688,1.0,1.0,1.0,1.0	-0.278
7332	ENSG00000107104	KANK1	chr9	+	732377	734835	734747	734835	731157	731266	7332	32,33,38,39,46,43	0,1,1,1,2,0	39,37,34,33,45,41	2,2,0,0,0,1	2469	99	0.506818	1	1.0,0.57,0.604,0.61,0.48,1.0	0.439,0.426,1.0,1.0,1.0,0.622	-0.037
7334	ENSG00000173253	DMRT2	chr9	+	1055721	1057552	1056215	1057552	1053721	1053824	7334	1,1,1,4,2,3	2,2,0,0,0,1	0,0,1,1,2,2	0,0,0,0,0,0	593	99	1	1	0.077,0.077,1.0,1.0,1.0,0.334	NA,NA,1.0,1.0,1.0,1.0	-0.419
7337	ENSG00000080298	RFX3	chr9	-	3488775	3488895	3488775	3488892	3490278	3490345	7337	3,1,1,1,1,1	2,4,1,2,0,0	0,0,1,2,1,0	0,0,0,0,0,0	102	99	1	1	0.593,0.195,0.493,0.327,1.0,1.0	NA,NA,1.0,1.0,1.0,NA	-0.399
7469	ENSG00000177685	EFCAB4A	chr11	+	830249	830713	830620	830713	829985	830132	7469	39,42,35,47,54,60	0,0,1,0,0,0	74,86,62,68,70,80	0,0,0,0,0,0	470	99	1	1	1.0,1.0,0.881,1.0,1.0,1.0	1.0,1.0,1.0,1.0,1.0,1.0	-0.02
7768	ENSG00000023191	RNH1	chr11	-	499014	499999	499014	499185	500483	500654	7768	393,374,424,414,526,488	0,0,0,1,0,0	413,390,424,383,535,504	0,0,0,0,0,0	913	99	1	1	1.0,1.0,1.0,0.978,1.0,1.0	1.0,1.0,1.0,1.0,1.0,1.0	-0.004
7769	ENSG00000023191	RNH1	chr11	-	499828	499999	499828	499923	500483	500654	7769	368,385,397,449,483,505	0,0,5,4,6,5	394,429,416,414,493,524	2,4,2,2,0,2	175	99	0.867912	1	1.0,1.0,0.978,0.984,0.979,0.983	0.991,0.984,0.992,0.992,1.0,0.993	-0.005
7770	ENSG00000023191	RNH1	chr11	-	500483	500738	500483	500654	502061	502249	7770	23,18,13,14,13,13	417,356,404,363,459,395	68,65,65,66,80,81	374,316,411,336,431,383	183	99	0	0	0.029,0.027,0.017,0.02,0.015,0.017	0.09,0.1,0.079,0.096,0.091,0.103	-0.072
7771	ENSG00000023191	RNH1	chr11	-	502061	502249	502061	502181	504823	504996	7771	177,175,168,205,206,221	36,40,38,46,41,39	150,163,128,144,184,200	23,25,31,43,30,36	167	99	0.565488	1	0.745,0.722,0.724,0.725,0.749,0.771	0.795,0.794,0.71,0.665,0.784,0.767	-0.013
7852	ENSG00000174775	HRAS	chr11	-	532241	532755	532241	532630	533276	533358	7852	54,55,54,49,39,42	1,3,2,3,4,5	20,28,20,20,25,28	1,1,1,0,1,1	224	99	1	1	0.96,0.89,0.923,0.878,0.812,0.788	0.898,0.925,0.898,1.0,0.917,0.925	-0.052
7853	ENSG00000174775	HRAS	chr11	-	532241	532630	532241	532522	533452	533612	7853	58,72,49,49,64,56	0,0,0,0,1,1	30,32,26,28,38,35	0,0,0,0,0,0	207	99	1	1	1.0,1.0,1.0,1.0,0.968,0.964	1.0,1.0,1.0,1.0,1.0,1.0	-0.011
7854	ENSG00000174775	HRAS	chr11	-	532241	532755	532241	532522	533452	533612	7854	243,289,206,236,257,302	0,0,0,0,1,1	183,244,168,205,217,248	0,0,0,0,0,0	332	99	1	1	1.0,1.0,1.0,1.0,0.987,0.989	1.0,1.0,1.0,1.0,1.0,1.0	-0.004
7855	ENSG00000174775	HRAS	chr11	-	532241	532755	532241	532630	533452	533612	7855	188,220,158,192,195,248	3,3,1,5,2,2	155,214,143,177,182,215	2,2,1,0,3,2	224	99	0.18392	1	0.965,0.97,0.986,0.944,0.977,0.982	0.972,0.979,0.984,1.0,0.964,0.979	-0.009
7856	ENSG00000099849	RASSF7	chr11	+	562078	562776	562083	562776	561761	561892	7856	31,34,26,28,47,46	1,1,0,0,0,0	36,36,40,42,34,46	0,0,0,0,0,0	104	99	1	1	0.967,0.97,1.0,1.0,1.0,1.0	1.0,1.0,1.0,1.0,1.0,1.0	-0.011
7857	ENSG00000070047	PHRF1	chr11	+	581961	582081	581964	582081	581491	581597	7857	2,4,6,8,6,6	0,0,1,1,4,4	8,8,6,7,8,4	0,0,1,1,0,0	102	99	0.000969381	0.0276274	1.0,1.0,0.853,0.886,0.593,0.593	1.0,1.0,0.853,0.872,1.0,1.0	-0.133
7858	ENSG00000070047	PHRF1	chr11	+	581961	582081	581964	582081	581491	581606	7858	35,42,34,32,41,46	7,7,15,16,15,14	30,28,27,24,20,25	11,11,6,10,7,10	102	99	0.731039	1	0.829,0.853,0.687,0.66,0.726,0.761	0.726,0.712,0.814,0.7,0.735,0.708	0.02
7859	ENSG00000070047	PHRF1	chr11	+	605604	605724	605607	605724	605118	605300	7859	29,34,37,40,29,40	5,7,7,11,8,9	17,25,17,16,24,29	5,6,0,2,1,2	102	99	0.0137675	0.130791	0.849,0.825,0.837,0.779,0.779,0.812	0.767,0.802,1.0,0.886,0.959,0.934	-0.078
7860	ENSG00000070047	PHRF1	chr11	+	610500	610761	610666	610761	610195	610347	7860	87,87,133,124,97,99	1,1,5,2,1,0	81,77,68,72,77,89	0,1,3,3,0,1	265	99	0.654745	1	0.97,0.97,0.909,0.959,0.973,1.0	1.0,0.966,0.894,0.9,1.0,0.971	0.008
7864	ENSG00000177106	EPS8L2	chr11	+	710027	710486	710421	710486	709552	709608	7864	0,0,0,0,0,0	0,0,3,3,0,0	1,1,1,1,0,0	2,3,0,0,1,1	493	99	1	1	NA,NA,0.0,0.0,NA,NA	0.091,0.063,1.0,1.0,0.0,0.0	-0.359
7865	ENSG00000177106	EPS8L2	chr11	+	720548	720746	720596	720746	720061	720223	7865	0,0,0,0,0,0	0,0,0,1,0,5	1,2,0,0,0,0	1,1,0,2,1,2	147	99	1	1	NA,NA,NA,0.0,NA,0.0	0.402,0.574,NA,0.0,0.0,0.0	-0.195
7866	ENSG00000177697	CD151	chr11	+	834457	834591	834529	834591	832985	833026	7866	11,15,14,21,25,27	189,265,179,271,179,257	10,15,10,9,20,24	103,166,114,153,106,142	171	99	0.103539	0.737714	0.033,0.032,0.043,0.043,0.075,0.057	0.053,0.05,0.048,0.033,0.098,0.089	-0.015
7867	ENSG00000177697	CD151	chr11	+	836250	836843	836768	836843	836062	836153	7867	1074,1300,1067,1340,1228,1538	0,0,1,1,1,1	865,1079,843,1044,1038,1284	0,0,1,1,1,1	617	99	1	1	1.0,1.0,0.994,0.995,0.995,0.996	1.0,1.0,0.993,0.994,0.994,0.995	0.001
7869	ENSG00000183020	AP2A2	chr11	+	985431	985582	985434	985582	984644	984753	7869	10,13,17,9,13,13	39,36,51,43,53,52	10,13,6,8,6,7	27,33,22,21,39,37	102	99	0.926873	1	0.199,0.26,0.244,0.169,0.192,0.195	0.264,0.277,0.209,0.27,0.13,0.155	-0.008
8617	ENSG00000099821	POLRMT	chr19	-	617776	617870	617776	617849	618487	618586	8617	1,3,0,0,7,7	54,53,48,43,54,59	2,2,2,5,3,3	33,31,33,33,50,43	120	99	0.731408	1	0.015,0.045,0.0,0.0,0.097,0.089	0.048,0.051,0.048,0.111,0.047,0.054	-0.019
8618	ENSG00000099821	POLRMT	chr19	-	625123	625254	625123	625212	629539	630168	8618	53,50,55,61,46,54	1,1,0,0,0,0	50,58,31,26,49,43	0,0,0,0,1,1	141	99	1	1	0.974,0.972,1.0,1.0,1.0,1.0	1.0,1.0,1.0,1.0,0.972,0.968	0.001

## Sheet: A5SS.MATS.JC
ID	GeneID	geneSymbol	chr	strand	longExonStart_0base	longExonEnd	shortES	shortEE	flankingES	flankingEE	ID2	IJC_SAMPLE_1	SJC_SAMPLE_1	IJC_SAMPLE_2	SJC_SAMPLE_2	IncFormLen	SkipFormLen	PValue	FDR	IncLevel1	IncLevel2	IncLevelDifference
556	ENSG00000065268	WDR18	chr19	+	989761	990103	989761	989895	990222	990364	556	1,1,2,6,0,0	81,62,75,72,69,69	2,2,0,0,4,5	56,56,49,48,61,62	198	99	0.630042563042	1.0	0.006,0.008,0.013,0.04,0.0,0.0	0.018,0.018,0.0,0.0,0.032,0.039	-0.007
557	ENSG00000198858	R3HDM4	chr19	-	901419	901546	901421	901546	900828	900952	557	0,2,1,2,2,3	53,52,69,49,63,54	1,1,0,0,1,2	48,43,43,35,50,40	101	99	0.232934987105	1.0	0.0,0.036,0.014,0.038,0.03,0.052	0.02,0.022,0.0,0.0,0.019,0.047	0.01
558	ENSG00000070404	FSTL3	chr19	+	680714	680879	680714	680774	681332	681560	558	3,4,4,1,1,1	1,1,0,1,0,0	3,4,0,0,0,1	0,0,1,1,1,0	198	99	1	1.0	0.6,0.667,1.0,0.333,1.0,1.0	1.0,1.0,0.0,0.0,0.0,1.0	0.267
680	ENSG00000079134	THOC1	chr18	-	225088	225403	225336	225403	224923	224994	680	73,67,71,84,53,56	0,0,0,0,0,0	42,41,57,60,51,59	0,0,0,0,1,1	198	99	1	1.0	1.0,1.0,1.0,1.0,1.0,1.0	1.0,1.0,1.0,1.0,0.962,0.967	0.012
1317	ENSG00000106686	SPATA6L	chr9	-	4625216	4625566	4625326	4625566	4622407	4622510	1317	4,4,0,0,1,1	0,0,2,0,0,1	2,2,1,1,1,1	1,1,1,1,1,1	198	99	1	1.0	1.0,1.0,0.0,NA,1.0,0.333	0.5,0.5,0.333,0.333,0.333,0.333	0.278
1475	ENSG00000177595	PIDD	chr11	-	800332	800451	800383	800451	800130	800244	1475	7,5,8,7,13,9	0,2,4,3,3,4	10,5,14,12,13,15	0,0,0,1,5,2	150	99	0.00325051606739	0.059317811469079995	1.0,0.623,0.569,0.606,0.741,0.598	1.0,1.0,1.0,0.888,0.632,0.832	-0.202
1476	ENSG00000177595	PIDD	chr11	-	800984	801120	801001	801120	800761	800912	1476	13,7,4,3,10,10	0,0,0,0,1,0	11,8,3,3,12,8	0,0,1,0,0,0	116	99	1	1.0	1.0,1.0,1.0,1.0,0.895,1.0	1.0,1.0,0.719,1.0,1.0,1.0	0.029
1477	ENSG00000177595	PIDD	chr11	-	800984	801120	801017	801120	800761	800912	1477	13,7,7,3,10,10	0,0,0,0,0,0	12,8,3,5,12,10	1,0,0,0,0,0	132	99	1	1.0	1.0,1.0,1.0,1.0,1.0,1.0	0.9,1.0,1.0,1.0,1.0,1.0	0.017
1478	ENSG00000177595	PIDD	chr11	-	801001	801120	801017	801120	800761	800912	1478	0,0,3,0,1,0	0,0,0,0,0,0	1,0,1,2,0,2	1,0,0,0,0,0	115	99	1	1.0	NA,NA,1.0,NA,1.0,NA	0.463,NA,1.0,1.0,NA,1.0	0.134
1662	ENSG00000177156	TALDO1	chr11	+	763746	763944	763746	763940	764287	764433	1662	258,242,265,262,261,267	4,1,6,5,2,1	225,219,228,240,223,224	4,4,0,0,3,1	103	99	0.90212129663	1.0	0.984,0.996,0.977,0.981,0.992,0.996	0.982,0.981,1.0,1.0,0.986,0.995	-0.003
1689	ENSG00000070423	RNF126	chr19	-	648881	649748	649678	649748	648371	648487	1689	82,90,91,110,92,107	0,0,0,0,1,0	53,60,39,41,59,66	1,0,0,0,0,0	198	99	1	1.0	1.0,1.0,1.0,1.0,0.979,1.0	0.964,1.0,1.0,1.0,1.0,1.0	0.002
1690	ENSG00000070423	RNF126	chr19	-	651610	651855	651691	651855	650233	650296	1690	60,62,80,95,61,63	28,21,19,12,12,13	40,48,48,47,35,36	16,16,7,8,16,11	180	99	0.540979130047	1.0	0.541,0.619,0.698,0.813,0.737,0.727	0.579,0.623,0.79,0.764,0.546,0.643	0.032
2712	ENSG00000177542	SLC25A22	chr11	-	794452	794513	794457	794513	793528	793619	2712	0,0,0,1,0,0	54,51,57,58,45,46	0,0,0,0,1,1	41,42,47,43,56,52	104	99	1	1.0	0.0,0.0,0.0,0.016,0.0,0.0	0.0,0.0,0.0,0.0,0.017,0.018	-0.003
2713	ENSG00000177542	SLC25A22	chr11	-	794452	794513	794469	794513	793528	793619	2713	8,6,8,6,6,7	0,0,1,1,0,0	3,3,6,5,4,11	0,0,0,0,0,2	116	99	1	1.0	1.0,1.0,0.872,0.837,1.0,1.0	1.0,1.0,1.0,1.0,1.0,0.824	-0.019
2714	ENSG00000177542	SLC25A22	chr11	-	794457	794513	794469	794513	793528	793619	2714	62,57,65,63,51,53	0,0,1,1,0,0	44,45,53,48,59,62	0,0,0,0,0,2	111	99	1	1.0	1.0,1.0,0.983,0.983,1.0,1.0	1.0,1.0,1.0,1.0,1.0,0.965	0.0
2715	ENSG00000177225	PDDC1	chr11	-	773427	773629	773521	773629	772426	772521	2715	8,7,7,5,7,7	86,80,96,86,96,88	0,1,2,3,8,8	51,51,33,39,42,41	193	99	0.943619307071	1.0	0.046,0.043,0.036,0.029,0.036,0.039	0.0,0.01,0.03,0.038,0.089,0.091	-0.005
3070	ENSG00000214063	TSPAN4	chr11	+	862549	864352	862549	862741	864436	864511	3070	3,3,1,1,0,0	180,166,149,175,173,179	4,4,3,2,1,1	115,130,112,111,110,132	198	99	1	1.0	0.008,0.009,0.003,0.003,0.0,0.0	0.017,0.015,0.013,0.009,0.005,0.004	-0.007
3102	ENSG00000035115	SH3YL1	chr2	-	230546	231191	231022	231191	229965	230044	3102	3,5,5,4,3,5	24,31,21,19,17,25	0,1,2,4,0,0	21,30,17,23,19,26	198	99	4.05615509864e-05	0.0015413389374832	0.059,0.075,0.106,0.095,0.081,0.091	0.0,0.016,0.056,0.08,0.0,0.0	0.059
3103	ENSG00000035115	SH3YL1	chr2	-	262200	262786	262630	262786	260084	261130	3103	9,8,9,4,4,7	0,0,0,0,0,2	13,13,5,8,11,12	0,0,0,0,0,0	198	99	1	1.0	1.0,1.0,1.0,1.0,1.0,0.636	1.0,1.0,1.0,1.0,1.0,1.0	-0.061
4463	ENSG00000080503	SMARCA2	chr9	+	2158455	2158978	2158455	2158587	2159813	2159909	4463	6,6,9,9,6,11	4,5,4,4,1,6	13,14,9,10,12,13	5,10,2,4,2,5	198	99	0.438156201657	1.0	0.429,0.375,0.529,0.529,0.75,0.478	0.565,0.412,0.692,0.556,0.75,0.565	-0.075
4464	ENSG00000080503	SMARCA2	chr9	+	2158455	2158978	2158455	2158587	2161685	2161903	4464	5,6,7,8,5,7	1,1,0,0,1,1	7,7,6,8,9,10	0,0,0,0,0,1	198	99	1	1.0	0.714,0.75,1.0,1.0,0.714,0.778	1.0,1.0,1.0,1.0,1.0,0.833	-0.146
4465	ENSG00000120217	CD274	chr9	+	5465498	5465606	5465498	5465539	5466769	5466829	4465	14,17,11,11,21,20	0,0,1,1,0,0	11,9,4,7,6,6	0,0,0,0,0,0	166	99	1	1.0	1.0,1.0,0.868,0.868,1.0,1.0	1.0,1.0,1.0,1.0,1.0,1.0	-0.044
4466	ENSG00000178445	GLDC	chr9	-	6535946	6536236	6536063	6536236	6534707	6534788	4466	1,1,0,0,0,0	0,0,0,1,0,0	0,0,0,0,0,0	0,0,0,0,0,1	198	99	1	1.0	1.0,1.0,NA,0.0,NA,NA	NA,NA,NA,NA,NA,0.0	0.667
4467	ENSG00000107077	KDM4C	chr9	+	6986343	6986666	6986343	6986553	6990415	6990524	4467	31,28,32,27,42,33	1,1,0,0,1,0	41,38,36,34,55,49	0,1,2,2,0,0	198	99	1	1.0	0.939,0.933,1.0,1.0,0.955,1.0	1.0,0.95,0.9,0.895,1.0,1.0	0.014
4739	ENSG00000185187	SIGIRR	chr11	-	406348	407164	407061	407164	405715	406059	4739	30,39,48,56,41,54	1,1,0,0,0,1	32,35,27,46,33,41	0,0,0,0,1,1	198	99	1	1.0	0.938,0.951,1.0,1.0,1.0,0.964	1.0,1.0,1.0,1.0,0.943,0.953	-0.007
4740	ENSG00000185187	SIGIRR	chr11	-	406842	406993	406875	406993	406348	406538	4740	6,9,8,8,10,8	0,0,0,0,2,2	18,15,7,7,16,15	0,0,0,0,0,0	132	99	1	1.0	1.0,1.0,1.0,1.0,0.789,0.75	1.0,1.0,1.0,1.0,1.0,1.0	-0.077
4795	ENSG00000070047	PHRF1	chr11	+	581491	581606	581491	581597	581961	582081	4795	37,41,37,34,41,46	1,3,6,8,6,6	32,28,27,27,22,27	8,8,6,7,8,4	108	99	0.0102696005999	0.07804896455924	0.971,0.926,0.85,0.796,0.862,0.875	0.786,0.762,0.805,0.78,0.716,0.861	0.095
4796	ENSG00000070047	PHRF1	chr11	+	581491	581606	581491	581597	581964	582081	4796	10,7,18,18,15,14	0,0,1,1,4,4	13,11,6,13,9,12	0,0,1,1,0,0	108	99	0.0086730465037	0.07804896455924	1.0,1.0,0.943,0.943,0.775,0.762	1.0,1.0,0.846,0.923,1.0,1.0	-0.058
4799	ENSG00000177666	PNPLA2	chr11	+	823693	824130	823693	823855	824313	824436	4799	19,16,14,17,18,12	1,0,0,0,0,0	11,10,20,15,36,23	2,2,0,0,0,0	198	99	1	1.0	0.905,1.0,1.0,1.0,1.0,1.0	0.733,0.714,1.0,1.0,1.0,1.0	0.076
4800	ENSG00000177697	CD151	chr11	+	832993	833026	832993	833022	834529	834745	4800	189,265,179,271,179,257	24,42,31,51,20,27	103,166,115,154,106,142	22,29,6,14,23,22	103	99	0.935108826679	1.0	0.883,0.858,0.847,0.836,0.896,0.901	0.818,0.846,0.949,0.914,0.816,0.861	0.003
4801	ENSG00000177697	CD151	chr11	+	834529	834745	834529	834591	836062	836153	4801	9,6,10,13,10,12	485,550,484,558,485,597	10,9,8,1,15,12	309,363,274,323,308,361	198	99	0.191023382931	1.0	0.009,0.005,0.01,0.012,0.01,0.01	0.016,0.012,0.014,0.002,0.024,0.016	-0.005
4802	ENSG00000177697	CD151	chr11	+	834529	834803	834529	834591	836062	836153	4802	15,13,18,21,23,23	485,550,484,558,485,597	17,20,15,9,19,16	309,363,274,323,308,361	198	99	0.0490112218166	0.31040440483846665	0.015,0.012,0.018,0.018,0.023,0.019	0.027,0.027,0.027,0.014,0.03,0.022	-0.007
4803	ENSG00000177697	CD151	chr11	+	834529	834803	834529	834745	836062	836153	4803	9,10,10,13,18,18	1,1,0,0,1,2	9,13,7,11,8,9	1,1,0,0,0,0	157	99	1	1.0	0.85,0.863,1.0,1.0,0.919,0.85	0.85,0.891,1.0,1.0,1.0,1.0	-0.043
4804	ENSG00000177697	CD151	chr11	+	836250	836843	836250	836442	837249	837354	4804	1176,1097,1093,1074,1222,1115	21,12,15,12,14,13	877,798,848,781,1028,945	10,10,4,3,9,5	198	99	0.00468298511598	0.059317811469079995	0.966,0.979,0.973,0.978,0.978,0.977	0.978,0.976,0.991,0.992,0.983,0.99	-0.01
4805	ENSG00000177697	CD151	chr11	+	837459	837618	837459	837612	837941	838028	4805	972,1063,978,1019,1043,1084	7,9,16,17,9,11	769,821,816,803,861,896	8,10,2,4,8,11	105	99	0.735753663036	1.0	0.992,0.991,0.983,0.983,0.991,0.989	0.989,0.987,0.997,0.995,0.99,0.987	-0.003
4806	ENSG00000177830	CHID1	chr11	-	883147	883303	883199	883303	870418	870499	4806	144,151,148,172,189,202	2,1,6,7,2,2	165,170,158,169,175,211	3,3,3,3,4,4	151	99	0.88132278152	1.0	0.979,0.99,0.942,0.942,0.984,0.985	0.973,0.974,0.972,0.974,0.966,0.972	-0.001
4807	ENSG00000177830	CHID1	chr11	-	883147	883303	883199	883303	882327	882515	4807	36,54,50,72,55,76	0,0,0,0,1,3	45,62,48,75,53,71	2,0,0,0,1,1	151	99	1	1.0	1.0,1.0,1.0,1.0,0.973,0.943	0.937,1.0,1.0,1.0,0.972,0.979	0.005
4808	ENSG00000177830	CHID1	chr11	-	902147	902330	902197	902330	900935	900980	4808	5,2,4,5,8,5	178,173,149,163,168,171	6,5,3,1,7,3	140,126,158,161,193,173	149	99	0.684736181466	1.0	0.018,0.008,0.018,0.02,0.031,0.019	0.028,0.026,0.012,0.004,0.024,0.011	0.002

## Sheet: A5SS.MATS.JCEC
ID	GeneID	geneSymbol	chr	strand	longExonStart_0base	longExonEnd	shortES	shortEE	flankingES	flankingEE	ID2	IJC_SAMPLE_1	SJC_SAMPLE_1	IJC_SAMPLE_2	SJC_SAMPLE_2	IncFormLen	SkipFormLen	PValue	FDR	IncLevel1	IncLevel2	IncLevelDifference
556	ENSG00000065268	WDR18	chr19	+	989761	990103	989761	989895	990222	990364	556	2,3,6,12,0,0	81,62,75,72,69,69	6,6,0,1,7,7	56,56,49,48,61,62	307	99	0.178318	0.968013	0.008,0.015,0.025,0.051,0.0,0.0	0.033,0.033,0.0,0.007,0.036,0.035	-0.008
557	ENSG00000198858	R3HDM4	chr19	-	901419	901546	901421	901546	900828	900952	557	0,2,1,2,2,3	53,52,69,49,63,54	1,1,0,0,1,2	48,43,43,35,50,40	101	99	0.232935	0.983503	0.0,0.036,0.014,0.038,0.03,0.052	0.02,0.022,0.0,0.0,0.019,0.047	0.01
558	ENSG00000070404	FSTL3	chr19	+	680714	680879	680714	680774	681332	681560	558	3,4,4,1,1,1	1,1,0,1,0,0	3,4,0,0,0,1	0,0,1,1,1,0	204	99	1	1	0.593,0.66,1.0,0.327,1.0,1.0	1.0,1.0,0.0,0.0,0.0,1.0	0.263
680	ENSG00000079134	THOC1	chr18	-	225088	225403	225336	225403	224923	224994	680	78,71,77,87,58,61	0,0,0,0,0,0	45,44,61,66,56,63	0,0,0,0,1,1	347	99	1	1	1.0,1.0,1.0,1.0,1.0,1.0	1.0,1.0,1.0,1.0,0.941,0.947	0.019
1317	ENSG00000106686	SPATA6L	chr9	-	4625216	4625566	4625326	4625566	4622407	4622510	1317	4,4,0,0,2,2	0,0,2,0,0,1	3,3,1,1,1,1	1,1,1,1,1,1	209	99	1	1	1.0,1.0,0.0,NA,1.0,0.486	0.587,0.587,0.321,0.321,0.321,0.321	0.288
1475	ENSG00000177595	PIDD	chr11	-	800332	800451	800383	800451	800130	800244	1475	7,5,8,7,13,9	0,2,4,3,3,4	10,5,14,12,13,15	0,0,0,1,5,2	150	99	0.00325052	0.0438983	1.0,0.623,0.569,0.606,0.741,0.598	1.0,1.0,1.0,0.888,0.632,0.832	-0.202
1476	ENSG00000177595	PIDD	chr11	-	800984	801120	801001	801120	800761	800912	1476	13,7,4,3,10,10	0,0,0,0,1,0	11,8,3,3,12,8	0,0,1,0,0,0	116	99	1	1	1.0,1.0,1.0,1.0,0.895,1.0	1.0,1.0,0.719,1.0,1.0,1.0	0.029
1477	ENSG00000177595	PIDD	chr11	-	800984	801120	801017	801120	800761	800912	1477	13,7,7,3,10,10	0,0,0,0,0,0	12,8,3,5,12,10	1,0,0,0,0,0	132	99	1	1	1.0,1.0,1.0,1.0,1.0,1.0	0.9,1.0,1.0,1.0,1.0,1.0	0.017
1478	ENSG00000177595	PIDD	chr11	-	801001	801120	801017	801120	800761	800912	1478	0,0,3,0,1,0	0,0,0,0,0,0	1,0,1,2,0,2	1,0,0,0,0,0	115	99	1	1	NA,NA,1.0,NA,1.0,NA	0.463,NA,1.0,1.0,NA,1.0	0.134
1662	ENSG00000177156	TALDO1	chr11	+	763746	763944	763746	763940	764287	764433	1662	258,242,265,262,261,267	4,1,6,5,2,1	225,219,228,240,223,224	4,4,0,0,3,1	103	99	0.902121	1	0.984,0.996,0.977,0.981,0.992,0.996	0.982,0.981,1.0,1.0,0.986,0.995	-0.003
1689	ENSG00000070423	RNF126	chr19	-	648881	649748	649678	649748	648371	648487	1689	133,132,135,151,127,144	0,0,0,0,1,0	70,71,56,56,90,98	1,0,0,0,0,0	896	99	1	1	1.0,1.0,1.0,1.0,0.933,1.0	0.886,1.0,1.0,1.0,1.0,1.0	0.008
1690	ENSG00000070423	RNF126	chr19	-	651610	651855	651691	651855	650233	650296	1690	60,62,80,95,61,63	28,21,19,12,12,13	40,48,48,47,35,36	16,16,7,8,16,11	180	99	0.540979	1	0.541,0.619,0.698,0.813,0.737,0.727	0.579,0.623,0.79,0.764,0.546,0.643	0.032
2712	ENSG00000177542	SLC25A22	chr11	-	794452	794513	794457	794513	793528	793619	2712	0,0,0,1,0,0	54,51,57,58,45,46	0,0,0,0,1,1	41,42,47,43,56,52	104	99	1	1	0.0,0.0,0.0,0.016,0.0,0.0	0.0,0.0,0.0,0.0,0.017,0.018	-0.003
2713	ENSG00000177542	SLC25A22	chr11	-	794452	794513	794469	794513	793528	793619	2713	8,6,8,6,6,7	0,0,1,1,0,0	3,3,6,5,4,11	0,0,0,0,0,2	116	99	1	1	1.0,1.0,0.872,0.837,1.0,1.0	1.0,1.0,1.0,1.0,1.0,0.824	-0.019
2714	ENSG00000177542	SLC25A22	chr11	-	794457	794513	794469	794513	793528	793619	2714	62,57,65,63,51,53	0,0,1,1,0,0	44,45,53,48,59,62	0,0,0,0,0,2	111	99	1	1	1.0,1.0,0.983,0.983,1.0,1.0	1.0,1.0,1.0,1.0,1.0,0.965	0.0
2715	ENSG00000177225	PDDC1	chr11	-	773427	773629	773521	773629	772426	772521	2715	8,7,7,5,7,7	86,80,96,86,96,88	0,1,2,3,8,8	51,51,33,39,42,41	193	99	0.943619	1	0.046,0.043,0.036,0.029,0.036,0.039	0.0,0.01,0.03,0.038,0.089,0.091	-0.005
3070	ENSG00000214063	TSPAN4	chr11	+	862549	864352	862549	862741	864436	864511	3070	33,30,32,31,22,24	180,166,149,175,173,179	43,41,25,26,39,40	115,130,112,111,110,132	1710	99	1.5736e-05	0.000597969	0.011,0.01,0.012,0.01,0.007,0.008	0.021,0.018,0.013,0.013,0.02,0.017	-0.007
3102	ENSG00000035115	SH3YL1	chr2	-	230546	231191	231022	231191	229965	230044	3102	9,9,9,10,10,11	24,31,21,19,17,25	5,7,7,10,7,9	21,30,17,23,19,26	575	99	0.261806	0.994862	0.061,0.048,0.069,0.083,0.092,0.07	0.039,0.039,0.066,0.07,0.06,0.056	0.015
3103	ENSG00000035115	SH3YL1	chr2	-	262200	262786	262630	262786	260084	261130	3103	24,25,26,24,20,21	0,0,0,0,0,2	40,40,31,35,42,44	0,0,0,0,0,0	529	99	1	1	1.0,1.0,1.0,1.0,1.0,0.663	1.0,1.0,1.0,1.0,1.0,1.0	-0.056
4463	ENSG00000080503	SMARCA2	chr9	+	2158455	2158978	2158455	2158587	2159813	2159909	4463	13,15,12,13,17,21	4,5,4,4,1,6	23,24,23,23,33,36	5,10,2,4,2,5	490	99	0.224165	0.983503	0.396,0.377,0.377,0.396,0.775,0.414	0.482,0.327,0.699,0.537,0.769,0.593	-0.112
4464	ENSG00000080503	SMARCA2	chr9	+	2158455	2158978	2158455	2158587	2161685	2161903	4464	12,15,10,12,16,17	1,1,0,0,1,1	17,17,20,21,30,33	0,0,0,0,0,1	490	99	1	1	0.708,0.752,1.0,1.0,0.764,0.775	1.0,1.0,1.0,1.0,1.0,0.87	-0.145
4465	ENSG00000120217	CD274	chr9	+	5465498	5465606	5465498	5465539	5466769	5466829	4465	14,17,11,11,21,20	0,0,1,1,0,0	11,9,4,7,6,6	0,0,0,0,0,0	166	99	1	1	1.0,1.0,0.868,0.868,1.0,1.0	1.0,1.0,1.0,1.0,1.0,1.0	-0.044
4466	ENSG00000178445	GLDC	chr9	-	6535946	6536236	6536063	6536236	6534707	6534788	4466	1,1,0,0,0,0	0,0,0,1,0,0	0,0,0,0,0,0	0,0,0,0,0,1	216	99	1	1	1.0,1.0,NA,0.0,NA,NA	NA,NA,NA,NA,NA,0.0	0.667
4467	ENSG00000107077	KDM4C	chr9	+	6986343	6986666	6986343	6986553	6990415	6990524	4467	31,28,32,27,42,33	1,1,0,0,1,0	41,38,36,34,56,51	0,1,2,2,0,0	212	99	1	1	0.935,0.929,1.0,1.0,0.951,1.0	1.0,0.947,0.894,0.888,1.0,1.0	0.014
4739	ENSG00000185187	SIGIRR	chr11	-	406348	407164	407061	407164	405715	406059	4739	48,63,70,82,61,75	1,1,0,0,0,1	58,67,42,63,62,75	0,0,0,0,1,1	812	99	1	1	0.854,0.885,1.0,1.0,1.0,0.901	1.0,1.0,1.0,1.0,0.883,0.901	-0.024
4740	ENSG00000185187	SIGIRR	chr11	-	406842	406993	406875	406993	406348	406538	4740	6,9,8,8,10,8	0,0,0,0,2,2	18,15,7,7,16,15	0,0,0,0,0,0	132	99	1	1	1.0,1.0,1.0,1.0,0.789,0.75	1.0,1.0,1.0,1.0,1.0,1.0	-0.077
4795	ENSG00000070047	PHRF1	chr11	+	581491	581606	581491	581597	581961	582081	4795	37,41,37,34,41,46	1,3,6,8,6,6	32,28,27,27,22,27	8,8,6,7,8,4	108	99	0.0102696	0.078049	0.971,0.926,0.85,0.796,0.862,0.875	0.786,0.762,0.805,0.78,0.716,0.861	0.095
4796	ENSG00000070047	PHRF1	chr11	+	581491	581606	581491	581597	581964	582081	4796	10,7,18,18,15,14	0,0,1,1,4,4	13,11,6,13,9,12	0,0,1,1,0,0	108	99	0.00867305	0.078049	1.0,1.0,0.943,0.943,0.775,0.762	1.0,1.0,0.846,0.923,1.0,1.0	-0.058
4799	ENSG00000177666	PNPLA2	chr11	+	823693	824130	823693	823855	824313	824436	4799	20,17,16,19,20,14	1,0,0,0,0,0	12,11,20,15,41,28	2,2,0,0,0,0	374	99	1	1	0.841,1.0,1.0,1.0,1.0,1.0	0.614,0.593,1.0,1.0,1.0,1.0	0.106
4800	ENSG00000177697	CD151	chr11	+	832993	833026	832993	833022	834529	834745	4800	189,265,179,271,179,257	24,42,31,51,20,27	103,166,115,154,106,142	22,29,6,14,23,22	103	99	0.935109	1	0.883,0.858,0.847,0.836,0.896,0.901	0.818,0.846,0.949,0.914,0.816,0.861	0.003
4801	ENSG00000177697	CD151	chr11	+	834529	834745	834529	834591	836062	836153	4801	10,9,11,14,14,16	485,550,484,558,485,597	12,11,10,2,16,13	309,363,274,323,308,361	253	99	0.320067	1	0.008,0.006,0.009,0.01,0.011,0.01	0.015,0.012,0.014,0.002,0.02,0.014	-0.004
4802	ENSG00000177697	CD151	chr11	+	834529	834803	834529	834591	836062	836153	4802	18,18,21,27,31,32	485,550,484,558,485,597	20,23,17,13,24,22	309,363,274,323,308,361	311	99	0.0666603	0.422182	0.012,0.01,0.014,0.015,0.02,0.017	0.02,0.02,0.019,0.013,0.024,0.019	-0.005
4803	ENSG00000177697	CD151	chr11	+	834529	834803	834529	834745	836062	836153	4803	9,10,10,13,18,18	1,1,0,0,1,2	9,13,7,11,8,9	1,1,0,0,0,0	157	99	1	1	0.85,0.863,1.0,1.0,0.919,0.85	0.85,0.891,1.0,1.0,1.0,1.0	-0.043
4804	ENSG00000177697	CD151	chr11	+	836250	836843	836250	836442	837249	837354	4804	1193,1122,1113,1100,1245,1138	21,12,15,12,14,13	899,826,863,803,1064,998	10,10,4,3,9,5	500	99	0.00346566	0.0438983	0.918,0.949,0.936,0.948,0.946,0.945	0.947,0.942,0.977,0.981,0.959,0.975	-0.023
4805	ENSG00000177697	CD151	chr11	+	837459	837618	837459	837612	837941	838028	4805	972,1063,978,1019,1043,1084	7,9,16,17,9,11	769,821,816,803,861,896	8,10,2,4,8,11	105	99	0.735754	1	0.992,0.991,0.983,0.983,0.991,0.989	0.989,0.987,0.997,0.995,0.99,0.987	-0.003
4806	ENSG00000177830	CHID1	chr11	-	883147	883303	883199	883303	870418	870499	4806	145,151,148,172,189,202	2,1,6,7,2,2	165,170,158,169,175,211	3,3,3,3,4,4	151	99	0.879827	1	0.979,0.99,0.942,0.942,0.984,0.985	0.973,0.974,0.972,0.974,0.966,0.972	-0.001
4807	ENSG00000177830	CHID1	chr11	-	883147	883303	883199	883303	882327	882515	4807	37,54,50,72,55,76	0,0,0,0,1,3	45,62,48,75,53,71	2,0,0,0,1,1	151	99	1	1	1.0,1.0,1.0,1.0,0.973,0.943	0.937,1.0,1.0,1.0,0.972,0.979	0.005
4808	ENSG00000177830	CHID1	chr11	-	902147	902330	902197	902330	900935	900980	4808	5,2,4,5,8,5	178,173,149,163,168,171	6,5,3,1,7,3	140,126,158,161,193,173	149	99	0.684736	1	0.018,0.008,0.018,0.02,0.031,0.019	0.028,0.026,0.012,0.004,0.024,0.011	0.002

## Sheet: MXE.MATS.JC
ID	GeneID	geneSymbol	chr	strand	1stExonStart_0base	1stExonEnd	2ndExonStart_0base	2ndExonEnd	upstreamES	upstreamEE	downstreamES	downstreamEE	ID2	IJC_SAMPLE_1	SJC_SAMPLE_1	IJC_SAMPLE_2	SJC_SAMPLE_2	IncFormLen	SkipFormLen	PValue	FDR	IncLevel1	IncLevel2	IncLevelDifference
200	ENSG00000011304	PTBP1	chr19	+	803560	803636	804035	804208	799412	799443	804291	804438	200	186,272,186,300,174,259	284,285,319,306,376,335	138,195,131,196,125,185	185,178,200,191,219,197	175	198	0.269865	0.653905	0.426,0.519,0.397,0.526,0.344,0.467	0.458,0.553,0.426,0.537,0.392,0.515	-0.034
201	ENSG00000011304	PTBP1	chr19	+	805012	805187	805491	805569	804828	804939	806407	806556	201	259,261,260,252,291,287	25,30,28,31,27,21	190,184,184,167,196,196	15,15,19,16,19,19	198	177	0.468624	0.843524	0.903,0.886,0.892,0.879,0.906,0.924	0.919,0.916,0.896,0.903,0.902,0.902	-0.008
202	ENSG00000011304	PTBP1	chr19	+	805491	805569	806407	806556	805012	805187	807868	807902	202	108,105,95,102,110,106	181,200,173,200,170,198	54,64,56,61,80,82	122,133,102,104,128,141	177	198	0.763535	1	0.4,0.37,0.381,0.363,0.42,0.375	0.331,0.35,0.38,0.396,0.411,0.394	0.008
203	ENSG00000011304	PTBP1	chr19	+	805512	805569	806407	806556	805012	805187	807868	807902	203	0,1,2,2,1,2	181,200,173,200,170,198	0,0,2,0,0,0	122,133,102,104,128,141	156	198	1	1	0.0,0.006,0.014,0.013,0.007,0.013	0.0,0.0,0.024,0.0,0.0,0.0	0.005
204	ENSG00000011304	PTBP1	chr19	+	806407	806556	807868	807902	805491	805569	808359	808452	204	97,83,113,81,136,91	45,64,54,51,73,64	82,60,66,49,75,50	29,31,25,23,43,55	198	133	0.552469	0.923864	0.591,0.466,0.584,0.516,0.556,0.489	0.655,0.565,0.639,0.589,0.54,0.379	-0.028
267	ENSG00000132199	ENOSF1	chr18	-	677344	677444	677742	677872	675320	675402	678695	678737	267	99,96,98,101,93,84	72,56,55,60,56,61	70,64,59,56,82,64	56,56,56,48,45,47	198	198	0.0793732	0.312532	0.579,0.632,0.641,0.627,0.624,0.579	0.556,0.533,0.513,0.538,0.646,0.577	0.053
268	ENSG00000132199	ENOSF1	chr18	-	677742	677872	678695	678737	675320	675402	683245	683380	268	15,32,26,19,25,26	1,2,7,3,6,7	13,17,6,8,17,24	1,1,6,6,5,4	141	198	0.333399	0.750148	0.955,0.957,0.839,0.899,0.854,0.839	0.948,0.96,0.584,0.652,0.827,0.894	0.08
269	ENSG00000132199	ENOSF1	chr18	-	677742	677872	678695	678737	677344	677444	683245	683380	269	11,29,26,18,21,27	79,92,68,65,85,81	11,16,8,9,15,22	64,70,61,64,52,49	141	198	0.235733	0.624168	0.164,0.307,0.349,0.28,0.258,0.319	0.194,0.243,0.156,0.165,0.288,0.387	0.041
270	ENSG00000132199	ENOSF1	chr18	-	691067	691106	691203	691276	690548	690631	693881	693908	270	26,33,30,35,27,39	21,18,19,17,35,27	36,35,28,32,18,39	18,13,11,15,20,12	172	138	0.0753726	0.312532	0.498,0.595,0.559,0.623,0.382,0.537	0.616,0.684,0.671,0.631,0.419,0.723	-0.092
271	ENSG00000132199	ENOSF1	chr18	-	691203	691276	693881	693908	691067	691106	694247	694334	271	13,13,16,18,19,26	33,56,32,44,31,54	4,9,9,13,11,10	18,32,30,38,32,46	126	172	0.0500212	0.24241	0.35,0.241,0.406,0.358,0.456,0.397	0.233,0.277,0.291,0.318,0.319,0.229	0.09
272	ENSG00000079134	THOC1	chr18	-	260185	260304	264025	264092	259681	259730	265302	265363	272	25,19,13,19,27,33	50,56,35,39,46,45	21,27,18,21,15,13	34,41,40,39,31,28	166	198	0.666403	0.988364	0.374,0.288,0.307,0.368,0.412,0.467	0.424,0.44,0.349,0.391,0.366,0.356	-0.018
273	ENSG00000101557	USP14	chr18	+	166786	166819	178932	179037	163307	163453	180235	180339	273	15,17,19,12,10,11	27,24,21,27,11,9	15,15,10,11,5,8	20,19,30,33,23,26	132	198	0.0405168	0.222798	0.455,0.515,0.576,0.4,0.577,0.647	0.529,0.542,0.333,0.333,0.246,0.316	0.145
507	ENSG00000106686	SPATA6L	chr9	-	4625326	4625566	4627752	4627856	4622407	4622510	4629090	4629168	507	0,0,0,0,1,1	1,1,1,0,2,4	0,0,0,0,0,0	1,1,3,4,2,2	198	198	1	1	0.0,0.0,0.0,NA,0.333,0.2	0.0,0.0,0.0,0.0,0.0,0.0	0.107
508	ENSG00000106686	SPATA6L	chr9	-	4646486	4646528	4656040	4656089	4635274	4635399	4661898	4662036	508	3,5,1,0,0,1	0,0,2,0,0,0	1,0,2,0,4,2	0,0,0,0,0,0	148	141	1	1	1.0,1.0,0.323,NA,NA,1.0	1.0,NA,1.0,NA,1.0,1.0	-0.169
534	ENSG00000112679	DUSP22	chr6	+	311879	311914	335113	335163	304627	304661	345853	345928	534	1,5,1,4,2,0	0,0,0,0,2,2	2,2,0,0,0,0	1,0,0,0,0,0	134	149	1	1	1.0,1.0,1.0,1.0,0.527,0.0	0.69,1.0,NA,NA,NA,NA	-0.09
535	ENSG00000112679	DUSP22	chr6	+	311879	311962	335113	335163	304627	304661	345853	345928	535	8,9,7,6,3,1	0,0,0,0,2,2	4,5,2,2,0,0	1,0,0,0,0,0	182	149	1	1	1.0,1.0,1.0,1.0,0.551,0.29	0.766,1.0,1.0,1.0,NA,NA	-0.135
670	ENSG00000172785	CBWD1	chr9	-	146101	146158	151304	151427	134978	135030	152033	152078	670	4,4,3,2,2,0	9,14,4,17,8,14	4,4,5,6,4,3	6,17,8,19,7,16	198	156	0.13813	0.435108	0.259,0.184,0.371,0.085,0.165,0.0	0.344,0.156,0.33,0.199,0.31,0.129	-0.067
671	ENSG00000172785	CBWD1	chr9	-	146101	146158	152033	152078	134978	135030	154708	154795	671	29,26,32,27,22,21	0,0,0,0,0,1	32,33,42,33,46,40	0,0,0,0,1,1	144	156	1	1	1.0,1.0,1.0,1.0,1.0,0.958	1.0,1.0,1.0,1.0,0.98,0.977	0.0
674	ENSG00000172785	CBWD1	chr9	-	160000	160140	161566	161654	156480	156527	162431	162469	674	0,0,0,0,0,0	0,0,2,2,0,0	1,1,0,0,1,1	2,2,0,0,0,0	187	198	1	1	NA,NA,0.0,0.0,NA,NA	0.346,0.346,NA,NA,1.0,1.0	-0.673
678	ENSG00000112685	EXOC2	chr6	-	619429	619543	629834	629961	617710	617835	632940	633117	678	38,33,39,42,30,33	35,46,52,50,40,43	27,26,30,36,33,38	34,32,40,26,60,52	198	198	0.878349	1	0.521,0.418,0.429,0.457,0.429,0.434	0.443,0.448,0.429,0.581,0.355,0.422	0.002
679	ENSG00000112685	EXOC2	chr6	-	657162	657250	689138	689212	637700	637861	693018	693111	679	4,6,7,7,10,12	2,3,3,3,1,1	2,6,3,5,5,6	10,11,2,4,11,9	173	187	3.50805e-06	7.3669e-05	0.684,0.684,0.716,0.716,0.915,0.928	0.178,0.371,0.619,0.575,0.329,0.419	0.359
927	ENSG00000176105	YES1	chr18	-	747919	748018	751704	751804	745947	746051	756556	756835	927	75,75,95,101,89,97	101,116,90,84,113,117	74,90,80,81,71,76	79,68,76,84,85,86	198	198	0.239832	0.624168	0.426,0.393,0.514,0.546,0.441,0.453	0.484,0.57,0.513,0.491,0.455,0.469	-0.035
1018	ENSG00000176890	TYMS	chr18	+	662145	662320	669071	669173	657742	657947	670691	670867	1018	0,0,0,0,0,1	69,81,96,126,68,103	0,0,0,0,0,0	64,71,81,106,65,78	198	198	1	1	0.0,0.0,0.0,0.0,0.0,0.01	0.0,0.0,0.0,0.0,0.0,0.0	0.002
1019	ENSG00000176890	TYMS	chr18	+	669071	669173	670691	670867	662145	662320	671379	671451	1019	109,99,130,138,161,156	170,164,186,168,193,158	100,94,123,106,98,81	102,94,154,121,109,97	198	198	0.103773	0.381195	0.391,0.376,0.411,0.451,0.455,0.497	0.495,0.5,0.444,0.467,0.473,0.455	-0.042
1149	ENSG00000185507	IRF7	chr11	-	613950	614037	614173	614399	613784	613865	614475	614534	1149	1,0,3,4,3,3	6,4,2,3,0,0	3,6,7,7,12,11	0,1,2,2,2,4	198	186	0.0424377	0.222798	0.135,0.0,0.585,0.556,1.0,1.0	1.0,0.849,0.767,0.767,0.849,0.721	-0.28
1261	ENSG00000143727	ACP1	chr2	+	272036	272150	272191	272305	271865	271939	275139	275201	1261	421,476,423,475,502,548	130,142,110,115,142,163	336,398,316,370,372,413	127,156,119,148,172,188	198	198	2.51661e-06	7.3669e-05	0.764,0.77,0.794,0.805,0.78,0.771	0.726,0.718,0.726,0.714,0.684,0.687	0.072
1262	ENSG00000143727	ACP1	chr2	+	272036	272150	275139	275201	271865	271939	276979	277085	1262	253,307,223,290,276,319	149,139,154,152,165,160	190,248,175,213,217,267	140,129,163,142,110,104	198	161	0.46499	0.843524	0.58,0.642,0.541,0.608,0.576,0.618	0.525,0.61,0.466,0.549,0.616,0.676	0.02
1290	ENSG00000214063	TSPAN4	chr11	+	847200	847300	862549	862741	842807	842915	864436	864511	1290	10,12,6,10,7,9	180,166,148,175,173,179	8,8,6,7,4,6	116,131,112,111,110,132	198	198	0.917982	1	0.053,0.067,0.039,0.054,0.039,0.048	0.065,0.058,0.051,0.059,0.035,0.043	-0.002
1291	ENSG00000214063	TSPAN4	chr11	+	847200	847300	864436	864511	842807	842915	865512	865614	1291	8,9,6,10,6,8	101,89,129,95,107,76	8,8,6,7,3,4	115,88,95,70,132,87	198	174	0.247686	0.624168	0.065,0.082,0.039,0.085,0.047,0.085	0.058,0.074,0.053,0.081,0.02,0.039	0.013
1292	ENSG00000214063	TSPAN4	chr11	+	847200	847300	862549	862741	844080	844186	864436	864511	1292	6,9,4,4,5,12	180,166,148,175,173,179	6,16,7,15,14,15	115,131,113,112,111,133	198	198	1.96532e-06	7.3669e-05	0.032,0.051,0.026,0.022,0.028,0.063	0.05,0.109,0.058,0.118,0.112,0.101	-0.054
1293	ENSG00000214063	TSPAN4	chr11	+	847200	847300	864436	864511	844080	844186	865512	865614	1293	4,6,4,4,4,12	101,89,129,95,107,76	5,16,7,15,13,14	115,87,95,70,132,88	198	174	0.000354092	0.00371796	0.034,0.056,0.027,0.036,0.032,0.122	0.037,0.139,0.061,0.158,0.08,0.123	-0.049
1294	ENSG00000214063	TSPAN4	chr11	+	850287	850367	864436	864511	842811	842915	865512	865614	1294	4,4,0,0,1,1	101,89,129,95,107,76	5,6,3,3,2,3	115,88,95,70,132,87	179	174	0.00906192	0.0634335	0.037,0.042,0.0,0.0,0.009,0.013	0.041,0.062,0.03,0.04,0.015,0.032	-0.02
1295	ENSG00000214063	TSPAN4	chr11	+	850287	850367	864436	864511	844116	844186	865512	865614	1295	0,1,0,0,1,1	101,89,129,95,107,76	4,7,3,5,2,4	115,87,95,70,132,88	179	174	7.09123e-05	0.00111687	0.0,0.011,0.0,0.0,0.009,0.013	0.033,0.073,0.03,0.065,0.015,0.042	-0.038
1296	ENSG00000214063	TSPAN4	chr11	+	850287	850367	864436	864511	847196	847300	865512	865614	1296	44,66,55,78,54,88	103,92,129,95,108,77	48,54,42,47,39,56	116,87,96,71,134,89	179	174	0.117791	0.390571	0.293,0.411,0.293,0.444,0.327,0.526	0.287,0.376,0.298,0.392,0.221,0.38	0.057
1297	ENSG00000214063	TSPAN4	chr11	+	850287	850367	864436	864511	847196	847300	865693	865825	1297	44,66,55,78,53,87	6,5,2,4,6,7	47,52,40,47,39,56	3,2,2,5,2,4	179	174	0.311636	0.72715	0.877,0.928,0.964,0.95,0.896,0.924	0.938,0.962,0.951,0.901,0.95,0.932	-0.016
1298	ENSG00000214063	TSPAN4	chr11	+	850287	850367	865512	865614	847196	847300	865693	865825	1298	44,66,55,78,53,87	104,114,91,87,137,143	47,52,40,47,39,56	98,123,104,122,96,128	179	198	0.0233606	0.147171	0.319,0.39,0.401,0.498,0.3,0.402	0.347,0.319,0.298,0.299,0.31,0.326	0.069
1299	ENSG00000214063	TSPAN4	chr11	+	864436	864511	865512	865614	847196	847300	865693	865825	1299	6,5,2,4,6,7	104,114,91,87,137,143	3,2,2,5,2,4	98,123,104,122,96,128	174	198	0.0555585	0.250013	0.062,0.048,0.024,0.05,0.047,0.053	0.034,0.018,0.021,0.045,0.023,0.034	0.018
1312	ENSG00000035115	SH3YL1	chr2	-	242797	242871	243502	243562	234159	234272	247537	247602	1312	1,1,4,4,5,6	4,5,3,5,9,11	1,1,2,3,2,4	3,2,2,3,8,9	159	173	0.608489	0.934996	0.214,0.179,0.592,0.465,0.377,0.372	0.266,0.352,0.521,0.521,0.214,0.326	-0.0
1313	ENSG00000035115	SH3YL1	chr2	-	242797	242871	244626	244738	234159	234272	247537	247602	1313	0,0,0,0,0,0	4,5,3,5,9,11	1,1,1,0,0,0	3,2,2,3,8,9	198	173	1	1	0.0,0.0,0.0,0.0,0.0,0.0	0.226,0.304,0.304,0.0,0.0,0.0	-0.139
1314	ENSG00000035115	SH3YL1	chr2	-	243502	243562	244626	244738	234159	234272	247537	247602	1314	0,0,0,0,0,0	1,1,4,4,5,6	1,1,1,0,0,0	1,1,2,3,2,4	198	159	1	1	0.0,0.0,0.0,0.0,0.0,0.0	0.445,0.445,0.286,0.0,0.0,0.0	-0.196
1486	ENSG00000174915	PTDSS2	chr11	+	486938	487073	487419	487470	479084	479152	488198	488312	1486	36,52,45,64,60,62	19,20,14,15,22,17	33,44,30,37,29,37	9,16,8,9,6,19	198	150	0.674598	0.988364	0.589,0.663,0.709,0.764,0.674,0.734	0.735,0.676,0.74,0.757,0.785,0.596	-0.026
1487	ENSG00000174915	PTDSS2	chr11	+	487419	487470	488198	488312	486938	487073	488528	488647	1487	9,22,25,31,9,25	53,45,45,36,52,47	8,15,13,14,15,23	38,31,28,23,36,26	150	198	0.592336	0.93293	0.183,0.392,0.423,0.532,0.186,0.412	0.217,0.39,0.38,0.446,0.355,0.539	-0.033
1757	ENSG00000183354	KIAA2026	chr9	-	5933750	5933881	5944870	5944960	5929043	5929159	5954015	5954095	1757	10,11,12,8,9,9	1,1,0,0,0,0	9,12,9,10,12,9	1,0,1,1,0,0	189	198	1	1	0.913,0.92,1.0,1.0,1.0,1.0	0.904,1.0,0.904,0.913,1.0,1.0	0.019
1758	ENSG00000183354	KIAA2026	chr9	-	5944870	5944960	5954015	5954095	5929043	5929159	5968018	5969436	1758	1,3,4,4,7,7	4,0,4,3,1,1	14,9,11,7,15,15	6,5,0,6,2,1	179	189	0.557252	0.923864	0.209,1.0,0.514,0.585,0.881,0.881	0.711,0.655,1.0,0.552,0.888,0.941	-0.113
1759	ENSG00000183354	KIAA2026	chr9	-	5944870	5944960	5954015	5954095	5933750	5933881	5968018	5968081	1759	2,2,4,4,6,5	1,0,2,3,0,0	10,5,9,6,13,13	2,3,0,0,1,1	179	189	0.367016	0.787229	0.679,1.0,0.679,0.585,1.0,1.0	0.841,0.638,1.0,1.0,0.932,0.932	-0.067
1818	ENSG00000107020	PLGRKT	chr9	-	5361757	5361888	5431896	5431983	5361077	5361187	5436568	5436694	1818	125,96,102,79,135,116	155,179,143,143,160,179	71,58,73,64,72,57	99,107,114,126,105,116	186	198	0.20328	0.609841	0.462,0.363,0.432,0.37,0.473,0.408	0.433,0.366,0.405,0.351,0.422,0.343	0.031
1819	ENSG00000107020	PLGRKT	chr9	-	5381862	5382031	5431896	5431983	5361757	5361888	5436568	5436694	1819	248,236,248,236,331,318	2,1,1,1,4,4	159,156,168,164,171,163	2,2,0,0,3,4	186	198	1	1	0.992,0.996,0.996,0.996,0.989,0.988	0.988,0.988,1.0,1.0,0.984,0.977	0.003
1820	ENSG00000107020	PLGRKT	chr9	-	5431896	5431983	5436568	5436694	5361757	5361888	5437788	5437878	1820	107,161,85,135,115,182	78,94,80,89,118,119	82,111,57,91,52,78	48,56,60,69,60,72	198	186	0.698338	0.999894	0.563,0.617,0.5,0.588,0.478,0.59	0.616,0.651,0.472,0.553,0.449,0.504	0.015
1896	ENSG00000080608	KIAA0020	chr9	-	2824716	2824815	2827072	2827151	2823780	2823834	2828674	2828778	1896	53,50,61,62,61,65	76,65,64,53,72,63	35,34,29,30,30,37	40,39,34,31,44,40	178	198	0.73339	1	0.437,0.461,0.515,0.565,0.485,0.534	0.493,0.492,0.487,0.518,0.431,0.507	0.012
1897	ENSG00000080608	KIAA0020	chr9	-	2827072	2827151	2828674	2828778	2824716	2824815	2829773	2829948	1897	87,99,110,115,87,99	89,93,79,77,114,101	45,44,52,49,53,69	67,56,48,38,58,49	198	178	0.541733	0.923864	0.468,0.489,0.556,0.573,0.407,0.468	0.376,0.414,0.493,0.537,0.451,0.559	0.022
1898	ENSG00000080298	RFX3	chr9	-	3277339	3277461	3288130	3288250	3275499	3275612	3293076	3293258	1898	4,4,6,7,2,4	4,7,6,6,5,9	2,3,6,8,6,5	2,4,5,7,5,9	198	198	0.455173	0.843524	0.5,0.364,0.5,0.538,0.286,0.308	0.5,0.429,0.545,0.533,0.545,0.357	-0.069
1900	ENSG00000107077	KDM4C	chr9	+	6805598	6805774	6814630	6814745	6792971	6793132	6849506	6849700	1900	17,21,23,20,26,25	16,20,14,19,16,20	28,36,26,31,19,31	15,17,27,24,20,18	198	198	0.577653	0.93293	0.515,0.512,0.622,0.513,0.619,0.556	0.651,0.679,0.491,0.564,0.487,0.633	-0.028
1901	ENSG00000107077	KDM4C	chr9	+	6814630	6814745	6849506	6849700	6805598	6805774	6880011	6880061	1901	10,9,15,16,14,20	18,19,21,24,20,22	25,27,35,39,23,26	23,28,14,16,17,21	198	198	0.000329764	0.00371796	0.357,0.321,0.417,0.4,0.412,0.476	0.521,0.491,0.714,0.709,0.575,0.553	-0.197
1902	ENSG00000107077	KDM4C	chr9	+	6849506	6849700	6880011	6880061	6814630	6814745	6887959	6888063	1902	17,26,14,19,15,19	16,9,14,3,26,18	17,21,29,30,21,20	14,8,12,11,23,23	198	149	0.746268	1	0.444,0.685,0.429,0.827,0.303,0.443	0.477,0.664,0.645,0.672,0.407,0.396	-0.022
2040	ENSG00000177697	CD151	chr11	+	834529	834591	836062	836153	832842	833022	836250	836442	2040	0,1,3,5,0,1	528,591,513,637,652,742	1,2,1,2,1,1	397,458,411,456,519,591	161	190	1	1	0.0,0.002,0.007,0.009,0.0,0.002	0.003,0.005,0.003,0.005,0.002,0.002	0.0
2041	ENSG00000177697	CD151	chr11	+	834529	834591	836062	836153	832951	833026	836250	836442	2041	9,21,5,15,9,16	683,788,642,789,790,929	7,13,6,11,7,9	530,639,542,636,647,794	161	190	0.387367	0.787229	0.015,0.03,0.009,0.022,0.013,0.02	0.015,0.023,0.013,0.02,0.013,0.013	0.002
2042	ENSG00000177697	CD151	chr11	+	834529	834591	836062	836153	832951	833026	836768	836843	2042	9,21,4,14,9,16	76,74,64,68,80,83	6,12,6,11,7,10	65,64,63,62,55,60	161	190	0.463006	0.843524	0.123,0.251,0.069,0.195,0.117,0.185	0.098,0.181,0.101,0.173,0.131,0.164	0.015
2043	ENSG00000177697	CD151	chr11	+	836062	836153	836250	836442	834529	834591	836768	836843	2043	322,418,318,432,333,433	1093,1003,1012,940,1194,1066	200,281,183,232,213,250	834,760,752,704,938,917	190	198	0.000715426	0.00643883	0.235,0.303,0.247,0.324,0.225,0.297	0.2,0.278,0.202,0.256,0.191,0.221	0.047
2044	ENSG00000177697	CD151	chr11	+	836250	836442	836768	836843	836062	836153	837249	837354	2044	811,893,774,899,903,1070	528,564,568,597,568,593	599,693,600,706,720,883	435,414,407,418,459,506	198	174	0.812651	1	0.574,0.582,0.545,0.57,0.583,0.613	0.548,0.595,0.564,0.597,0.58,0.605	-0.004
2045	ENSG00000177830	CHID1	chr11	-	884067	884169	893426	893519	883147	883303	899339	899401	2045	50,74,47,80,61,85	114,111,110,115,132,159	39,66,44,69,44,76	136,155,133,159,147,161	192	198	0.00282073	0.0222133	0.311,0.407,0.306,0.418,0.323,0.355	0.228,0.305,0.254,0.309,0.236,0.327	0.077
2046	ENSG00000183020	AP2A2	chr11	+	977094	977224	981197	981299	972061	972255	984644	984753	2046	35,32,30,29,30,42	46,41,57,57,44,42	25,19,27,25,28,26	23,22,33,34,35,30	198	198	0.217206	0.621999	0.432,0.438,0.345,0.337,0.405,0.5	0.521,0.463,0.45,0.424,0.444,0.464	-0.052
2100	ENSG00000107036	KIAA1432	chr9	+	5656582	5656690	5689958	5690038	5629024	5629453	5713895	5714003	2100	36,41,31,39,35,45	27,24,29,38,27,34	33,36,29,31,31,38	35,32,25,27,41,41	198	179	0.108913	0.381195	0.547,0.607,0.491,0.481,0.54,0.545	0.46,0.504,0.512,0.509,0.406,0.456	0.061
2101	ENSG00000107036	KIAA1432	chr9	+	5748584	5748714	5753199	5753238	5747301	5747505	5754840	5754930	2101	1,0,1,1,0,0	5,9,6,7,17,8	5,2,0,0,0,0	7,5,4,6,15,12	198	138	0.387089	0.787229	0.122,0.0,0.104,0.091,0.0,0.0	0.332,0.218,0.0,0.0,0.0,0.0	-0.039

## Sheet: MXE.MATS.JCEC
ID	GeneID	geneSymbol	chr	strand	1stExonStart_0base	1stExonEnd	2ndExonStart_0base	2ndExonEnd	upstreamES	upstreamEE	downstreamES	downstreamEE	ID2	IJC_SAMPLE_1	SJC_SAMPLE_1	IJC_SAMPLE_2	SJC_SAMPLE_2	IncFormLen	SkipFormLen	PValue	FDR	IncLevel1	IncLevel2	IncLevelDifference
125	ENSG00000228315	GUSBP11	chr22	-	24037359	24037704	24042912	24043032	24025911	24026054	24047615	24047728	125	1,1,0,0,1,2	1,1,1,0,1,1	0,0,2,2,0,0	3,3,0,0,0,0	219	444	1	1.0	0.67,0.67,0.0,NA,0.67,0.802	0.0,0.0,1.0,1.0,NA,NA	0.062
194	ENSG00000031823	RANBP3	chr19	-	5965743	5965933	5976391	5976585	5957928	5957984	5978071	5978104	194	0,0,1,1,0,0	0,0,0,0,0,0	0,0,1,1,0,0	1,1,0,0,0,0	293	289	1	1.0	NA,NA,1.0,1.0,NA,NA	0.0,0.0,1.0,1.0,NA,NA	0.5
200	ENSG00000011304	PTBP1	chr19	+	803560	803636	804035	804208	799412	799443	804291	804438	200	186,272,186,300,174,259	366,347,395,378,471,422	138,195,132,196,126,186	245,231,245,232,276,252	175	272	0.309140707945	1.0	0.441,0.549,0.423,0.552,0.365,0.488	0.467,0.567,0.456,0.568,0.415,0.534	-0.031
201	ENSG00000011304	PTBP1	chr19	+	805012	805187	805491	805569	804828	804939	806407	806556	201	368,367,355,336,400,382	25,30,28,31,27,21	255,247,248,227,268,266	15,15,19,16,20,19	274	177	0.571674813826	1.0	0.905,0.888,0.891,0.875,0.905,0.922	0.917,0.914,0.894,0.902,0.896,0.9	-0.006
202	ENSG00000011304	PTBP1	chr19	+	805491	805569	806407	806556	805012	805187	807868	807902	202	108,105,95,102,110,106	195,213,189,218,184,215	54,64,56,61,81,82	132,143,112,114,137,149	177	248	0.811322730388	1.0	0.437,0.409,0.413,0.396,0.456,0.409	0.364,0.385,0.412,0.428,0.453,0.435	0.007
203	ENSG00000011304	PTBP1	chr19	+	805512	805569	806407	806556	805012	805187	807868	807902	203	0,1,2,2,1,2	195,213,189,218,184,215	0,0,2,0,0,0	132,143,112,114,137,149	156	248	1	1.0	0.0,0.007,0.017,0.014,0.009,0.015	0.0,0.0,0.028,0.0,0.0,0.0	0.006
204	ENSG00000011304	PTBP1	chr19	+	806407	806556	807868	807902	805491	805569	808359	808452	204	111,96,129,99,150,108	45,64,54,51,73,64	92,70,76,59,84,58	29,31,25,23,43,55	248	133	0.561790791206	1.0	0.569,0.446,0.562,0.51,0.524,0.475	0.63,0.548,0.62,0.579,0.512,0.361	-0.027
245	ENSG00000184828	ZBTB7C	chr18	-	45864544	45864769	45934728	45935026	45712304	45712366	45935596	45935663	245	7,5,2,5,6,6	0,0,2,2,0,0	6,5,2,3,4,3	0,0,0,2,0,0	397	324	0.819623134894	1.0	1.0,1.0,0.449,0.671,1.0,1.0	1.0,1.0,1.0,0.55,1.0,1.0	-0.072
261	ENSG00000154889	MPPE1	chr18	-	11897524	11897619	11905736	11905952	11896982	11897355	11906201	11906308	261	14,13,6,11,14,9	0,0,0,0,0,0	12,14,9,10,12,14	0,0,1,1,0,0	315	194	1	1.0	1.0,1.0,1.0,1.0,1.0,1.0	1.0,1.0,0.847,0.86,1.0,1.0	0.049
267	ENSG00000132199	ENOSF1	chr18	-	677344	677444	677742	677872	675320	675402	678695	678737	267	100,98,102,105,99,88	72,57,58,63,58,63	71,64,62,59,87,69	56,56,57,49,46,48	229	199	0.116911342613	0.7106018140562401	0.547,0.599,0.604,0.592,0.597,0.548	0.524,0.498,0.486,0.511,0.622,0.555	0.048
268	ENSG00000132199	ENOSF1	chr18	-	677742	677872	678695	678737	675320	675402	683245	683380	268	15,32,26,19,25,26	2,4,11,7,12,11	13,17,6,8,17,24	2,1,9,9,10,9	141	229	0.356950401599	1.0	0.924,0.929,0.793,0.815,0.772,0.793	0.913,0.965,0.52,0.591,0.734,0.812	0.082
269	ENSG00000132199	ENOSF1	chr18	-	677742	677872	678695	678737	677344	677444	683245	683380	269	11,29,26,18,21,27	80,94,72,69,91,85	11,16,8,9,15,22	65,70,64,67,57,54	141	229	0.229089404053	1.0	0.183,0.334,0.37,0.298,0.273,0.34	0.216,0.271,0.169,0.179,0.299,0.398	0.044
270	ENSG00000132199	ENOSF1	chr18	-	691067	691106	691203	691276	690548	690631	693881	693908	270	26,34,30,35,27,39	21,18,19,17,35,27	36,35,28,32,18,39	18,13,11,15,20,12	172	138	0.0798110309356	0.5628777971247579	0.498,0.602,0.559,0.623,0.382,0.537	0.616,0.684,0.671,0.631,0.419,0.723	-0.091
271	ENSG00000132199	ENOSF1	chr18	-	691203	691276	693881	693908	691067	691106	694247	694334	271	13,13,16,18,19,26	33,57,32,44,31,54	4,9,9,13,11,10	18,32,30,38,32,46	126	172	0.0524365918379	0.46843355375190665	0.35,0.237,0.406,0.358,0.456,0.397	0.233,0.277,0.291,0.318,0.319,0.229	0.089
272	ENSG00000079134	THOC1	chr18	-	260185	260304	264025	264092	259681	259730	265302	265363	272	25,19,13,19,27,33	50,56,38,42,46,46	21,27,18,21,15,13	35,42,43,42,33,29	166	218	0.770149959484	1.0	0.396,0.308,0.31,0.373,0.435,0.485	0.441,0.458,0.355,0.396,0.374,0.371	-0.015
273	ENSG00000101557	USP14	chr18	+	166786	166819	178932	179037	163307	163453	180235	180339	273	15,17,19,12,10,11	28,25,24,30,13,11	15,15,10,11,5,8	21,20,30,33,23,26	132	204	0.0758546474792	0.5628777971247579	0.453,0.512,0.55,0.382,0.543,0.607	0.525,0.537,0.34,0.34,0.251,0.322	0.122
303	ENSG00000030582	GRN	chr17	+	42422898	42422973	42423456	42423596	42422669	42422702	42426525	42426670	303	0,2,1,1,1,1	1,1,0,0,0,0	1,1,0,0,0,1	0,0,0,0,0,0	174	239	1	1.0	0.0,0.733,1.0,1.0,1.0,1.0	1.0,1.0,NA,NA,NA,1.0	-0.211
351	ENSG00000129197	RPAIN	chr17	+	5329290	5329619	5331390	5331531	5326088	5326149	5335861	5336196	351	1,1,0,0,0,0	1,1,0,0,0,0	1,0,0,0,0,0	0,0,0,0,0,0	428	240	1	1.0	0.359,0.359,NA,NA,NA,NA	1.0,NA,NA,NA,NA,NA	-0.641
385	ENSG00000103121	CMC2	chr16	-	81025358	81025562	81030527	81030625	81015410	81015482	81030918	81031034	385	0,0,0,0,1,1	0,1,0,5,1,1	0,0,0,0,0,0	4,3,0,0,0,0	197	303	1	1.0	NA,0.0,NA,0.0,0.606,0.606	0.0,0.0,NA,NA,NA,NA	0.303
423	ENSG00000130733	YIPF2	chr19	-	11038305	11038445	11038474	11038635	11036361	11036449	11039055	11039116	423	1,0,1,0,4,2	0,0,0,1,1,0	0,0,1,0,2,2	0,0,0,0,1,1	260	239	1	1.0	1.0,NA,1.0,0.0,0.786,1.0	NA,NA,1.0,NA,0.648,0.648	-0.008
455	ENSG00000166411	IDH3A	chr15	+	78443145	78443302	78446776	78447161	78441718	78441772	78447554	78447617	455	1,1,0,0,0,0	4,3,4,3,3,2	1,1,0,0,0,0	2,2,2,2,0,0	256	484	1	1.0	0.321,0.387,0.0,0.0,0.0,0.0	0.486,0.486,0.0,0.0,NA,NA	-0.125
480	ENSG00000167004	PDIA3	chr15	+	44043781	44043956	44044999	44045144	44038650	44038904	44046021	44046100	480	0,0,1,1,0,2	0,0,0,0,0,0	1,1,0,0,0,0	0,0,1,1,0,0	274	244	1	1.0	NA,NA,1.0,1.0,NA,1.0	1.0,1.0,0.0,0.0,NA,NA	0.5
507	ENSG00000106686	SPATA6L	chr9	-	4625326	4625566	4627752	4627856	4622407	4622510	4629090	4629168	507	0,0,0,0,1,1	2,1,3,2,4,4	0,0,0,0,0,0	1,1,6,7,4,4	203	339	1	1.0	0.0,0.0,0.0,0.0,0.295,0.295	0.0,0.0,0.0,0.0,0.0,0.0	0.098
508	ENSG00000106686	SPATA6L	chr9	-	4646486	4646528	4656040	4656089	4635274	4635399	4661898	4662036	508	3,5,1,0,0,1	0,0,2,0,0,0	1,0,2,0,4,2	0,0,0,0,0,0	148	141	1	1.0	1.0,1.0,0.323,NA,NA,1.0	1.0,NA,1.0,NA,1.0,1.0	-0.169
534	ENSG00000112679	DUSP22	chr6	+	311879	311914	335113	335163	304627	304661	345853	345928	534	1,5,1,4,2,0	0,0,0,0,2,2	2,2,0,0,0,0	1,0,0,0,0,0	134	149	1	1.0	1.0,1.0,1.0,1.0,0.527,0.0	0.69,1.0,NA,NA,NA,NA	-0.09
535	ENSG00000112679	DUSP22	chr6	+	311879	311962	335113	335163	304627	304661	345853	345928	535	8,9,7,6,3,1	0,0,0,0,2,2	4,5,2,2,0,0	1,0,0,0,0,0	182	149	1	1.0	1.0,1.0,1.0,1.0,0.551,0.29	0.766,1.0,1.0,1.0,NA,NA	-0.135
536	ENSG00000204815	TTC25	chr17	+	40091723	40091796	40091851	40092002	40091469	40091601	40092725	40092787	536	0,0,0,0,1,0	0,0,2,3,1,1	0,0,0,0,0,0	0,0,0,0,2,1	172	250	1	1.0	NA,NA,0.0,0.0,0.592,0.0	NA,NA,NA,NA,0.0,0.0	0.148
555	ENSG00000183668	PSG9	chr19	-	43763008	43763287	43766011	43766290	43762353	43762608	43771935	43772301	555	2,2,0,0,0,0	0,0,0,0,0,0	1,1,0,0,0,0	0,0,1,1,1,1	378	378	1	1.0	1.0,1.0,NA,NA,NA,NA	1.0,1.0,0.0,0.0,0.0,0.0	0.667
575	ENSG00000214357	NEURL1B	chr5	+	172096787	172097333	172110421	172111141	172068268	172068440	172113173	172113299	575	1,0,1,2,0,0	2,2,8,8,5,5	0,0,1,1,0,0	5,3,6,6,5,6	645	819	1	1.0	0.388,0.0,0.137,0.241,0.0,0.0	0.0,0.0,0.175,0.175,0.0,0.0	0.069
586	ENSG00000198959	TGM2	chr20	-	36784248	36784491	36789821	36790001	36779340	36779459	36793590	36793672	586	2,2,0,0,4,8	11,12,11,14,16,8	2,2,0,1,0,1	9,8,14,10,14,11	279	342	0.00153014109722	0.022782100780831108	0.182,0.17,0.0,0.0,0.235,0.551	0.214,0.235,0.0,0.109,0.0,0.1	0.08
670	ENSG00000172785	CBWD1	chr9	-	146101	146158	151304	151427	134978	135030	152033	152078	670	4,4,3,2,2,0	9,14,4,17,8,14	4,4,5,6,4,3	6,17,8,19,7,16	222	156	0.132574965309	0.7106018140562401	0.238,0.167,0.345,0.076,0.149,0.0	0.319,0.142,0.305,0.182,0.287,0.116	-0.063
671	ENSG00000172785	CBWD1	chr9	-	146101	146158	152033	152078	134978	135030	154708	154795	671	29,26,32,27,22,21	0,0,0,0,0,1	32,33,42,33,46,40	0,0,0,0,1,1	144	156	1	1.0	1.0,1.0,1.0,1.0,1.0,0.958	1.0,1.0,1.0,1.0,0.98,0.977	0.0
672	ENSG00000172785	CBWD1	chr9	-	150508	150725	151304	151427	146101	146158	152033	152078	672	5,7,3,2,2,1	2,2,3,3,0,0	4,6,9,12,3,3	2,3,2,3,1,1	222	316	0.581891877403	1.0	0.781,0.833,0.587,0.487,1.0,1.0	0.74,0.74,0.865,0.851,0.81,0.81	-0.021
674	ENSG00000172785	CBWD1	chr9	-	160000	160140	161566	161654	156480	156527	162431	162469	674	0,0,0,0,0,0	0,0,3,3,1,1	1,1,0,0,1,1	2,2,1,1,0,0	187	239	1	1.0	NA,NA,0.0,0.0,0.0,0.0	0.39,0.39,0.0,0.0,1.0,1.0	-0.463
678	ENSG00000112685	EXOC2	chr6	-	619429	619543	629834	629961	617710	617835	632940	633117	678	38,33,41,44,32,35	36,47,53,51,41,44	27,26,31,36,35,40	34,32,41,27,60,52	226	213	0.869593280294	1.0	0.499,0.398,0.422,0.448,0.424,0.428	0.428,0.434,0.416,0.557,0.355,0.42	0.001
679	ENSG00000112685	EXOC2	chr6	-	657162	657250	689138	689212	637700	637861	693018	693111	679	4,6,7,7,10,12	2,3,3,3,1,1	2,6,3,5,5,6	10,11,2,4,11,9	173	187	3.50804688742e-06	0.00023503914145714	0.684,0.684,0.716,0.716,0.915,0.928	0.178,0.371,0.619,0.575,0.329,0.419	0.359
705	ENSG00000157593	SLC35B2	chr6	-	44224078	44224233	44224421	44224615	44221832	44223381	44225136	44225291	705	0,0,0,0,1,1	0,0,2,2,0,0	0,0,0,0,1,1	0,0,0,0,0,0	293	254	1	1.0	NA,NA,0.0,0.0,1.0,1.0	NA,NA,NA,NA,1.0,1.0	-0.5
722	ENSG00000135100	HNF1A	chr12	+	121431322	121431509	121431966	121432208	121426635	121426835	121434064	121434216	722	0,1,0,0,0,0	0,0,0,0,0,1	0,0,0,0,0,0	1,1,0,0,1,1	286	341	1	1.0	NA,1.0,NA,NA,NA,0.0	0.0,0.0,NA,NA,0.0,0.0	0.5
758	ENSG00000088367	EPB41L1	chr20	+	34709581	34709738	34761685	34761876	34700347	34700402	34763472	34763637	758	0,0,1,1,1,1	0,0,0,1,3,4	0,0,0,0,0,0	1,2,0,0,0,0	256	290	1	1.0	NA,NA,1.0,0.531,0.274,0.221	0.0,0.0,NA,NA,NA,NA	0.507
776	ENSG00000159147	DONSON	chr21	-	34955793	34955972	34956895	34957074	34954470	34954552	34958283	34958487	776	1,0,1,1,1,1	2,2,0,0,0,0	1,1,0,0,0,0	0,0,0,0,0,0	278	278	1	1.0	0.333,0.0,1.0,1.0,1.0,1.0	1.0,1.0,NA,NA,NA,NA	-0.278
873	ENSG00000173262	SLC2A14	chr12	-	7992312	7992516	8015964	8016053	7985317	7985410	8022458	8022533	873	0,0,0,0,0,1	0,0,0,0,0,0	0,0,0,0,0,0	0,2,0,0,0,0	188	303	1	1.0	NA,NA,NA,NA,NA,1.0	NA,0.0,NA,NA,NA,NA	1.0
876	ENSG00000176393	RNPEP	chr1	+	201958510	201958659	201965274	201965537	201958031	201958172	201966446	201966682	876	0,0,0,0,0,0	1,1,1,2,4,6	0,0,3,3,3,3	0,0,4,4,2,2	248	362	1	1.0	0.0,0.0,0.0,0.0,0.0,0.0	NA,NA,0.523,0.523,0.686,0.686	-0.605
882	ENSG00000259673	IQCH-AS1	chr15	-	67752029	67752313	67758831	67759049	67722658	67722738	67811337	67811440	882	0,0,0,0,0,0	2,0,2,2,0,0	0,0,1,1,0,0	0,1,3,1,2,1	317	383	1	1.0	0.0,NA,0.0,0.0,NA,NA	NA,0.0,0.287,0.547,0.0,0.0	-0.167
891	ENSG00000235790	RP11-73M7.6	chr1	+	32121552	32121786	32122497	32122662	32117449	32117589	32125298	32125505	891	1,0,0,0,0,0	0,0,2,2,0,0	0,0,0,0,1,1	1,1,0,0,1,0	333	264	1	1.0	1.0,NA,0.0,0.0,NA,NA	0.0,0.0,NA,NA,0.442,1.0	-0.027
893	ENSG00000197530	MIB2	chr1	+	1560925	1561033	1562029	1562134	1560665	1560808	1562216	1562379	893	0,0,0,0,0,0	1,1,0,0,1,1	0,0,0,0,1,1	0,0,2,2,0,0	207	204	1	1.0	0.0,0.0,NA,NA,0.0,0.0	NA,NA,0.0,0.0,1.0,1.0	-0.5
927	ENSG00000176105	YES1	chr18	-	747919	748018	751704	751804	745947	746051	756556	756835	927	75,75,96,102,89,97	101,116,90,84,114,120	75,91,80,81,71,76	79,68,77,85,87,88	199	198	0.267682352619	1.0	0.425,0.391,0.515,0.547,0.437,0.446	0.486,0.571,0.508,0.487,0.448,0.462	-0.034
956	ENSG00000143416	SELENBP1	chr1	-	151341479	151341665	151341917	151342030	151340674	151340795	151342188	151342245	956	1,1,3,2,2,3	22,21,28,25,17,19	4,4,3,3,5,5	26,30,30,30,34,29	212	285	0.100519934338	0.6414129143472381	0.058,0.06,0.126,0.097,0.137,0.175	0.171,0.152,0.119,0.119,0.165,0.188	-0.043
962	ENSG00000173039	RELA	chr11	-	65427594	65427686	65429157	65429306	65427136	65427268	65429407	65429559	962	19,18,17,17,19,19	0,0,0,0,0,0	57,55,49,48,68,64	1,1,0,0,1,2	248	191	1	1.0	1.0,1.0,1.0,1.0,1.0,1.0	0.978,0.977,1.0,1.0,0.981,0.961	0.017
963	ENSG00000173039	RELA	chr11	-	65429157	65429306	65429407	65429559	65427594	65427686	65429649	65429676	963	7,7,4,4,2,2	19,18,17,17,19,19	5,6,10,13,19,13	57,55,49,48,68,64	251	248	0.818457871336	1.0	0.267,0.278,0.189,0.189,0.094,0.094	0.08,0.097,0.168,0.211,0.216,0.167	0.029
1001	ENSG00000039560	RAI14	chr5	+	34688172	34688353	34716159	34716326	34686976	34687060	34757572	34757703	1001	1,1,0,1,2,0	1,0,0,0,0,0	1,1,1,0,1,1	0,0,1,1,0,1	280	266	1	1.0	0.487,1.0,NA,1.0,1.0,NA	1.0,1.0,0.487,0.0,1.0,0.487	0.209
1018	ENSG00000176890	TYMS	chr18	+	662145	662320	669071	669173	657742	657947	670691	670867	1018	58,49,76,72,74,82	69,81,100,130,70,105	36,34,68,70,40,61	64,72,82,107,68,79	274	201	0.267882980593	1.0	0.381,0.307,0.358,0.289,0.437,0.364	0.292,0.257,0.378,0.324,0.301,0.362	0.037
1019	ENSG00000176890	TYMS	chr18	+	669071	669173	670691	670867	662145	662320	671379	671451	1019	109,99,134,142,163,158	200,199,228,199,245,203	100,95,124,107,101,82	144,123,176,150,143,128	201	275	0.224070394252	1.0	0.427,0.405,0.446,0.494,0.477,0.516	0.487,0.514,0.491,0.494,0.491,0.467	-0.03
1034	ENSG00000138750	NUP54	chr4	-	77057338	77057565	77065301	77065445	77055327	77055515	77065542	77065626	1034	0,0,0,0,0,0	2,2,3,2,0,0	0,0,1,1,2,2	4,3,2,3,1,1	243	326	1	1.0	0.0,0.0,0.0,0.0,NA,NA	0.0,0.0,0.401,0.309,0.728,0.728	-0.361
1048	ENSG00000087085	ACHE	chr7	-	100488789	100488959	100490328	100490439	100487831	100487956	100490785	100491854	1048	0,0,1,1,0,0	0,0,3,2,0,0	0,0,0,0,0,0	2,1,0,0,2,1	210	269	1	1.0	NA,NA,0.299,0.39,NA,NA	0.0,0.0,NA,NA,0.0,0.0	0.345
1058	ENSG00000138030	KHK	chr2	+	27317344	27317479	27317667	27317802	27315199	27315316	27319596	27319669	1058	1,1,0,0,1,0	0,0,2,1,0,0	1,0,0,0,0,0	0,0,0,0,1,1	234	234	1	1.0	1.0,1.0,0.0,0.0,1.0,NA	1.0,NA,NA,NA,0.0,0.0	0.267
1088	ENSG00000121753	BAI2	chr1	-	32208438	32208603	32209793	32209958	32207653	32207818	32210248	32210332	1088	1,1,1,1,1,1	1,0,0,0,0,1	2,2,0,0,3,0	0,1,0,0,0,0	264	264	1	1.0	0.5,1.0,1.0,1.0,1.0,0.5	1.0,0.667,NA,NA,1.0,NA	-0.056
1089	ENSG00000077782	FGFR1	chr8	-	38279314	38279459	38280542	38280693	38277050	38277253	38282026	38282217	1089	0,0,1,1,0,0	0,0,0,0,0,0	0,0,1,1,1,1	0,0,0,0,1,1	250	244	1	1.0	NA,NA,1.0,1.0,NA,NA	NA,NA,1.0,1.0,0.494,0.494	0.253
1117	ENSG00000174574	AKIRIN1	chr1	+	39463842	39463983	39466643	39466778	39456959	39457272	39469018	39469090	1117	1,1,3,2,3,3	1,1,0,0,0,0	3,3,2,2,4,4	0,0,0,0,0,0	240	234	1	1.0	0.494,0.494,1.0,1.0,1.0,1.0	1.0,1.0,1.0,1.0,1.0,1.0	-0.169
1149	ENSG00000185507	IRF7	chr11	-	613950	614037	614173	614399	613784	613865	614475	614534	1149	3,3,6,5,5,5	6,4,2,3,0,0	11,11,10,10,15,19	0,1,3,3,2,4	325	186	0.0955112911425	0.6399256506547499	0.222,0.3,0.632,0.488,1.0,1.0	1.0,0.863,0.656,0.656,0.811,0.731	-0.179
1261	ENSG00000143727	ACP1	chr2	+	272036	272150	272191	272305	271865	271939	275139	275201	1261	428,483,426,478,506,551	135,147,112,117,150,171	340,403,320,375,378,420	128,157,123,152,177,193	213	213	6.8015073359e-06	0.00030380066100353333	0.76,0.767,0.792,0.803,0.771,0.763	0.726,0.72,0.722,0.712,0.681,0.685	0.068
1262	ENSG00000143727	ACP1	chr2	+	272036	272150	275139	275201	271865	271939	276979	277085	1262	260,314,226,293,280,322	149,139,154,153,165,161	194,253,179,218,223,274	140,129,163,142,110,105	213	161	0.507647428345	1.0	0.569,0.631,0.526,0.591,0.562,0.602	0.512,0.597,0.454,0.537,0.605,0.664	0.019
1280	ENSG00000139620	KANSL2	chr12	-	49054148	49054402	49056342	49056437	49048723	49048843	49061475	49061572	1280	0,0,1,1,0,0	1,1,0,0,0,0	0,0,0,0,0,0	0,0,1,0,1,1	194	353	1	1.0	0.0,0.0,1.0,1.0,NA,NA	NA,NA,0.0,NA,0.0,0.0	0.5
1281	ENSG00000139620	KANSL2	chr12	-	49054250	49054402	49056342	49056437	49048723	49048843	49061475	49061572	1281	0,0,1,1,0,0	0,0,0,0,0,0	0,0,0,0,0,0	0,0,1,0,0,0	194	251	1	1.0	NA,NA,1.0,1.0,NA,NA	NA,NA,0.0,NA,NA,NA	1.0
1290	ENSG00000214063	TSPAN4	chr11	+	847200	847300	862549	862741	842807	842915	864436	864511	1290	13,16,6,10,7,9	252,241,203,240,252,270	8,8,7,8,6,8	187,200,174,175,160,194	199	291	0.866735698859	1.0	0.07,0.088,0.041,0.057,0.039,0.046	0.059,0.055,0.056,0.063,0.052,0.057	-0.0
1291	ENSG00000214063	TSPAN4	chr11	+	847200	847300	864436	864511	842807	842915	865512	865614	1291	11,13,6,10,6,8	103,89,130,95,107,76	8,8,7,8,5,6	115,88,95,70,133,87	199	174	0.26083833703	1.0	0.085,0.113,0.039,0.084,0.047,0.084	0.057,0.074,0.061,0.091,0.032,0.057	0.013
1292	ENSG00000214063	TSPAN4	chr11	+	847200	847300	862549	862741	844080	844186	864436	864511	1292	9,13,4,4,5,12	252,241,203,240,252,270	6,16,8,16,16,17	186,200,175,176,161,195	199	291	1.90352058009e-05	0.00063767939433015	0.05,0.073,0.028,0.024,0.028,0.061	0.045,0.105,0.063,0.117,0.127,0.113	-0.051
1293	ENSG00000214063	TSPAN4	chr11	+	847200	847300	864436	864511	844080	844186	865512	865614	1293	7,10,4,4,4,12	103,89,130,95,107,76	5,16,8,16,15,16	115,87,95,70,133,88	199	174	0.00130524877782	0.021862917028484998	0.056,0.089,0.026,0.036,0.032,0.121	0.037,0.139,0.069,0.167,0.09,0.137	-0.046
1294	ENSG00000214063	TSPAN4	chr11	+	850287	850367	864436	864511	842811	842915	865512	865614	1294	4,4,0,0,1,1	103,89,130,95,107,76	5,6,3,4,2,3	115,88,95,70,133,87	179	174	0.00537156152507	0.06543538585085272	0.036,0.042,0.0,0.0,0.009,0.013	0.041,0.062,0.03,0.053,0.014,0.032	-0.022
1295	ENSG00000214063	TSPAN4	chr11	+	850287	850367	864436	864511	844116	844186	865512	865614	1295	0,1,0,0,1,1	103,89,130,95,107,76	4,7,3,6,2,4	115,87,95,70,133,88	179	174	2.96260825299e-05	0.00079397901180132	0.0,0.011,0.0,0.0,0.009,0.013	0.033,0.073,0.03,0.077,0.014,0.042	-0.039
1296	ENSG00000214063	TSPAN4	chr11	+	850287	850367	864436	864511	847196	847300	865512	865614	1296	44,66,55,78,54,88	105,92,130,95,108,77	48,54,42,48,39,56	116,87,96,71,135,89	179	174	0.131496134871	0.7106018140562401	0.289,0.411,0.291,0.444,0.327,0.526	0.287,0.376,0.298,0.397,0.219,0.38	0.055
1297	ENSG00000214063	TSPAN4	chr11	+	850287	850367	864436	864511	847196	847300	865693	865825	1297	44,66,55,78,53,87	8,5,3,4,6,7	47,52,40,48,39,56	3,2,2,5,3,4	179	174	0.243716341551	1.0	0.842,0.928,0.947,0.95,0.896,0.924	0.938,0.962,0.951,0.903,0.927,0.932	-0.021
1298	ENSG00000214063	TSPAN4	chr11	+	850287	850367	865512	865614	847196	847300	865693	865825	1298	44,66,55,78,53,87	105,116,92,88,142,148	47,52,40,48,39,56	105,130,108,125,102,132	179	201	0.015410373514	0.1588453885289231	0.32,0.39,0.402,0.499,0.295,0.398	0.335,0.31,0.294,0.301,0.3,0.323	0.074
1299	ENSG00000214063	TSPAN4	chr11	+	864436	864511	865512	865614	847196	847300	865693	865825	1299	8,5,3,4,6,7	105,116,92,88,142,148	3,2,2,5,3,4	105,130,108,125,102,132	174	201	0.0282177799504	0.2700844652395428	0.081,0.047,0.036,0.05,0.047,0.052	0.032,0.017,0.021,0.044,0.033,0.034	0.022
1312	ENSG00000035115	SH3YL1	chr2	-	242797	242871	243502	243562	234159	234272	247537	247602	1312	1,1,4,4,5,6	4,5,3,5,9,11	1,1,2,3,2,4	3,2,2,3,8,9	159	173	0.608489156639	1.0	0.214,0.179,0.592,0.465,0.377,0.372	0.266,0.352,0.521,0.521,0.214,0.326	-0.0
1313	ENSG00000035115	SH3YL1	chr2	-	242797	242871	244626	244738	234159	234272	247537	247602	1313	0,0,1,1,0,0	4,5,3,5,9,11	1,1,1,0,0,0	3,2,2,3,8,9	211	173	1	1.0	0.0,0.0,0.215,0.141,0.0,0.0	0.215,0.291,0.291,0.0,0.0,0.0	-0.074
1314	ENSG00000035115	SH3YL1	chr2	-	243502	243562	244626	244738	234159	234272	247537	247602	1314	0,0,1,1,0,0	1,1,4,4,5,6	1,1,1,0,0,0	1,1,2,3,2,4	211	159	1	1.0	0.0,0.0,0.159,0.159,0.0,0.0	0.43,0.43,0.274,0.0,0.0,0.0	-0.136
1315	ENSG00000035115	SH3YL1	chr2	-	243502	243562	244626	244738	242797	242871	247537	247602	1315	0,0,1,1,0,0	3,2,6,6,6,8	0,0,0,0,0,0	2,4,5,5,4,6	211	159	1	1.0	0.0,0.0,0.112,0.112,0.0,0.0	0.0,0.0,0.0,0.0,0.0,0.0	0.037
1379	ENSG00000010704	HFE	chr6	+	26091068	26091332	26091541	26091817	26087508	26087744	26092912	26093188	1379	0,0,2,1,2,2	3,3,3,3,0,0	5,4,1,4,0,0	1,1,1,0,0,0	363	375	1	1.0	0.0,0.0,0.408,0.256,1.0,1.0	0.838,0.805,0.508,1.0,NA,NA	-0.344
1385	ENSG00000272305	RP11-894J14.5	chr3	-	53111994	53112227	53126384	53126634	53111703	53111844	53133396	53133469	1385	2,1,2,1,1,2	1,1,2,2,2,2	1,1,0,0,6,5	2,1,0,0,0,0	349	332	1	1.0	0.655,0.488,0.488,0.322,0.322,0.488	0.322,0.488,NA,NA,1.0,1.0	-0.242
1442	ENSG00000110080	ST3GAL4	chr11	+	126277468	126277529	126277993	126278089	126277146	126277244	126278201	126278391	1442	0,0,0,0,0,1	1,1,0,0,0,0	0,0,0,0,0,0	0,0,0,0,1,0	160	195	1	1.0	0.0,0.0,NA,NA,NA,1.0	NA,NA,NA,NA,0.0,NA	0.333
1444	ENSG00000124508	BTN2A2	chr6	+	26385242	26385590	26388240	26388522	26384019	26384143	26390232	26390439	1444	3,3,1,2,0,0	0,0,0,0,0,0	3,2,1,0,0,0	0,0,1,1,1,0	447	381	1	1.0	1.0,1.0,1.0,1.0,NA,NA	1.0,1.0,0.46,0.0,0.0,NA	0.508
1464	ENSG00000196141	SPATS2L	chr2	+	201242863	201243094	201248589	201248740	201194153	201194203	201253945	201254006	1464	0,0,0,0,0,0	0,0,1,1,1,0	1,1,0,0,0,0	0,0,0,0,0,0	330	250	1	1.0	NA,NA,0.0,0.0,0.0,NA	1.0,1.0,NA,NA,NA,NA	-1.0
1486	ENSG00000174915	PTDSS2	chr11	+	486938	487073	487419	487470	479084	479152	488198	488312	1486	42,58,52,70,64,66	19,20,14,15,22,17	41,51,33,41,34,42	9,16,8,9,6,19	234	150	0.533836120584	1.0	0.586,0.65,0.704,0.749,0.651,0.713	0.745,0.671,0.726,0.745,0.784,0.586	-0.034
1487	ENSG00000174915	PTDSS2	chr11	+	487419	487470	488198	488312	486938	487073	488528	488647	1487	9,22,25,31,9,25	54,46,45,36,53,48	8,15,13,14,15,23	39,32,28,23,36,26	150	213	0.583752860248	1.0	0.191,0.404,0.441,0.55,0.194,0.425	0.226,0.4,0.397,0.464,0.372,0.557	-0.035
1515	ENSG00000082175	PGR	chr11	-	100933177	100933483	100962490	100962607	100922154	100922299	100996737	100996889	1515	0,0,1,1,0,0	1,1,0,2,1,1	0,0,0,0,0,0	1,1,0,0,1,0	216	405	1	1.0	0.0,0.0,1.0,0.484,0.0,0.0	0.0,0.0,NA,NA,0.0,NA	0.247
1530	ENSG00000142002	DPP9	chr19	-	4715540	4715738	4719214	4719336	4714092	4714349	4719862	4719953	1530	0,0,1,1,0,0	0,0,1,1,2,4	0,0,0,0,0,0	0,0,0,0,0,1	221	297	1	1.0	NA,NA,0.573,0.573,0.0,0.0	NA,NA,NA,NA,NA,0.0	0.286
1556	ENSG00000067225	PKM	chr15	-	72494794	72494961	72495362	72495529	72492814	72492996	72499068	72499221	1556	1,1,1,1,0,0	0,0,0,0,0,0	0,0,0,1,0,0	0,0,0,0,0,2	266	266	1	1.0	1.0,1.0,1.0,1.0,NA,NA	NA,NA,NA,1.0,NA,0.0	0.5
1562	ENSG00000177479	ARIH2	chr3	+	48964894	48965246	48982414	48982614	48960180	48960244	48999044	48999112	1562	3,3,2,2,4,4	0,0,2,2,3,5	0,2,2,2,2,1	3,1,1,1,2,3	451	299	0.0723344929132	0.5628777971247579	1.0,1.0,0.399,0.399,0.469,0.347	0.0,0.57,0.57,0.57,0.399,0.181	0.221
1571	ENSG00000164535	DAGLB	chr7	-	6474392	6474651	6475992	6476164	6472467	6472590	6485583	6485735	1571	0,0,3,3,3,4	6,10,6,8,4,9	1,1,0,0,0,0	6,6,6,8,6,4	271	358	2.66309888586e-07	3.5685525070524e-05	0.0,0.0,0.398,0.331,0.498,0.37	0.18,0.18,0.0,0.0,0.0,0.0	0.206
1593	ENSG00000136280	CCM2	chr7	+	45104061	45104245	45108041	45108178	45077851	45078025	45109424	45109560	1593	18,18,9,9,11,10	0,0,1,1,0,0	11,11,9,10,9,11	0,0,1,1,1,1	283	236	1	1.0	1.0,1.0,0.882,0.882,1.0,1.0	1.0,1.0,0.882,0.893,0.882,0.902	0.034
1621	ENSG00000137713	PPP2R1B	chr11	-	111631542	111631775	111631842	111632015	111630527	111630675	111635528	111635629	1621	1,0,1,0,0,0	1,1,1,0,0,0	0,0,1,0,1,1	0,0,1,2,1,0	272	332	1	1.0	0.55,0.0,0.55,NA,NA,NA	NA,NA,0.55,0.0,0.55,1.0	-0.158
1740	ENSG00000132437	DDC	chr7	-	50595834	50595978	50605557	50605677	50571690	50571757	50607612	50607726	1740	0,0,0,0,0,0	0,0,0,0,1,1	0,0,0,0,2,2	0,0,0,0,1,1	219	243	1	1.0	NA,NA,NA,NA,0.0,0.0	NA,NA,NA,NA,0.689,0.689	-0.689
1757	ENSG00000183354	KIAA2026	chr9	-	5933750	5933881	5944870	5944960	5929043	5929159	5954015	5954095	1757	10,11,12,8,9,9	1,1,0,0,2,2	9,12,9,10,12,9	1,0,2,2,0,0	189	230	0.479296719922	1.0	0.924,0.93,1.0,1.0,0.846,0.846	0.916,1.0,0.846,0.859,1.0,1.0	-0.013
1758	ENSG00000183354	KIAA2026	chr9	-	5944870	5944960	5954015	5954095	5929043	5929159	5968018	5969436	1758	1,3,4,4,7,7	4,0,4,3,1,1	14,9,11,7,15,15	6,5,0,6,2,1	179	189	0.557251584339	1.0	0.209,1.0,0.514,0.585,0.881,0.881	0.711,0.655,1.0,0.552,0.888,0.941	-0.113
1759	ENSG00000183354	KIAA2026	chr9	-	5944870	5944960	5954015	5954095	5933750	5933881	5968018	5968081	1759	2,2,4,4,6,5	1,0,2,3,0,0	10,5,9,6,13,13	2,3,0,0,1,1	179	189	0.367016000418	1.0	0.679,1.0,0.679,0.585,1.0,1.0	0.841,0.638,1.0,1.0,0.932,0.932	-0.067
1760	ENSG00000139436	GIT2	chr12	-	110385060	110385309	110388971	110389121	110376969	110377052	110390896	110391039	1760	0,0,0,0,1,0	1,0,1,1,3,3	0,0,0,0,0,0	2,3,2,2,1,2	249	348	1	1.0	0.0,NA,0.0,0.0,0.318,0.0	0.0,0.0,0.0,0.0,0.0,0.0	0.064
1761	ENSG00000139436	GIT2	chr12	-	110385060	110385309	110389016	110389121	110376969	110377052	110390896	110391039	1761	0,0,0,0,1,0	1,0,1,1,3,3	0,0,0,0,0,0	2,3,2,2,1,2	204	348	1	1.0	0.0,NA,0.0,0.0,0.362,0.0	0.0,0.0,0.0,0.0,0.0,0.0	0.072
1762	ENSG00000139436	GIT2	chr12	-	110385060	110385309	110389016	110389121	110383064	110383154	110390896	110391039	1762	0,0,0,0,1,0	1,0,1,1,3,3	0,0,0,0,0,0	2,3,2,2,1,2	204	348	1	1.0	0.0,NA,0.0,0.0,0.362,0.0	0.0,0.0,0.0,0.0,0.0,0.0	0.072
1787	ENSG00000102181	CD99L2	chrX	-	149984751	149984928	149996778	149998077	149984479	149984551	149999703	149999766	1787	4,3,7,7,10,11	0,0,0,0,1,1	15,17,9,9,8,8	0,0,0,1,1,1	1398	276	1	1.0	1.0,1.0,1.0,1.0,0.664,0.685	1.0,1.0,1.0,0.64,0.612,0.612	0.081
1795	ENSG00000204428	LY6G5C	chr6	-	31649006	31649178	31650826	31651118	31646877	31647045	31651764	31651817	1795	2,0,0,0,2,2	0,0,0,0,0,0	3,3,5,5,1,1	5,5,1,1,0,0	391	271	1	1.0	1.0,NA,NA,NA,1.0,1.0	0.294,0.294,0.776,0.776,1.0,1.0	0.31
1818	ENSG00000107020	PLGRKT	chr9	-	5361757	5361888	5431896	5431983	5361077	5361187	5436568	5436694	1818	125,96,102,79,136,117	173,196,158,161,177,197	71,58,73,64,72,57	107,115,130,142,115,123	186	230	0.225433308951	1.0	0.472,0.377,0.444,0.378,0.487,0.423	0.451,0.384,0.41,0.358,0.436,0.364	0.03
1819	ENSG00000107020	PLGRKT	chr9	-	5381862	5382031	5431896	5431983	5361757	5361888	5436568	5436694	1819	248,236,248,236,332,319	3,3,1,1,4,4	159,156,168,164,171,163	2,2,0,0,4,6	186	268	1	1.0	0.992,0.991,0.997,0.997,0.992,0.991	0.991,0.991,1.0,1.0,0.984,0.975	0.003
1820	ENSG00000107020	PLGRKT	chr9	-	5431896	5431983	5436568	5436694	5361757	5361888	5437788	5437878	1820	120,173,97,148,135,201	78,94,80,89,119,120	86,115,67,102,57,83	48,56,60,69,60,72	225	186	0.553320824188	1.0	0.56,0.603,0.501,0.579,0.484,0.581	0.597,0.629,0.48,0.55,0.44,0.488	0.021
1821	ENSG00000107020	PLGRKT	chr9	-	5431896	5431983	5436568	5436694	5381862	5382031	5437788	5437867	1821	114,166,95,148,136,202	0,0,0,0,1,1	82,113,65,94,55,80	0,0,0,0,0,0	225	186	1	1.0	1.0,1.0,1.0,1.0,0.991,0.994	1.0,1.0,1.0,1.0,1.0,1.0	-0.003
1896	ENSG00000080608	KIAA0020	chr9	-	2824716	2824815	2827072	2827151	2823780	2823834	2828674	2828778	1896	55,52,61,62,61,65	79,66,66,55,76,68	35,34,29,30,30,37	43,42,36,32,46,42	178	198	0.591928094231	1.0	0.436,0.467,0.507,0.556,0.472,0.515	0.475,0.474,0.473,0.51,0.42,0.495	0.018
1897	ENSG00000080608	KIAA0020	chr9	-	2827072	2827151	2828674	2828778	2824716	2824815	2829773	2829948	1897	87,99,111,117,93,103	91,95,79,77,114,101	47,45,54,51,55,70	67,56,48,38,58,49	203	178	0.61675839853	1.0	0.456,0.477,0.552,0.571,0.417,0.472	0.381,0.413,0.497,0.541,0.454,0.556	0.017
1898	ENSG00000080298	RFX3	chr9	-	3277339	3277461	3288130	3288250	3275499	3275612	3293076	3293258	1898	5,5,6,7,5,7	4,7,6,6,6,10	2,3,6,8,7,6	2,4,5,7,5,9	219	221	0.761276829373	1.0	0.558,0.419,0.502,0.541,0.457,0.414	0.502,0.431,0.548,0.536,0.586,0.402	-0.019
1900	ENSG00000107077	KDM4C	chr9	+	6805598	6805774	6814630	6814745	6792971	6793132	6849506	6849700	1900	26,31,30,29,40,38	17,21,14,19,18,21	47,52,33,40,38,42	17,19,29,26,22,21	275	214	0.744811827971	1.0	0.543,0.535,0.625,0.543,0.634,0.585	0.683,0.68,0.47,0.545,0.573,0.609	-0.016
1901	ENSG00000107077	KDM4C	chr9	+	6814630	6814745	6849506	6849700	6805598	6805774	6880011	6880061	1901	11,10,15,16,16,21	25,22,32,37,27,31	27,29,37,41,25,29	34,40,25,28,30,34	214	293	0.000590049254571	0.011295228587502	0.376,0.384,0.391,0.372,0.448,0.481	0.521,0.498,0.67,0.667,0.533,0.539	-0.163
1902	ENSG00000107077	KDM4C	chr9	+	6849506	6849700	6880011	6880061	6814630	6814745	6887959	6888063	1902	24,29,25,32,22,28	16,9,14,3,26,18	28,33,40,42,34,33	14,8,12,11,23,23	293	149	0.628593857749	1.0	0.433,0.621,0.476,0.844,0.301,0.442	0.504,0.677,0.629,0.66,0.429,0.422	-0.034
1962	ENSG00000011347	SYT7	chr11	-	61313502	61313727	61314648	61314780	61300460	61300596	61318855	61318935	1962	0,0,0,0,1,1	194,202,205,205,210,195	0,0,0,1,0,0	203,202,201,185,213,188	231	324	1	1.0	0.0,0.0,0.0,0.0,0.007,0.007	0.0,0.0,0.0,0.008,0.0,0.0	0.001
1963	ENSG00000011347	SYT7	chr11	-	61313502	61313727	61314006	61314131	61309682	61310051	61314648	61314780	1963	0,1,1,1,3,3	194,202,205,205,210,195	0,0,1,1,1,1	203,202,201,185,213,188	224	324	1	1.0	0.0,0.007,0.007,0.007,0.02,0.022	0.0,0.0,0.007,0.008,0.007,0.008	0.006
2009	ENSG00000138658	C4orf21	chr4	-	113549776	113550007	113550914	113551171	113544972	113545032	113553085	113553166	2009	4,3,4,3,5,5	2,4,8,8,8,8	1,4,9,5,6,6	1,3,8,7,3,2	356	330	0.0611685099166	0.512286270551525	0.65,0.41,0.317,0.258,0.367,0.367	0.481,0.553,0.51,0.398,0.65,0.736	-0.16
2037	ENSG00000255624	RP11-564D11.3	chr10	+	124643240	124643447	124644232	124644368	124641113	124641183	124647784	124648239	2037	0,0,2,0,1,1	0,0,0,0,1,0	0,0,1,1,0,0	0,0,0,0,0,0	306	235	1	1.0	NA,NA,1.0,NA,0.434,1.0	NA,NA,1.0,1.0,NA,NA	-0.189
2040	ENSG00000177697	CD151	chr11	+	834529	834591	836062	836153	832842	833022	836250	836442	2040	0,2,3,6,1,2	533,597,518,642,657,747	1,2,1,2,1,1	398,459,415,460,523,595	161	190	1	1.0	0.0,0.004,0.007,0.011,0.002,0.003	0.003,0.005,0.003,0.005,0.002,0.002	0.001
2041	ENSG00000177697	CD151	chr11	+	834529	834591	836062	836153	832951	833026	836250	836442	2041	9,22,5,16,10,17	688,794,647,794,795,934	7,13,6,11,7,9	531,640,546,640,651,798	161	190	0.24809857118	1.0	0.015,0.032,0.009,0.023,0.015,0.021	0.015,0.023,0.013,0.02,0.013,0.013	0.003
2042	ENSG00000177697	CD151	chr11	+	834529	834591	836062	836153	832951	833026	836768	836843	2042	9,22,4,15,10,17	81,80,69,73,85,88	6,12,6,11,7,10	66,65,67,66,59,64	161	190	0.348358951881	1.0	0.116,0.245,0.064,0.195,0.122,0.186	0.097,0.179,0.096,0.164,0.123,0.156	0.019
2043	ENSG00000177697	CD151	chr11	+	836062	836153	836250	836442	834529	834591	836768	836843	2043	327,424,323,437,338,438	1327,1357,1266,1327,1476,1490	201,282,187,236,217,254	1065,1104,945,987,1172,1223	190	291	0.000107726891863	0.0024059005849403335	0.274,0.324,0.281,0.335,0.26,0.31	0.224,0.281,0.233,0.268,0.221,0.241	0.053
2044	ENSG00000177697	CD151	chr11	+	836250	836442	836768	836843	836062	836153	837249	837354	2044	1045,1247,1028,1286,1185,1494	528,564,568,597,568,593	830,1037,793,989,954,1189	436,416,407,419,459,507	291	174	0.667486892887	1.0	0.542,0.569,0.52,0.563,0.555,0.601	0.532,0.598,0.538,0.585,0.554,0.584	-0.007
2045	ENSG00000177830	CHID1	chr11	-	884067	884169	893426	893519	883147	883303	899339	899401	2045	52,76,47,80,61,85	114,111,110,116,132,159	39,66,44,69,44,76	136,155,134,160,147,161	192	201	0.00201358977301	0.026982102958333996	0.323,0.418,0.309,0.419,0.326,0.359	0.231,0.308,0.256,0.311,0.239,0.331	0.08
2046	ENSG00000183020	AP2A2	chr11	+	977094	977224	981197	981299	972061	972255	984644	984753	2046	38,35,31,30,31,43	46,41,57,57,45,42	25,19,29,27,33,30	23,22,33,34,36,31	229	201	0.160190772525	0.8255985968596153	0.42,0.428,0.323,0.316,0.377,0.473	0.488,0.431,0.435,0.411,0.446,0.459	-0.056
2047	ENSG00000026508	CD44	chr11	+	35229651	35229756	35232792	35232996	35211381	35211612	35236398	35236461	2047	11,10,6,8,8,7	1,1,3,5,1,1	2,1,10,9,2,3	2,3,2,2,1,1	204	303	0.443214060394	1.0	0.942,0.937,0.748,0.704,0.922,0.912	0.598,0.331,0.881,0.87,0.748,0.817	0.153
2098	ENSG00000168002	POLR2G	chr11	+	62530013	62530338	62530338	62530498	62529266	62529376	62532653	62532704	2098	645,664,805,812,839,845	73,79,107,115,75,85	714,718,778,794,839,836	100,98,85,100,95,115	424	259	0.281804888233	1.0	0.844,0.837,0.821,0.812,0.872,0.859	0.813,0.817,0.848,0.829,0.844,0.816	0.013
2100	ENSG00000107036	KIAA1432	chr9	+	5656582	5656690	5689958	5690038	5629024	5629453	5713895	5714003	2100	36,41,31,39,35,45	27,24,29,38,27,34	35,38,29,31,31,38	36,32,25,27,41,41	207	179	0.132406531797	0.7106018140562401	0.536,0.596,0.48,0.47,0.529,0.534	0.457,0.507,0.501,0.498,0.395,0.445	0.057
2101	ENSG00000107036	KIAA1432	chr9	+	5748584	5748714	5753199	5753238	5747301	5747505	5754840	5754930	2101	2,0,1,1,0,0	5,9,6,7,17,8	5,2,0,0,0,0	7,5,4,6,15,12	229	138	0.417266745665	1.0	0.194,0.0,0.091,0.079,0.0,0.0	0.301,0.194,0.0,0.0,0.0,0.0	-0.022
2132	ENSG00000149582	TMEM25	chr11	+	118402864	118403176	118403631	118403922	118402489	118402586	118404571	118404602	2132	5,5,4,4,4,4	0,0,1,1,4,3	3,3,2,2,1,3	1,1,1,1,0,0	411	390	0.00991832586495	0.11075463882527499	1.0,1.0,0.791,0.791,0.487,0.559	0.74,0.74,0.655,0.655,1.0,1.0	-0.027
2133	ENSG00000149582	TMEM25	chr11	+	118403631	118403922	118404134	118404266	118402864	118403176	118404571	118404602	2133	0,0,1,1,4,3	0,0,0,0,0,0	1,1,1,1,0,0	0,0,0,0,1,1	390	231	1	1.0	NA,NA,1.0,1.0,1.0,1.0	1.0,1.0,1.0,1.0,0.0,0.0	0.333
2167	ENSG00000139644	TMBIM6	chr12	+	50138195	50138325	50143400	50143639	50135739	50135898	50146246	50146332	2167	1,1,0,0,0,0	0,1,1,2,1,1	0,0,0,0,0,0	0,1,0,0,0,0	229	338	1	1.0	1.0,0.596,0.0,0.0,0.0,0.0	NA,0.0,NA,NA,NA,NA	0.266
2222	ENSG00000051825	MPHOSPH9	chr12	-	123687170	123687631	123687660	123687922	123686710	123686866	123694602	123694709	2222	3,3,0,0,2,3	4,4,2,2,2,2	1,1,2,1,0,0	2,2,0,1,0,0	361	560	1	1.0	0.538,0.538,0.0,0.0,0.608,0.699	0.437,0.437,1.0,0.608,NA,NA	-0.223
2228	ENSG00000132970	WASF3	chr13	+	27250685	27250861	27254171	27254338	27246008	27246126	27255190	27255457	2228	0,1,0,0,0,1	1,2,3,3,2,2	0,0,0,0,0,0	0,0,1,1,2,2	275	266	1	1.0	0.0,0.326,0.0,0.0,0.0,0.326	NA,NA,0.0,0.0,0.0,0.0	0.109
2230	ENSG00000133107	TRPC4	chr13	-	38266135	38266472	38320073	38320592	38248364	38248504	38357092	38357470	2230	0,0,1,1,3,3	0,0,0,0,0,0	0,0,2,1,1,1	0,0,1,1,0,0	618	436	1	1.0	NA,NA,1.0,1.0,1.0,1.0	NA,NA,0.585,0.414,1.0,1.0	0.25
2232	ENSG00000174032	SLC25A30	chr13	-	45983061	45983209	45985496	45985615	45980017	45980112	45992434	45992515	2232	0,2,1,1,0,0	0,0,0,0,1,1	0,0,1,0,1,1	0,0,0,0,0,0	218	247	1	1.0	NA,1.0,1.0,1.0,0.0,0.0	NA,NA,1.0,NA,1.0,1.0	-0.4
2239	ENSG00000071564	TCF3	chr19	-	1612205	1612429	1615283	1615519	1611702	1611848	1615684	1615820	2239	11,17,14,13,14,12	22,15,32,28,38,36	8,7,3,12,14,11	25,27,14,21,27,20	335	323	0.439500998465	1.0	0.325,0.522,0.297,0.309,0.262,0.243	0.236,0.2,0.171,0.355,0.333,0.347	0.053
2240	ENSG00000071564	TCF3	chr19	-	1612205	1612432	1615283	1615519	1609292	1611848	1615684	1615820	2240	11,17,14,13,14,12	25,15,34,29,48,39	8,7,3,12,14,11	25,29,16,22,28,22	335	326	0.527100700859	1.0	0.3,0.524,0.286,0.304,0.221,0.23	0.237,0.19,0.154,0.347,0.327,0.327	0.047

## Sheet: RI.MATS.JC
ID	GeneID	geneSymbol	chr	strand	riExonStart_0base	riExonEnd	upstreamES	upstreamEE	downstreamES	downstreamEE	ID2	IJC_SAMPLE_1	SJC_SAMPLE_1	IJC_SAMPLE_2	SJC_SAMPLE_2	IncFormLen	SkipFormLen	PValue	FDR	IncLevel1	IncLevel2	IncLevelDifference
1008	ENSG00000198858	R3HDM4	chr19	-	901975	902434	901975	902130	902241	902434	1008	1,1,3,4,2,5	0,0,2,1,3,1	4,3,4,4,1,1	0,0,1,2,1,1	198	99	0.332486201347	0.872776278535875	1.0,1.0,0.429,0.667,0.25,0.714	1.0,1.0,0.667,0.5,0.333,0.333	0.038
1009	ENSG00000175221	MED16	chr19	-	867962	868499	867962	868251	868415	868499	1009	52,52,66,65,49,44	0,0,0,0,0,0	49,49,65,64,72,71	2,2,3,0,2,2	198	99	0.0152945977438	0.07137478947106667	1.0,1.0,1.0,1.0,1.0,1.0	0.925,0.925,0.915,1.0,0.947,0.947	0.057
1011	ENSG00000011304	PTBP1	chr19	+	804035	804438	804035	804208	804291	804438	1011	22,15,31,19,25,16	284,285,319,306,376,335	16,14,10,10,22,12	185,178,199,190,219,197	182	99	0.818125710571	1.0	0.04,0.028,0.05,0.033,0.035,0.025	0.045,0.041,0.027,0.028,0.052,0.032	-0.002
1012	ENSG00000011304	PTBP1	chr19	+	804291	804702	804291	804438	804531	804702	1012	1,3,1,0,4,2	212,188,236,194,215,170	4,3,0,0,0,0	133,113,117,105,146,115	192	99	1	1.0	0.002,0.008,0.002,0.0,0.01,0.006	0.015,0.014,0.0,0.0,0.0,0.0	-0.0
1013	ENSG00000011304	PTBP1	chr19	+	804291	804702	804291	804438	804540	804702	1013	15,30,12,32,17,26	2,2,0,0,1,1	13,14,11,21,12,16	1,1,1,1,0,1	198	99	1	1.0	0.789,0.882,1.0,1.0,0.895,0.929	0.867,0.875,0.846,0.913,1.0,0.889	0.018
1014	ENSG00000011304	PTBP1	chr19	+	808359	808762	808359	808452	808545	808762	1014	5,4,2,1,2,3	203,260,199,263,235,281	3,3,1,1,4,5	134,174,141,179,146,206	192	99	1	1.0	0.013,0.008,0.005,0.002,0.004,0.005	0.011,0.009,0.004,0.003,0.014,0.012	-0.003
1015	ENSG00000129946	SHC2	chr19	-	436379	436683	436379	436431	436629	436683	1015	0,0,1,1,0,0	1,1,0,0,0,0	0,0,0,0,0,0	0,0,1,1,1,1	198	99	1	1.0	0.0,0.0,1.0,1.0,NA,NA	NA,NA,0.0,0.0,0.0,0.0	0.5
1135	ENSG00000132199	ENOSF1	chr18	-	690548	691276	690548	690631	691203	691276	1135	22,19,21,20,16,16	12,8,6,7,9,10	19,22,21,20,34,36	13,11,13,10,9,7	198	99	0.783389997134	1.0	0.478,0.543,0.636,0.588,0.471,0.444	0.422,0.5,0.447,0.5,0.654,0.72	-0.014
1137	ENSG00000079134	THOC1	chr18	-	224923	225403	224923	224994	225088	225403	1137	1,5,7,9,6,7	65,58,67,79,50,52	4,4,6,4,5,6	37,37,53,55,42,52	193	99	0.899391643594	1.0	0.008,0.042,0.051,0.055,0.058,0.065	0.053,0.053,0.055,0.036,0.058,0.056	-0.005
1138	ENSG00000079134	THOC1	chr18	-	224923	225403	224923	224994	225336	225403	1138	9,13,10,11,9,10	0,0,0,0,0,0	9,6,8,8,12,11	0,0,0,0,1,1	198	99	1	1.0	1.0,1.0,1.0,1.0,1.0,1.0	1.0,1.0,1.0,1.0,0.857,0.846	0.049
1139	ENSG00000079134	THOC1	chr18	-	225088	225403	225088	225139	225336	225403	1139	13,13,8,11,6,7	56,61,50,77,54,59	10,10,7,10,15,13	32,47,53,52,35,36	198	99	0.0315851702853	0.1205979229075091	0.104,0.096,0.074,0.067,0.053,0.056	0.135,0.096,0.062,0.088,0.176,0.153	-0.043
1140	ENSG00000101557	USP14	chr18	+	209970	210493	209970	210031	210385	210493	1140	11,11,13,9,6,7	59,46,49,44,68,58	2,1,5,5,4,6	66,69,97,84,46,43	198	99	1.91201518773e-06	2.0076159471164998e-05	0.085,0.107,0.117,0.093,0.042,0.057	0.015,0.007,0.025,0.029,0.042,0.065	0.053
2183	ENSG00000185627	PSMD13	chr11	+	244040	244216	244040	244075	244160	244216	2183	82,41,90,42,100,37	225,331,195,329,211,341	93,42,104,53,89,39	226,361,210,326,232,373	184	99	0.90696575317	1.0	0.164,0.062,0.199,0.064,0.203,0.055	0.181,0.059,0.21,0.08,0.171,0.053	-0.001
2184	ENSG00000185627	PSMD13	chr11	+	244040	244469	244040	244216	244425	244469	2184	5,6,4,6,1,1	511,486,520,518,549,510	11,10,6,5,5,4	565,574,604,566,584,585	198	99	1	1.0	0.005,0.006,0.004,0.006,0.001,0.001	0.01,0.009,0.005,0.004,0.004,0.003	-0.002
2212	ENSG00000177595	PIDD	chr11	-	799184	800244	799184	799565	799814	800244	2212	1,0,1,2,1,1	2,6,7,10,12,12	3,1,2,2,2,4	7,4,3,5,4,7	198	99	0.000470767471118	0.003295372297826	0.2,0.0,0.067,0.091,0.04,0.04	0.176,0.111,0.25,0.167,0.2,0.222	-0.115
2213	ENSG00000177595	PIDD	chr11	-	799814	800244	799814	800014	800130	800244	2213	1,1,0,0,2,0	7,7,13,15,7,11	5,5,0,2,1,0	1,4,8,7,7,4	198	99	0.00120132843941	0.0063069743069025	0.067,0.067,0.0,0.0,0.125,0.0	0.714,0.385,0.0,0.125,0.067,0.0	-0.172
2214	ENSG00000177595	PIDD	chr11	-	800761	801120	800761	800912	800984	801120	2214	0,1,2,4,2,2	10,4,2,2,8,9	3,3,1,1,1,0	10,7,3,3,10,7	171	99	0.509174987675	1.0	0.0,0.126,0.367,0.537,0.126,0.114	0.148,0.199,0.162,0.162,0.055,0.0	0.091
2215	ENSG00000177595	PIDD	chr11	-	800761	801120	800761	800912	801001	801120	2215	3,4,4,5,4,3	0,0,0,0,1,0	4,4,1,1,3,1	0,0,1,0,0,0	188	99	1	1.0	1.0,1.0,1.0,1.0,0.678,1.0	1.0,1.0,0.345,1.0,1.0,1.0	0.056
2216	ENSG00000177595	PIDD	chr11	-	800761	801120	800761	800912	801017	801120	2216	3,4,7,5,4,3	0,0,0,0,0,0	5,4,1,3,3,3	1,0,0,0,0,0	198	99	1	1.0	1.0,1.0,1.0,1.0,1.0,1.0	0.714,1.0,1.0,1.0,1.0,1.0	0.048
2217	ENSG00000177595	PIDD	chr11	-	801444	802090	801444	801624	801964	802090	2217	0,0,1,1,0,0	7,8,7,8,16,13	0,2,0,0,1,0	8,7,11,11,10,9	198	99	1	1.0	0.0,0.0,0.067,0.059,0.0,0.0	0.0,0.125,0.0,0.0,0.048,0.0	-0.008
2218	ENSG00000177595	PIDD	chr11	-	802681	803647	802681	802891	803173	803647	2218	3,3,4,3,6,5	5,6,13,9,10,6	8,9,1,1,5,9	8,8,5,5,6,4	198	99	0.1615529774	0.48465893219999995	0.231,0.2,0.133,0.143,0.231,0.294	0.333,0.36,0.091,0.091,0.294,0.529	-0.078
2431	ENSG00000070423	RNF126	chr19	-	648881	649748	648881	648975	649678	649748	2431	7,6,11,11,11,10	86,98,93,98,100,115	7,4,4,2,6,4	81,83,61,64,70,72	198	99	0.0403602971817	0.14126104013595	0.039,0.03,0.056,0.053,0.052,0.042	0.041,0.024,0.032,0.015,0.041,0.027	0.015
3588	ENSG00000177225	PDDC1	chr11	-	767224	770903	767224	770398	770678	770903	3588	173,162,153,143,200,188	0,0,0,0,3,1	112,108,77,72,102,74	0,0,0,1,0,0	198	99	1	1.0	1.0,1.0,1.0,1.0,0.971,0.989	1.0,1.0,1.0,0.973,1.0,1.0	-0.002
3689	ENSG00000185507	IRF7	chr11	-	613784	614037	613784	613865	613950	614037	3689	3,4,2,4,2,4	5,4,2,1,0,0	8,9,4,4,3,3	1,1,2,2,3,5	184	99	0.95066736869	1.0	0.244,0.35,0.35,0.683,1.0,1.0	0.811,0.829,0.518,0.518,0.35,0.244	0.059
3690	ENSG00000185507	IRF7	chr11	-	615096	615647	615096	615259	615344	615647	3690	4,4,2,5,4,3	0,1,2,1,0,0	9,7,5,6,4,4	5,5,8,8,9,5	184	99	1.27393124272e-07	1.783503739808e-06	1.0,0.683,0.35,0.729,1.0,1.0	0.492,0.43,0.252,0.288,0.193,0.301	0.468
3855	ENSG00000184363	PKP3	chr11	+	394242	394524	394242	394334	394508	394524	3855	2,3,4,5,6,5	0,1,0,0,0,0	4,4,2,2,5,9	0,0,0,0,0,0	198	99	1	1.0	1.0,0.6,1.0,1.0,1.0,1.0	1.0,1.0,1.0,1.0,1.0,1.0	-0.067
4040	ENSG00000214063	TSPAN4	chr11	+	864436	865825	864436	864511	865693	865825	4040	9,4,10,5,9,10	9,6,7,8,12,10	18,9,7,9,15,13	4,4,3,5,2,3	198	99	5.45543670198e-05	0.00045825668296632	0.333,0.25,0.417,0.238,0.273,0.333	0.692,0.529,0.538,0.474,0.789,0.684	-0.31
4041	ENSG00000214063	TSPAN4	chr11	+	865512	865825	865512	865614	865693	865825	4041	10,5,14,12,11,13	149,155,135,118,173,167	18,13,8,9,15,12	142,143,132,150,162,164	178	99	0.416942041239	1.0	0.036,0.018,0.055,0.054,0.034,0.041	0.066,0.048,0.033,0.032,0.049,0.039	-0.005
5434	ENSG00000177042	TMEM80	chr11	+	698868	700235	698868	698888	700141	700235	5434	4,6,9,12,6,3	6,18,21,27,10,18	11,9,8,10,8,12	11,12,12,21,9,15	198	99	0.0196439568109	0.08250461860578	0.25,0.143,0.176,0.182,0.231,0.077	0.333,0.273,0.25,0.192,0.308,0.286	-0.097
5599	ENSG00000107104	KANK1	chr9	+	732377	734835	732377	732617	734747	734835	5599	4,3,1,1,2,1	5,5,8,8,3,3	5,3,3,2,1,1	4,11,6,10,10,11	198	99	0.862403208181	1.0	0.286,0.231,0.059,0.059,0.25,0.143	0.385,0.12,0.2,0.091,0.048,0.043	0.023
5603	ENSG00000120217	CD274	chr9	+	5462833	5463121	5462833	5462968	5463074	5463121	5603	36,29,39,32,26,32	2,2,1,1,1,2	25,18,22,26,22,21	1,1,2,2,2,1	198	99	1	1.0	0.9,0.879,0.951,0.941,0.929,0.889	0.926,0.9,0.846,0.867,0.846,0.913	0.032
5695	ENSG00000177685	EFCAB4A	chr11	+	830249	830713	830249	830337	830620	830713	5695	24,23,18,31,35,35	3,2,6,4,1,1	33,40,44,45,42,42	6,9,5,6,7,9	198	99	0.0519387225835	0.16780202680823075	0.8,0.852,0.6,0.795,0.946,0.946	0.733,0.69,0.815,0.789,0.75,0.7	0.077
5696	ENSG00000177685	EFCAB4A	chr11	+	830620	831295	830620	830713	831223	831295	5696	10,13,12,12,15,11	31,32,33,35,37,39	44,44,23,17,36,37	30,35,37,32,33,37	198	99	1.15544322998e-07	1.783503739808e-06	0.139,0.169,0.154,0.146,0.169,0.124	0.423,0.386,0.237,0.21,0.353,0.333	-0.173
5697	ENSG00000177685	EFCAB4A	chr11	+	830865	831295	830865	831032	831223	831295	5697	11,16,19,17,17,13	4,7,6,5,5,5	45,44,35,28,44,45	12,13,9,12,7,7	198	99	0.282379586757	0.7906628429196	0.579,0.533,0.613,0.63,0.63,0.565	0.652,0.629,0.66,0.538,0.759,0.763	-0.075
5905	ENSG00000023191	RNH1	chr11	-	499014	499999	499014	499185	499828	499999	5905	10,6,6,9,7,12	237,308,295,351,276,368	4,7,6,6,11,11	262,332,256,302,297,378	198	99	0.635015292287	1.0	0.021,0.01,0.01,0.013,0.013,0.016	0.008,0.01,0.012,0.01,0.018,0.014	0.002
5952	ENSG00000142102	ATHL1	chr11	+	290677	292095	290677	291113	291975	292095	5952	0,0,0,1,0,0	0,0,2,2,0,0	0,0,1,0,0,1	0,0,0,0,0,0	198	99	1	1.0	NA,NA,0.0,0.2,NA,NA	NA,NA,1.0,NA,NA,1.0	-0.9
5959	ENSG00000174775	HRAS	chr11	-	532241	532755	532241	532522	532630	532755	5959	86,107,80,73,88,84	163,152,198,178,232,210	41,45,39,43,53,58	229,190,207,176,209,206	198	99	1.77100556442e-11	7.438223370564e-10	0.209,0.26,0.168,0.17,0.159,0.167	0.082,0.106,0.086,0.109,0.113,0.123	0.086
5960	ENSG00000099849	RASSF7	chr11	+	563188	563478	563188	563317	563395	563478	5960	18,21,27,31,21,22	1,1,1,2,1,0	33,41,27,30,22,42	1,2,1,1,0,0	177	99	1	1.0	0.91,0.922,0.938,0.897,0.922,1.0	0.949,0.92,0.938,0.944,1.0,1.0	-0.027
5962	ENSG00000177106	EPS8L2	chr11	+	709552	710486	709552	709608	710421	710486	5962	0,0,0,0,0,0	0,0,3,3,0,0	1,1,0,0,2,2	2,3,0,0,1,1	198	99	1	1.0	NA,NA,0.0,0.0,NA,NA	0.2,0.143,NA,NA,0.5,0.5	-0.336
5963	ENSG00000177666	PNPLA2	chr11	+	823693	824130	823693	823855	823997	824130	5963	0,0,1,0,0,0	24,24,23,26,18,26	1,1,0,0,3,3	14,16,20,24,26,35	198	99	0.521086175406	1.0	0.0,0.0,0.021,0.0,0.0,0.0	0.034,0.03,0.0,0.0,0.055,0.041	-0.023
5964	ENSG00000177697	CD151	chr11	+	836250	836843	836250	836442	836768	836843	5964	37,51,40,54,46,42	1094,1003,1012,939,1194,1066	35,39,42,47,70,66	834,759,752,704,940,917	198	99	0.000990984700655	0.00594590820393	0.017,0.025,0.019,0.028,0.019,0.019	0.021,0.025,0.027,0.032,0.036,0.035	-0.008
5965	ENSG00000177830	CHID1	chr11	-	869213	869956	869213	869345	869857	869956	5965	118,95,122,88,147,108	1,1,0,0,0,0	123,85,120,106,157,102	1,1,1,1,1,0	198	99	1	1.0	0.983,0.979,1.0,1.0,1.0,1.0	0.984,0.977,0.984,0.981,0.987,1.0	0.008

## Sheet: RI.MATS.JCEC
ID	GeneID	geneSymbol	chr	strand	riExonStart_0base	riExonEnd	upstreamES	upstreamEE	downstreamES	downstreamEE	ID2	IJC_SAMPLE_1	SJC_SAMPLE_1	IJC_SAMPLE_2	SJC_SAMPLE_2	IncFormLen	SkipFormLen	PValue	FDR	IncLevel1	IncLevel2	IncLevelDifference
1008	ENSG00000198858	R3HDM4	chr19	-	901975	902434	901975	902130	902241	902434	1008	2,2,3,4,2,5	0,0,2,1,3,1	4,3,5,5,1,1	0,0,1,2,1,1	210	99	0.316304448867	0.738043714023	1.0,1.0,0.414,0.653,0.239,0.702	1.0,1.0,0.702,0.541,0.32,0.32	0.021
1009	ENSG00000175221	MED16	chr19	-	867962	868499	867962	868251	868415	868499	1009	59,60,73,74,55,53	0,0,0,0,0,0	54,54,70,70,75,75	2,2,3,0,2,2	263	99	0.0052436365483	0.022023273502860003	1.0,1.0,1.0,1.0,1.0,1.0	0.91,0.91,0.898,1.0,0.934,0.934	0.069
1011	ENSG00000011304	PTBP1	chr19	+	804035	804438	804035	804208	804291	804438	1011	22,15,31,19,25,16	284,285,319,306,376,335	16,14,10,10,22,12	185,178,199,190,219,197	182	99	0.818125710571	1.0	0.04,0.028,0.05,0.033,0.035,0.025	0.045,0.041,0.027,0.028,0.052,0.032	-0.002
1012	ENSG00000011304	PTBP1	chr19	+	804291	804702	804291	804438	804531	804702	1012	1,3,1,0,4,2	212,188,236,194,215,170	4,3,0,0,0,0	133,113,117,105,146,115	192	99	1	1.0	0.002,0.008,0.002,0.0,0.01,0.006	0.015,0.014,0.0,0.0,0.0,0.0	-0.0
1013	ENSG00000011304	PTBP1	chr19	+	804291	804702	804291	804438	804540	804702	1013	15,30,12,32,17,26	2,2,0,0,1,1	13,14,11,21,12,16	1,1,1,1,0,1	201	99	1	1.0	0.787,0.881,1.0,1.0,0.893,0.928	0.865,0.873,0.844,0.912,1.0,0.887	0.018
1014	ENSG00000011304	PTBP1	chr19	+	808359	808762	808359	808452	808545	808762	1014	5,4,2,1,2,3	203,260,199,263,235,281	3,3,1,1,4,5	134,174,141,179,146,206	192	99	1	1.0	0.013,0.008,0.005,0.002,0.004,0.005	0.011,0.009,0.004,0.003,0.014,0.012	-0.003
1015	ENSG00000129946	SHC2	chr19	-	436379	436683	436379	436431	436629	436683	1015	0,0,1,1,0,0	1,1,0,0,0,0	0,0,0,0,0,0	0,0,1,1,1,1	297	99	1	1.0	0.0,0.0,1.0,1.0,NA,NA	NA,NA,0.0,0.0,0.0,0.0	0.5
1135	ENSG00000132199	ENOSF1	chr18	-	690548	691276	690548	690631	691203	691276	1135	50,49,34,40,46,45	12,8,6,7,9,10	42,44,39,38,83,84	13,11,13,10,9,7	671	99	0.880066624919	1.0	0.381,0.475,0.455,0.457,0.43,0.399	0.323,0.371,0.307,0.359,0.576,0.639	0.004
1137	ENSG00000079134	THOC1	chr18	-	224923	225403	224923	224994	225088	225403	1137	1,5,7,9,6,7	65,58,67,79,50,52	4,4,6,4,5,6	37,37,53,55,42,52	193	99	0.899391643594	1.0	0.008,0.042,0.051,0.055,0.058,0.065	0.053,0.053,0.055,0.036,0.058,0.056	-0.005
1138	ENSG00000079134	THOC1	chr18	-	224923	225403	224923	224994	225336	225403	1138	14,18,17,17,14,16	0,0,0,0,0,0	12,11,14,15,19,17	0,0,0,0,1,1	441	99	1	1.0	1.0,1.0,1.0,1.0,1.0,1.0	1.0,1.0,1.0,1.0,0.81,0.792	0.066
1139	ENSG00000079134	THOC1	chr18	-	225088	225403	225088	225139	225336	225403	1139	16,16,13,14,9,10	56,61,50,77,54,59	11,12,10,12,17,14	32,47,53,52,35,36	296	99	0.115513897302	0.3234389124456	0.087,0.081,0.08,0.057,0.053,0.054	0.103,0.079,0.059,0.072,0.14,0.115	-0.026
1140	ENSG00000101557	USP14	chr18	+	209970	210493	209970	210031	210385	210493	1140	20,21,21,18,13,14	59,46,49,44,68,58	7,7,8,10,14,16	66,69,97,84,46,43	453	99	1.99781059669e-05	0.00020977011265245	0.069,0.091,0.086,0.082,0.04,0.05	0.023,0.022,0.018,0.025,0.062,0.075	0.032
2183	ENSG00000185627	PSMD13	chr11	+	244040	244216	244040	244075	244160	244216	2183	82,41,90,42,100,37	225,331,195,329,211,341	93,42,104,53,90,40	226,361,210,326,232,373	184	99	0.877725231887	1.0	0.164,0.062,0.199,0.064,0.203,0.055	0.181,0.059,0.21,0.08,0.173,0.055	-0.002
2184	ENSG00000185627	PSMD13	chr11	+	244040	244469	244040	244216	244425	244469	2184	5,6,4,6,4,4	511,486,520,518,549,510	12,12,6,5,8,6	565,574,604,566,584,585	308	99	1	1.0	0.003,0.004,0.002,0.004,0.002,0.003	0.007,0.007,0.003,0.003,0.004,0.003	-0.001
2212	ENSG00000177595	PIDD	chr11	-	799184	800244	799184	799565	799814	800244	2212	1,0,3,3,1,1	2,6,7,10,12,12	3,3,2,2,2,4	7,4,3,5,4,7	348	99	0.00912591070172	0.03194068745602	0.125,0.0,0.109,0.079,0.023,0.023	0.109,0.176,0.159,0.102,0.125,0.14	-0.075
2213	ENSG00000177595	PIDD	chr11	-	799814	800244	799814	800014	800130	800244	2213	1,1,0,0,2,0	7,7,13,15,7,11	5,5,0,2,1,0	1,4,8,7,7,4	215	99	0.00143122773542	0.009338880652680001	0.062,0.062,0.0,0.0,0.116,0.0	0.697,0.365,0.0,0.116,0.062,0.0	-0.167
2214	ENSG00000177595	PIDD	chr11	-	800761	801120	800761	800912	800984	801120	2214	0,1,2,4,2,2	10,4,2,2,8,9	3,3,1,1,1,0	10,7,3,3,10,7	171	99	0.509174987675	1.0	0.0,0.126,0.367,0.537,0.126,0.114	0.148,0.199,0.162,0.162,0.055,0.0	0.091
2215	ENSG00000177595	PIDD	chr11	-	800761	801120	800761	800912	801001	801120	2215	3,4,4,5,4,3	0,0,0,0,1,0	4,4,1,1,3,1	0,0,1,0,0,0	188	99	1	1.0	1.0,1.0,1.0,1.0,0.678,1.0	1.0,1.0,0.345,1.0,1.0,1.0	0.056
2216	ENSG00000177595	PIDD	chr11	-	800761	801120	800761	800912	801017	801120	2216	3,4,7,5,4,3	0,0,0,0,0,0	5,4,1,3,3,3	1,0,0,0,0,0	204	99	1	1.0	1.0,1.0,1.0,1.0,1.0,1.0	0.708,1.0,1.0,1.0,1.0,1.0	0.049
2217	ENSG00000177595	PIDD	chr11	-	801444	802090	801444	801624	801964	802090	2217	0,0,2,2,0,0	7,8,7,8,16,13	4,5,0,0,1,0	8,7,11,11,10,9	439	99	0.432857497514	0.9090007447794	0.0,0.0,0.061,0.053,0.0,0.0	0.101,0.139,0.0,0.0,0.022,0.0	-0.025
2218	ENSG00000177595	PIDD	chr11	-	802681	803647	802681	802891	803173	803647	2218	6,6,6,5,7,6	5,6,13,9,10,6	12,14,3,3,6,10	8,8,5,5,6,4	381	99	0.0898858553642	0.2904004557920308	0.238,0.206,0.107,0.126,0.154,0.206	0.28,0.313,0.135,0.135,0.206,0.394	-0.071
2431	ENSG00000070423	RNF126	chr19	-	648881	649748	648881	648975	649678	649748	2431	48,47,45,46,40,41	86,98,93,98,100,115	22,14,18,16,32,31	81,83,61,64,70,72	802	99	0.00266768419081	0.012449192890446667	0.064,0.056,0.056,0.055,0.047,0.042	0.032,0.02,0.035,0.03,0.053,0.05	0.017
3588	ENSG00000177225	PDDC1	chr11	-	767224	770903	767224	770398	770678	770903	3588	282,264,238,241,313,307	0,0,0,0,3,1	175,160,122,120,168,150	0,0,0,1,0,0	379	99	1	1.0	1.0,1.0,1.0,1.0,0.965,0.988	1.0,1.0,1.0,0.969,1.0,1.0	-0.003
3689	ENSG00000185507	IRF7	chr11	-	613784	614037	613784	613865	613950	614037	3689	3,4,2,4,2,4	5,4,2,1,0,0	8,9,4,4,3,3	1,1,2,2,3,5	184	99	0.95066736869	1.0	0.244,0.35,0.35,0.683,1.0,1.0	0.811,0.829,0.518,0.518,0.35,0.244	0.059
3690	ENSG00000185507	IRF7	chr11	-	615096	615647	615096	615259	615344	615647	3690	4,4,2,5,4,3	0,1,2,1,0,0	9,7,5,6,4,4	5,5,8,8,9,5	184	99	1.27393124272e-07	1.783503739808e-06	1.0,0.683,0.35,0.729,1.0,1.0	0.492,0.43,0.252,0.288,0.193,0.301	0.468
3855	ENSG00000184363	PKP3	chr11	+	394242	394524	394242	394334	394508	394524	3855	2,3,4,5,6,5	0,1,0,0,0,0	4,4,2,2,5,9	0,0,0,0,0,0	273	99	1	1.0	1.0,0.521,1.0,1.0,1.0,1.0	1.0,1.0,1.0,1.0,1.0,1.0	-0.08
4040	ENSG00000214063	TSPAN4	chr11	+	864436	865825	864436	864511	865693	865825	4040	38,36,51,50,38,43	9,6,7,8,12,10	50,40,36,36,49,50	4,4,3,5,2,3	1281	99	0.00155648010878	0.009338880652680001	0.246,0.317,0.36,0.326,0.197,0.249	0.491,0.436,0.481,0.358,0.654,0.563	-0.215
4041	ENSG00000214063	TSPAN4	chr11	+	865512	865825	865512	865614	865693	865825	4041	10,5,14,12,11,13	149,155,135,118,173,167	18,13,8,9,15,12	142,143,132,150,162,164	178	99	0.416942041239	0.9090007447794	0.036,0.018,0.055,0.054,0.034,0.041	0.066,0.048,0.033,0.032,0.049,0.039	-0.005
5434	ENSG00000177042	TMEM80	chr11	+	698868	700235	698868	698888	700141	700235	5434	31,34,37,42,25,23	6,18,21,27,10,18	45,46,35,35,54,58	11,12,12,21,9,15	1352	99	0.00689132749381	0.026312341340001818	0.274,0.122,0.114,0.102,0.155,0.086	0.231,0.219,0.176,0.109,0.305,0.221	-0.068
5599	ENSG00000107104	KANK1	chr9	+	732377	734835	732377	732617	734747	734835	5599	15,14,15,16,19,17	5,5,8,8,3,3	12,10,9,9,13,13	4,11,6,10,10,11	2229	99	0.00250228381712	0.012449192890446667	0.118,0.111,0.077,0.082,0.22,0.201	0.118,0.039,0.062,0.038,0.055,0.05	0.075
5603	ENSG00000120217	CD274	chr9	+	5462833	5463121	5462833	5462968	5463074	5463121	5603	36,29,39,32,27,32	2,2,1,1,1,2	25,18,22,26,22,21	1,1,2,2,2,1	205	99	1	1.0	0.897,0.875,0.95,0.939,0.929,0.885	0.924,0.897,0.842,0.863,0.842,0.91	0.033
5695	ENSG00000177685	EFCAB4A	chr11	+	830249	830713	830249	830337	830620	830713	5695	38,40,29,45,51,57	3,2,6,4,1,1	69,81,60,66,67,78	6,9,5,6,7,9	382	99	0.101054115125	0.303162345375	0.767,0.838,0.556,0.745,0.93,0.937	0.749,0.7,0.757,0.74,0.713,0.692	0.07
5696	ENSG00000177685	EFCAB4A	chr11	+	830620	831295	830620	830713	831223	831295	5696	25,28,34,32,33,32	31,32,33,35,37,39	93,98,66,63,83,93	30,35,37,32,33,37	609	99	1.56663571005e-12	6.579869982209999e-11	0.116,0.125,0.143,0.129,0.127,0.118	0.335,0.313,0.225,0.242,0.29,0.29	-0.156
5697	ENSG00000177685	EFCAB4A	chr11	+	830865	831295	830865	831032	831223	831295	5697	11,16,22,23,20,19	4,7,6,5,5,5	50,53,39,34,51,60	12,13,9,12,7,7	290	99	0.271262037451	0.6701767984083531	0.484,0.438,0.556,0.611,0.577,0.565	0.587,0.582,0.597,0.492,0.713,0.745	-0.081
5905	ENSG00000023191	RNH1	chr11	-	499014	499999	499014	499185	499828	499999	5905	40,40,43,45,58,62	237,308,295,351,276,368	31,35,28,28,61,62	262,332,256,302,297,378	742	99	0.136252595215	0.35766306243937496	0.022,0.017,0.019,0.017,0.027,0.022	0.016,0.014,0.014,0.012,0.027,0.021	0.003
5952	ENSG00000142102	ATHL1	chr11	+	290677	292095	290677	291113	291975	292095	5952	1,1,0,1,0,0	0,0,2,2,0,0	1,1,3,2,1,2	0,0,0,0,0,0	961	99	1	1.0	1.0,1.0,0.0,0.049,NA,NA	1.0,1.0,1.0,1.0,1.0,1.0	-0.488
5959	ENSG00000174775	HRAS	chr11	-	532241	532755	532241	532522	532630	532755	5959	86,107,80,73,89,85	163,152,198,178,232,210	42,46,40,44,53,59	229,190,207,176,209,206	207	99	2.91611179648e-11	6.123834772608e-10	0.201,0.252,0.162,0.164,0.155,0.162	0.081,0.104,0.085,0.107,0.108,0.12	0.082
5960	ENSG00000099849	RASSF7	chr11	+	563188	563478	563188	563317	563395	563478	5960	18,21,27,31,21,22	1,1,1,2,1,0	33,41,27,30,23,42	1,2,1,1,0,0	177	99	1	1.0	0.91,0.922,0.938,0.897,0.922,1.0	0.949,0.92,0.938,0.944,1.0,1.0	-0.027
5962	ENSG00000177106	EPS8L2	chr11	+	709552	710486	709552	709608	710421	710486	5962	0,0,1,1,0,0	0,0,3,3,0,0	2,4,2,2,5,5	2,3,0,0,1,1	912	99	1	1.0	NA,NA,0.035,0.035,NA,NA	0.098,0.126,1.0,1.0,0.352,0.352	-0.453
5963	ENSG00000177666	PNPLA2	chr11	+	823693	824130	823693	823855	823997	824130	5963	0,0,1,0,0,0	24,24,23,26,18,26	1,1,0,0,3,3	14,16,20,24,26,35	241	99	0.943591976093	1.0	0.0,0.0,0.018,0.0,0.0,0.0	0.029,0.025,0.0,0.0,0.045,0.034	-0.019
5964	ENSG00000177697	CD151	chr11	+	836250	836843	836250	836442	836768	836843	5964	50,65,53,66,57,57	1094,1003,1012,939,1194,1066	45,52,54,58,91,100	834,759,752,704,940,917	425	99	9.68666892051e-05	0.00081368018932284	0.011,0.015,0.012,0.016,0.011,0.012	0.012,0.016,0.016,0.019,0.022,0.025	-0.005
5965	ENSG00000177830	CHID1	chr11	-	869213	869956	869213	869345	869857	869956	5965	160,146,167,138,200,165	1,1,0,0,0,0	162,130,151,135,192,137	1,1,1,1,1,0	611	99	1	1.0	0.963,0.959,1.0,1.0,1.0,1.0	0.963,0.955,0.961,0.956,0.969,1.0	0.02

## Sheet: SE.MATS.JC
ID	GeneID	geneSymbol	chr	strand	exonStart_0base	exonEnd	upstreamES	upstreamEE	downstreamES	downstreamEE	ID2	IJC_SAMPLE_1	SJC_SAMPLE_1	IJC_SAMPLE_2	SJC_SAMPLE_2	IncFormLen	SkipFormLen	PValue	FDR	IncLevel1	IncLevel2	IncLevelDifference
3611	ENSG00000065268	WDR18	chr19	+	985864	985975	984330	984563	989761	989895	3611	126,143,144,139,145,143	0,0,3,1,0,0	78,72,89,84,95,97	0,0,1,1,0,0	198	99	1	1	1.0,1.0,0.96,0.986,1.0,1.0	1.0,1.0,0.978,0.977,1.0,1.0	-0.002
3613	ENSG00000198858	R3HDM4	chr19	-	899600	899686	899439	899495	900060	900146	3613	59,55,64,60,66,69	0,0,0,0,0,0	61,56,36,40,61,60	1,1,0,0,0,0	185	99	1	1	1.0,1.0,1.0,1.0,1.0,1.0	0.97,0.968,1.0,1.0,1.0,1.0	0.01
3614	ENSG00000198858	R3HDM4	chr19	-	901419	901546	900828	900952	901975	902434	3614	18,27,35,52,32,48	4,5,6,11,12,13	30,39,17,30,25,38	8,5,4,4,7,7	198	99	0.387174	1	0.692,0.73,0.745,0.703,0.571,0.649	0.652,0.796,0.68,0.789,0.641,0.731	-0.033
3615	ENSG00000198858	R3HDM4	chr19	-	901421	901546	900819	900952	901975	902067	3615	71,77,103,99,94,100	4,5,6,11,12,13	77,81,60,65,74,76	8,5,4,4,7,7	198	99	0.474	1	0.899,0.885,0.896,0.818,0.797,0.794	0.828,0.89,0.882,0.89,0.841,0.844	-0.014
3616	ENSG00000198858	R3HDM4	chr19	-	902241	902434	901975	902130	913086	913204	3616	0,0,2,1,3,1	9,14,19,27,19,26	0,1,1,2,1,1	11,16,11,15,13,18	198	99	1	1	0.0,0.0,0.05,0.018,0.073,0.019	0.0,0.03,0.043,0.062,0.037,0.027	-0.007
3617	ENSG00000198858	R3HDM4	chr19	-	902518	902627	901975	902434	913086	913204	3617	1,1,2,3,3,6	0,0,0,0,0,0	0,0,0,0,0,0	0,1,0,0,0,0	198	99	1	1	1.0,1.0,1.0,1.0,1.0,1.0	NA,0.0,NA,NA,NA,NA	1.0
3619	ENSG00000175221	MED16	chr19	-	871925	872118	871036	871253	873448	873582	3619	71,59,84,80,91,71	2,2,1,1,3,2	65,54,90,74,97,86	2,2,2,2,2,1	198	99	0.97067	1	0.947,0.937,0.977,0.976,0.938,0.947	0.942,0.931,0.957,0.949,0.96,0.977	0.001
3621	ENSG00000175221	MED16	chr19	-	873448	873582	871036	871253	875243	875454	3621	51,51,40,42,43,47	0,0,0,0,0,0	40,47,38,42,53,56	0,0,0,0,1,0	198	99	1	1	1.0,1.0,1.0,1.0,1.0,1.0	1.0,1.0,1.0,1.0,0.964,1.0	0.006
3622	ENSG00000175221	MED16	chr19	-	876973	877180	875243	875454	879936	880148	3622	52,61,51,64,65,94	2,6,1,3,6,6	48,63,43,62,59,79	3,3,3,4,1,3	198	99	0.376059	1	0.929,0.836,0.962,0.914,0.844,0.887	0.889,0.913,0.878,0.886,0.967,0.929	-0.015
3623	ENSG00000175221	MED16	chr19	-	879936	880148	875243	875454	893085	893200	3623	2,6,2,4,6,6	0,0,0,0,0,0	3,3,3,4,1,3	0,0,0,0,0,1	198	99	1	1	1.0,1.0,1.0,1.0,1.0,1.0	1.0,1.0,1.0,1.0,1.0,0.6	0.067
3624	ENSG00000175221	MED16	chr19	-	881558	881714	879936	880148	884902	885008	3624	107,103,130,118,124,105	0,0,0,1,2,0	93,98,103,93,98,80	1,0,2,0,1,1	198	99	1	1	1.0,1.0,1.0,0.983,0.969,1.0	0.979,1.0,0.963,1.0,0.98,0.976	0.009
3626	ENSG00000175221	MED16	chr19	-	889637	889807	885769	886201	890136	890244	3626	85,86,79,73,97,97	3,4,3,2,4,2	111,101,79,69,101,96	1,1,4,4,2,2	198	99	0.297386	1	0.934,0.915,0.929,0.948,0.924,0.96	0.982,0.981,0.908,0.896,0.962,0.96	-0.013
3627	ENSG00000175221	MED16	chr19	-	890962	891149	890136	890244	893085	893158	3627	80,94,81,94,117,143	1,1,0,0,0,0	107,136,87,109,96,120	0,0,0,0,0,0	198	99	1	1	0.976,0.979,1.0,1.0,1.0,1.0	1.0,1.0,1.0,1.0,1.0,1.0	-0.007
3628	ENSG00000011304	PTBP1	chr19	+	799412	799443	797074	797505	803560	803636	3628	399,516,432,548,423,537	3,5,5,6,3,3	288,364,289,374,259,343	3,8,2,2,8,8	130	99	0.0404712	0.360018	0.99,0.987,0.985,0.986,0.991,0.993	0.987,0.972,0.991,0.993,0.961,0.97	0.01
3629	ENSG00000011304	PTBP1	chr19	+	799412	799443	797074	797505	808359	808762	3629	1,6,4,7,2,2	0,0,0,0,0,0	1,5,1,2,5,7	0,1,1,1,0,0	130	99	1	1	1.0,1.0,1.0,1.0,1.0,1.0	1.0,0.792,0.432,0.604,1.0,1.0	0.195
3630	ENSG00000011304	PTBP1	chr19	+	803560	803636	799412	799443	804035	804083	3630	604,700,644,759,628,755	0,0,0,0,0,0	430,491,433,498,422,503	0,0,1,1,0,0	175	99	1	1	1.0,1.0,1.0,1.0,1.0,1.0	1.0,1.0,0.996,0.996,1.0,1.0	0.001
3631	ENSG00000011304	PTBP1	chr19	+	804035	804208	803560	803636	804291	804438	3631	716,736,790,781,842,849	0,0,0,0,1,0	481,483,511,502,524,527	0,0,0,0,0,0	198	99	1	1	1.0,1.0,1.0,1.0,0.998,1.0	1.0,1.0,1.0,1.0,1.0,1.0	-0.0
3632	ENSG00000011304	PTBP1	chr19	+	804531	804702	804291	804438	804828	804939	3632	442,463,469,467,444,494	0,0,0,0,0,0	288,310,253,276,318,323	0,0,1,0,0,0	198	99	1	1	1.0,1.0,1.0,1.0,1.0,1.0	1.0,1.0,0.992,1.0,1.0,1.0	0.001
3633	ENSG00000011304	PTBP1	chr19	+	804540	804702	804291	804438	804828	804939	3633	232,277,233,273,230,325	0,0,0,0,0,0	156,198,137,172,172,209	0,0,1,0,0,0	198	99	1	1	1.0,1.0,1.0,1.0,1.0,1.0	1.0,1.0,0.986,1.0,1.0,1.0	0.002
3634	ENSG00000011304	PTBP1	chr19	+	805012	805187	804828	804939	805491	805569	3634	410,410,415,392,485,453	0,0,1,0,0,0	298,289,267,257,316,305	0,0,0,0,0,0	198	99	1	1	1.0,1.0,0.995,1.0,1.0,1.0	1.0,1.0,1.0,1.0,1.0,1.0	-0.001
3635	ENSG00000011304	PTBP1	chr19	+	805491	805569	805012	805187	806407	806556	3635	200,181,201,174,239,189	26,2,24,5,19,3	133,120,120,106,152,129	16,3,20,1,15,1	177	99	0.856644	1	0.811,0.981,0.824,0.951,0.876,0.972	0.823,0.957,0.77,0.983,0.85,0.986	0.008
3636	ENSG00000011304	PTBP1	chr19	+	805512	805569	805012	805187	806407	806556	3636	18,15,28,21,19,14	26,2,24,5,19,3	12,11,11,8,14,12	16,3,20,1,15,1	156	99	0.902118	1	0.305,0.826,0.425,0.727,0.388,0.748	0.322,0.699,0.259,0.835,0.372,0.884	0.008
3637	ENSG00000011304	PTBP1	chr19	+	806407	806556	805491	805569	807868	807902	3637	250,277,256,269,283,280	0,1,0,0,0,0	186,188,145,148,186,188	0,0,0,0,0,0	198	99	1	1	1.0,0.993,1.0,1.0,1.0,1.0	1.0,1.0,1.0,1.0,1.0,1.0	-0.001
3638	ENSG00000011304	PTBP1	chr19	+	807868	807902	799412	799443	808359	808452	3638	45,64,54,51,73,64	0,1,0,0,2,1	29,31,25,23,43,55	1,4,1,2,4,5	133	99	7.47772e-06	0.000186528	1.0,0.979,1.0,1.0,0.965,0.979	0.956,0.852,0.949,0.895,0.889,0.891	0.082
3639	ENSG00000011304	PTBP1	chr19	+	807868	807902	806407	806556	808359	808452	3639	199,261,203,246,222,257	2,4,6,7,4,6	135,161,108,126,156,194	2,2,3,4,2,2	133	99	0.254076	1	0.987,0.98,0.962,0.963,0.976,0.97	0.98,0.984,0.964,0.959,0.983,0.986	-0.003
3640	ENSG00000070404	FSTL3	chr19	+	681332	681560	680714	680774	681649	681673	3640	4,7,6,8,8,11	0,0,0,0,0,0	4,4,6,6,7,10	0,0,1,1,0,0	198	99	1	1	1.0,1.0,1.0,1.0,1.0,1.0	1.0,1.0,0.75,0.75,1.0,1.0	0.083
3641	ENSG00000099804	CDC34	chr19	+	535836	535923	531713	532108	536242	536278	3641	322,408,341,401,388,494	3,4,0,0,3,5	245,298,237,286,246,326	2,4,4,3,1,5	186	99	0.227679	1	0.983,0.982,1.0,1.0,0.986,0.981	0.985,0.975,0.969,0.981,0.992,0.972	0.01
3642	ENSG00000099804	CDC34	chr19	+	537012	537147	536242	536340	541338	542092	3642	409,453,427,460,483,519	0,1,0,0,0,0	284,287,266,320,346,365	0,0,1,1,0,1	198	99	1	1	1.0,0.996,1.0,1.0,1.0,1.0	1.0,1.0,0.993,0.994,1.0,0.995	0.002
3647	ENSG00000141934	PPAP2C	chr19	-	288019	288171	287473	287751	291284	291386	3647	111,144,105,113,101,139	0,0,0,0,0,0	94,112,71,83,121,138	0,2,0,0,0,0	198	99	1	1	1.0,1.0,1.0,1.0,1.0,1.0	1.0,0.966,1.0,1.0,1.0,1.0	0.006
3648	ENSG00000141934	PPAP2C	chr19	-	288019	288189	287473	287751	291284	291382	3648	81,95,73,63,57,78	0,0,0,0,0,0	65,70,53,58,89,87	0,2,0,0,0,0	198	99	1	1	1.0,1.0,1.0,1.0,1.0,1.0	1.0,0.946,1.0,1.0,1.0,1.0	0.009
4625	ENSG00000132199	ENOSF1	chr18	-	675320	675402	673858	674406	683245	683380	4625	62,68,58,57,69,63	0,0,1,0,0,0	64,64,36,38,41,40	0,0,0,0,0,0	181	99	1	1	1.0,1.0,0.969,1.0,1.0,1.0	1.0,1.0,1.0,1.0,1.0,1.0	-0.005
4626	ENSG00000132199	ENOSF1	chr18	-	677344	677444	675320	675402	677742	677872	4626	161,149,120,124,140,139	0,0,5,1,2,3	121,126,113,106,97,94	1,1,1,1,0,0	198	99	0.775689	1	1.0,1.0,0.923,0.984,0.972,0.959	0.984,0.984,0.983,0.981,1.0,1.0	-0.016
4627	ENSG00000132199	ENOSF1	chr18	-	677344	677444	675320	675402	678695	678737	4627	72,56,55,60,56,61	4,3,1,1,7,1	56,56,56,48,45,47	2,1,0,0,2,2	198	99	0.0141654	0.155129	0.9,0.903,0.965,0.968,0.8,0.968	0.933,0.966,1.0,1.0,0.918,0.922	-0.039
4628	ENSG00000132199	ENOSF1	chr18	-	677742	677872	675320	675402	678695	678737	4628	99,96,98,101,93,84	4,3,1,1,7,1	70,64,59,56,82,64	2,1,0,0,2,2	198	99	0.0324446	0.309949	0.925,0.941,0.98,0.981,0.869,0.977	0.946,0.97,1.0,1.0,0.953,0.941	-0.023
4629	ENSG00000132199	ENOSF1	chr18	-	677742	677872	675320	675402	683245	683380	4629	1,2,7,3,6,7	5,5,2,2,2,1	1,1,6,6,5,4	5,4,3,0,0,0	198	99	0.208878	1	0.091,0.167,0.636,0.429,0.6,0.778	0.091,0.111,0.5,1.0,1.0,1.0	-0.167
4630	ENSG00000132199	ENOSF1	chr18	-	677742	677872	677344	677444	678695	678737	4630	186,188,161,163,176,160	0,0,1,1,2,2	136,132,118,115,135,111	0,0,2,1,0,0	198	99	1	1	1.0,1.0,0.988,0.988,0.978,0.976	1.0,1.0,0.967,0.983,1.0,1.0	-0.003
4631	ENSG00000132199	ENOSF1	chr18	-	678695	678737	675320	675402	683245	683380	4631	15,32,26,19,25,26	5,5,2,2,2,1	13,17,6,8,17,24	5,4,3,0,0,0	141	99	0.396759	1	0.678,0.818,0.901,0.87,0.898,0.948	0.646,0.749,0.584,1.0,1.0,1.0	0.022
4632	ENSG00000132199	ENOSF1	chr18	-	678695	678737	677742	677872	683245	683380	4632	118,128,121,124,112,108	1,3,3,3,4,5	84,78,68,64,103,88	1,1,5,5,5,4	141	99	0.177671	1	0.988,0.968,0.966,0.967,0.952,0.938	0.983,0.982,0.905,0.9,0.935,0.939	0.022
4633	ENSG00000132199	ENOSF1	chr18	-	690548	690745	688573	688608	712503	712607	4633	89,81,71,101,100,101	0,0,0,0,0,0	73,74,61,57,69,83	0,0,0,0,0,1	198	99	1	1	1.0,1.0,1.0,1.0,1.0,1.0	1.0,1.0,1.0,1.0,1.0,0.976	0.004
4634	ENSG00000132199	ENOSF1	chr18	-	691067	691106	690548	690631	691203	691276	4634	107,119,89,93,113,118	12,8,6,7,9,10	58,70,75,89,86,86	13,11,13,10,9,7	138	99	0.0132933	0.149217	0.865,0.914,0.914,0.905,0.9,0.894	0.762,0.82,0.805,0.865,0.873,0.898	0.062
4635	ENSG00000132199	ENOSF1	chr18	-	691067	691106	690548	690631	693881	693908	4635	21,18,19,17,35,27	1,1,0,0,0,0	18,13,11,15,20,12	0,0,0,0,0,0	138	99	1	1	0.938,0.928,1.0,1.0,1.0,1.0	1.0,1.0,1.0,1.0,1.0,1.0	-0.022
4636	ENSG00000132199	ENOSF1	chr18	-	691067	691106	690548	690745	693881	693908	4636	1,1,0,1,1,0	0,0,0,0,2,2	2,1,0,0,0,0	0,0,0,0,1,1	138	99	1	1	1.0,1.0,NA,1.0,0.264,0.0	1.0,1.0,NA,NA,0.0,0.0	0.153
4637	ENSG00000132199	ENOSF1	chr18	-	691203	691276	690548	690631	693881	693908	4637	26,33,30,35,27,39	1,1,0,0,0,0	36,35,28,32,18,39	0,0,0,0,0,0	172	99	1	1	0.937,0.95,1.0,1.0,1.0,1.0	1.0,1.0,1.0,1.0,1.0,1.0	-0.019
4638	ENSG00000132199	ENOSF1	chr18	-	691203	691276	691067	691106	693881	693908	4638	97,128,90,101,93,118	2,3,1,1,2,1	65,80,78,96,68,104	2,0,0,0,0,1	172	99	0.582869	1	0.965,0.961,0.981,0.983,0.964,0.985	0.949,1.0,1.0,1.0,1.0,0.984	-0.016
4639	ENSG00000132199	ENOSF1	chr18	-	692769	693175	691067	691106	693881	693908	4639	1,1,1,1,2,2	2,3,1,1,2,1	0,0,4,3,2,1	2,0,0,0,0,1	198	99	1	1	0.2,0.143,0.333,0.333,0.333,0.5	0.0,NA,1.0,1.0,1.0,0.333	-0.36
4640	ENSG00000132199	ENOSF1	chr18	-	692769	693175	691242	691276	693881	693908	4640	1,1,2,3,2,2	72,77,59,60,64,70	0,1,4,2,5,4	57,57,55,64,41,61	198	99	0.278608	1	0.007,0.006,0.017,0.024,0.015,0.014	0.0,0.009,0.035,0.015,0.057,0.032	-0.011
4641	ENSG00000132199	ENOSF1	chr18	-	693881	693908	690548	691276	694247	694334	4641	83,87,74,77,80,94	0,0,0,0,0,0	58,65,64,77,52,70	1,1,0,0,0,0	126	99	1	1	1.0,1.0,1.0,1.0,1.0,1.0	0.979,0.981,1.0,1.0,1.0,1.0	0.007
4642	ENSG00000132199	ENOSF1	chr18	-	694247	694334	690548	691276	712503	712648	4642	2,1,3,3,3,4	0,0,0,0,2,1	2,3,0,1,4,4	0,0,0,0,0,0	186	99	1	1	1.0,1.0,1.0,1.0,0.444,0.68	1.0,1.0,NA,1.0,1.0,1.0	-0.146
4643	ENSG00000132199	ENOSF1	chr18	-	697239	697355	694247	694334	706469	706578	4643	159,154,150,155,155,161	3,5,5,6,5,6	109,111,112,111,128,135	7,4,1,1,7,5	198	99	0.81426	1	0.964,0.939,0.938,0.928,0.939,0.931	0.886,0.933,0.982,0.982,0.901,0.931	0.004
4644	ENSG00000132199	ENOSF1	chr18	-	697239	697355	694247	694334	712503	712607	4644	87,65,100,82,100,88	4,2,3,4,3,5	70,52,69,54,73,63	1,2,0,1,4,4	198	99	0.217672	1	0.916,0.942,0.943,0.911,0.943,0.898	0.972,0.929,1.0,0.964,0.901,0.887	-0.017
4645	ENSG00000132199	ENOSF1	chr18	-	706469	706578	694247	694334	712503	712523	4645	21,34,26,34,26,37	4,2,3,4,3,5	28,30,22,28,26,33	1,2,0,1,4,4	198	99	0.0830269	0.621318	0.724,0.895,0.812,0.81,0.812,0.787	0.933,0.882,1.0,0.933,0.765,0.805	-0.08
4646	ENSG00000132199	ENOSF1	chr18	-	706469	706578	697239	697355	712503	712523	4646	86,118,74,108,76,106	0,0,4,7,1,2	59,85,63,84,74,100	0,1,0,0,1,1	198	99	0.0113615	0.140865	1.0,1.0,0.902,0.885,0.974,0.964	1.0,0.977,1.0,1.0,0.974,0.98	-0.034
4653	ENSG00000079134	THOC1	chr18	-	225088	225139	224923	224994	225336	225403	4653	78,81,78,95,70,75	0,0,0,0,0,0	48,54,78,72,52,64	0,0,0,0,1,1	150	99	1	1	1.0,1.0,1.0,1.0,1.0,1.0	1.0,1.0,1.0,1.0,0.972,0.977	0.009
4654	ENSG00000079134	THOC1	chr18	-	254272	254355	252538	252612	259179	259275	4654	99,99,88,91,106,96	0,0,3,1,0,0	71,67,69,66,87,82	0,0,0,0,0,0	182	99	1	1	1.0,1.0,0.941,0.98,1.0,1.0	1.0,1.0,1.0,1.0,1.0,1.0	-0.013
4655	ENSG00000079134	THOC1	chr18	-	260185	260304	259681	259730	264025	264092	4655	95,102,85,84,93,94	0,0,0,0,0,0	75,83,68,63,70,71	1,0,0,0,0,0	198	99	1	1	1.0,1.0,1.0,1.0,1.0,1.0	0.974,1.0,1.0,1.0,1.0,1.0	0.004
4656	ENSG00000079134	THOC1	chr18	-	260717	260759	260185	260304	264025	264092	4656	0,0,1,1,1,1	45,46,50,45,47,49	3,3,4,3,1,2	41,42,28,24,39,43	141	99	0.00241103	0.0328047	0.0,0.0,0.014,0.015,0.015,0.014	0.049,0.048,0.091,0.081,0.018,0.032	-0.044
4658	ENSG00000101557	USP14	chr18	+	162982	163174	158556	158714	163307	163431	4658	1,2,2,1,1,2	8,14,14,23,10,15	0,0,0,0,0,0	12,14,13,16,14,16	198	99	0.155199	1	0.059,0.067,0.067,0.021,0.048,0.062	0.0,0.0,0.0,0.0,0.0,0.0	0.054
4659	ENSG00000101557	USP14	chr18	+	162982	163174	158857	159021	163307	163431	4659	1,2,2,1,1,2	0,1,1,0,0,0	0,0,0,0,0,0	1,1,1,0,0,0	198	99	1	1	1.0,0.5,0.5,1.0,1.0,1.0	0.0,0.0,0.0,NA,NA,NA	0.833
4660	ENSG00000101557	USP14	chr18	+	166786	166819	163307	163453	178932	179037	4660	49,53,46,46,40,40	0,0,1,0,0,0	31,33,44,55,28,32	0,0,0,0,0,0	132	99	1	1	1.0,1.0,0.972,1.0,1.0,1.0	1.0,1.0,1.0,1.0,1.0,1.0	-0.005
4664	ENSG00000101557	USP14	chr18	+	178932	179037	166786	166819	180235	180339	4664	64,63,49,63,44,42	2,2,2,2,2,3	38,39,65,80,47,52	2,2,1,3,1,2	198	99	0.606535	1	0.941,0.94,0.925,0.94,0.917,0.875	0.905,0.907,0.97,0.93,0.959,0.929	-0.01
5859	ENSG00000105556	MIER2	chr19	-	330263	330380	327863	327989	334399	334542	5859	1,1,0,0,1,1	16,17,29,31,30,39	2,2,2,3,0,0	26,36,11,15,20,30	198	99	0.741827	1	0.03,0.029,0.0,0.0,0.016,0.013	0.037,0.027,0.083,0.091,0.0,0.0	-0.025
5860	ENSG00000105556	MIER2	chr19	-	336082	336173	334399	334542	344773	344778	5860	16,21,16,17,9,14	1,3,2,1,3,4	7,12,12,15,11,15	0,1,1,1,2,3	190	99	0.176953	1	0.893,0.785,0.807,0.899,0.61,0.646	1.0,0.862,0.862,0.887,0.741,0.723	-0.073
8793	ENSG00000220023	AL592183.1	chrGL000219.1	-	78841	78952	57413	58989	79936	80028	8793	45,45,35,37,29,29	0,1,0,0,0,0	51,44,52,55,40,49	0,0,0,0,0,0	198	99	1	1	1.0,0.957,1.0,1.0,1.0,1.0	1.0,1.0,1.0,1.0,1.0,1.0	-0.007
8794	ENSG00000220023	AL592183.1	chrGL000219.1	-	88294	88420	83212	83317	97293	97363	8794	45,61,42,50,48,62	0,0,0,0,1,1	49,62,57,47,39,50	0,0,2,2,0,0	198	99	1	1	1.0,1.0,1.0,1.0,0.96,0.969	1.0,1.0,0.934,0.922,1.0,1.0	0.012
9197	ENSG00000106686	SPATA6L	chr9	-	4617402	4617523	4605346	4605440	4617922	4618110	9197	0,0,0,0,0,0	1,1,1,0,1,1	0,0,0,0,1,1	0,0,0,0,1,1	198	99	1	1	0.0,0.0,0.0,NA,0.0,0.0	NA,NA,NA,NA,0.333,0.333	-0.333
9198	ENSG00000106686	SPATA6L	chr9	-	4617922	4618110	4605346	4605440	4622407	4622510	9198	1,1,1,0,1,1	0,0,0,0,0,0	1,0,2,2,2,2	0,0,0,0,1,1	198	99	1	1	1.0,1.0,1.0,NA,1.0,1.0	1.0,NA,1.0,1.0,0.5,0.5	0.2
9199	ENSG00000106686	SPATA6L	chr9	-	4618863	4618898	4617922	4618110	4622407	4622510	9199	1,0,0,0,1,0	0,0,0,0,0,0	0,0,0,1,1,1	1,0,2,2,1,1	134	99	1	1	1.0,NA,NA,NA,1.0,NA	0.0,NA,0.0,0.27,0.425,0.425	0.776
9200	ENSG00000106686	SPATA6L	chr9	-	4625326	4625566	4622407	4622510	4627752	4627856	9200	0,0,1,0,0,1	0,0,0,0,1,1	1,1,1,1,1,1	0,0,0,0,0,0	198	99	1	1	NA,NA,1.0,NA,0.0,0.333	1.0,1.0,1.0,1.0,1.0,1.0	-0.556
9202	ENSG00000106686	SPATA6L	chr9	-	4626425	4626555	4625216	4625566	4629090	4629168	9202	1,0,4,4,0,1	1,1,0,0,2,3	2,2,0,0,1,1	0,0,2,3,1,1	198	99	0.448111	1	0.333,0.0,1.0,1.0,0.0,0.143	1.0,1.0,0.0,0.0,0.333,0.333	-0.032
9204	ENSG00000106686	SPATA6L	chr9	-	4627752	4627856	4626425	4626555	4629090	4629168	9204	0,0,0,0,0,0	1,0,3,3,0,0	0,0,0,0,2,2	0,0,0,0,0,0	198	99	1	1	0.0,NA,0.0,0.0,NA,NA	NA,NA,NA,NA,1.0,1.0	-1.0
9205	ENSG00000106686	SPATA6L	chr9	-	4629090	4629168	4625326	4625566	4635274	4635399	9205	1,2,1,1,2,4	0,0,0,0,0,0	0,0,3,3,2,2	0,0,0,0,0,1	177	99	1	1	1.0,1.0,1.0,1.0,1.0,1.0	NA,NA,1.0,1.0,1.0,0.528	0.118
9207	ENSG00000106686	SPATA6L	chr9	-	4646486	4646528	4635274	4635399	4656040	4656089	9207	1,2,3,4,2,2	3,3,1,0,0,0	1,1,2,3,5,4	0,0,2,0,0,0	141	99	0.0404355	0.360018	0.19,0.319,0.678,1.0,1.0,1.0	1.0,1.0,0.413,1.0,1.0,1.0	-0.204
9208	ENSG00000106686	SPATA6L	chr9	-	4646486	4646528	4635274	4635399	4661898	4662036	9208	0,0,2,0,0,0	2,0,0,0,1,0	0,0,0,0,0,0	0,0,2,1,0,0	141	99	1	1	0.0,NA,1.0,NA,0.0,NA	NA,NA,0.0,0.0,NA,NA	0.333
9209	ENSG00000106686	SPATA6L	chr9	-	4656040	4656089	4635274	4635399	4661898	4662036	9209	3,5,1,0,0,1	2,0,0,0,1,0	1,0,2,0,4,2	0,0,2,1,0,0	148	99	1	1	0.501,1.0,1.0,NA,0.0,1.0	1.0,NA,0.401,0.0,1.0,1.0	0.02
9210	ENSG00000106686	SPATA6L	chr9	-	4656040	4656089	4646298	4646528	4661898	4662036	9210	5,7,4,5,5,5	0,0,2,0,0,0	4,2,3,4,9,6	0,0,0,0,0,0	148	99	1	1	1.0,1.0,0.572,1.0,1.0,1.0	1.0,1.0,1.0,1.0,1.0,1.0	-0.071
9600	ENSG00000112679	DUSP22	chr6	+	335113	335163	311879	311962	345853	345912	9600	4,4,3,2,4,4	1,1,1,1,0,0	2,1,4,3,3,2	0,0,0,0,0,0	149	99	1	1	0.727,0.727,0.666,0.571,1.0,1.0	1.0,1.0,1.0,1.0,1.0,1.0	-0.218
10264	ENSG00000185627	PSMD13	chr11	+	238997	239076	236545	237144	244040	244075	10264	521,630,501,624,529,645	6,6,2,1,3,4	589,705,566,695,586,705	1,3,1,3,1,0	178	99	1	1	0.98,0.983,0.993,0.997,0.99,0.989	0.997,0.992,0.997,0.992,0.997,1.0	-0.007
10265	ENSG00000185627	PSMD13	chr11	+	238997	239076	236545	237144	244160	244216	10265	278,304,247,310,276,302	3,3,2,3,1,2	325,355,322,366,315,364	2,4,2,6,2,6	178	99	0.274974	1	0.981,0.983,0.986,0.983,0.994,0.988	0.989,0.98,0.989,0.971,0.989,0.971	0.004
10266	ENSG00000185627	PSMD13	chr11	+	244040	244075	237003	237144	244160	244216	10266	105,101,109,106,104,111	3,3,2,3,1,2	124,129,113,109,120,116	2,4,2,6,2,6	134	99	0.195102	1	0.963,0.961,0.976,0.963,0.987,0.976	0.979,0.96,0.977,0.931,0.978,0.935	0.011
10267	ENSG00000185627	PSMD13	chr11	+	244040	244075	238997	239076	244160	244216	10267	325,416,328,415,313,437	11,10,13,22,6,10	348,458,329,421,353,448	3,7,18,18,6,13	134	99	0.388382	1	0.956,0.968,0.949,0.933,0.975,0.97	0.988,0.98,0.931,0.945,0.978,0.962	-0.006
10268	ENSG00000185627	PSMD13	chr11	+	244040	244216	238997	239076	244425	244469	10268	418,314,498,337,497,355	1,1,1,1,0,0	512,399,549,416,523,371	0,0,0,0,0,0	198	99	1	1	0.995,0.994,0.996,0.994,1.0,1.0	1.0,1.0,1.0,1.0,1.0,1.0	-0.003
10269	ENSG00000185627	PSMD13	chr11	+	244160	244216	238997	239076	244425	244469	10269	248,199,287,229,301,224	1,1,1,1,0,0	303,267,350,292,320,263	0,0,0,0,0,0	155	99	1	1	0.994,0.992,0.995,0.993,1.0,1.0	1.0,1.0,1.0,1.0,1.0,1.0	-0.004
10270	ENSG00000185627	PSMD13	chr11	+	244674	244705	244425	244469	247276	247448	10270	152,141,129,128,132,141	0,1,0,0,0,0	168,169,160,153,150,154	0,0,0,0,0,0	130	99	1	1	1.0,0.991,1.0,1.0,1.0,1.0	1.0,1.0,1.0,1.0,1.0,1.0	-0.002
10271	ENSG00000185627	PSMD13	chr11	+	244674	244761	244040	244469	247276	247300	10271	688,661,747,711,728,723	0,1,0,0,0,0	825,813,802,780,759,778	0,0,0,0,0,0	186	99	1	1	1.0,0.997,1.0,1.0,1.0,1.0	1.0,1.0,1.0,1.0,1.0,1.0	-0.001
10272	ENSG00000185627	PSMD13	chr11	+	251545	251626	250802	250865	251819	251894	10272	734,757,776,759,792,807	0,0,0,0,0,0	776,759,765,755,779,783	0,0,1,2,2,2	180	99	1	1	1.0,1.0,1.0,1.0,1.0,1.0	1.0,1.0,0.998,0.995,0.995,0.995	0.003
10273	ENSG00000185627	PSMD13	chr11	+	251545	251626	250802	250865	252504	252845	10273	286,288,326,305,301,304	12,15,8,9,13,14	312,272,306,292,329,285	22,31,20,22,39,41	180	99	1.01856e-09	9.14671e-08	0.929,0.913,0.957,0.949,0.927,0.923	0.886,0.828,0.894,0.88,0.823,0.793	0.082
10274	ENSG00000185627	PSMD13	chr11	+	251819	251936	250802	250865	252504	252845	10274	342,336,365,345,428,426	12,15,8,9,13,14	411,359,363,376,438,394	22,31,20,22,39,41	198	99	3.72153e-09	2.08871e-07	0.934,0.918,0.958,0.95,0.943,0.938	0.903,0.853,0.901,0.895,0.849,0.828	0.069
10275	ENSG00000185627	PSMD13	chr11	+	251819	251936	251545	251626	252504	252845	10275	794,815,816,806,926,940	1,0,0,0,1,1	877,852,823,842,888,895	0,0,0,0,0,0	198	99	1	1	0.997,1.0,1.0,1.0,0.998,0.998	1.0,1.0,1.0,1.0,1.0,1.0	-0.001
10452	ENSG00000116017	ARID3A	chr19	+	964832	965080	964247	964431	966571	966868	10452	10,4,12,11,15,13	0,0,0,0,0,0	20,27,23,24,21,24	1,0,0,0,3,3	198	99	0.483815	1	1.0,1.0,1.0,1.0,1.0,1.0	0.909,1.0,1.0,1.0,0.778,0.8	0.086
10540	ENSG00000177595	PIDD	chr11	-	800130	800244	799814	800014	800383	800451	10540	7,8,14,13,7,14	1,0,0,0,0,0	1,4,6,7,10,6	0,0,0,0,0,0	198	99	1	1	0.778,1.0,1.0,1.0,1.0,1.0	1.0,1.0,1.0,1.0,1.0,1.0	-0.037
10541	ENSG00000177595	PIDD	chr11	-	802194	802396	801444	802090	802542	802597	10541	17,17,14,7,10,11	0,0,1,1,0,0	16,20,17,16,12,11	1,0,0,1,1,1	198	99	1	1	1.0,1.0,0.875,0.778,1.0,1.0	0.889,1.0,1.0,0.889,0.857,0.846	0.029
10832	ENSG00000107165	TYRP1	chr9	+	12698450	12698655	12695514	12695837	12702270	12702438	10832	0,0,2,2,3,3	0,0,2,2,0,0	8,13,8,12,8,9	1,3,4,3,6,7	198	99	1	1	NA,NA,0.333,0.333,1.0,1.0	0.8,0.684,0.5,0.667,0.4,0.391	0.093
11040	ENSG00000142089	IFITM3	chr11	-	320112	320248	319745	319990	320564	320683	11040	0,0,1,1,0,0	86,103,123,106,126,115	0,0,0,0,0,0	111,110,105,121,133,123	198	99	1	1	0.0,0.0,0.004,0.005,0.0,0.0	0.0,0.0,0.0,0.0,0.0,0.0	0.002
11638	ENSG00000172785	CBWD1	chr9	-	146101	146158	134978	135030	151304	151427	11638	2,3,1,1,0,1	1,0,1,1,0,0	0,2,4,6,0,0	0,0,0,0,1,0	156	99	1	1	0.559,1.0,0.388,0.388,NA,1.0	NA,1.0,1.0,1.0,0.0,NA	-0.083
11639	ENSG00000172785	CBWD1	chr9	-	146101	146158	134978	135030	152033	152078	11639	9,14,4,17,8,14	0,0,3,3,1,0	6,17,8,19,7,16	2,6,3,4,3,8	156	99	0.000213788	0.00383963	1.0,1.0,0.458,0.782,0.835,1.0	0.656,0.643,0.629,0.751,0.597,0.559	0.207
11640	ENSG00000172785	CBWD1	chr9	-	146101	146158	134978	135030	154708	154795	11640	0,0,0,0,0,1	0,0,0,0,0,1	0,0,0,0,1,1	2,1,1,1,1,2	156	99	1	1	NA,NA,NA,NA,NA,0.388	0.0,0.0,0.0,0.0,0.388,0.241	0.283
11643	ENSG00000172785	CBWD1	chr9	-	150641	150725	146113	146158	152033	152078	11643	0,0,1,1,0,0	9,14,4,17,8,14	0,0,0,0,0,0	7,17,8,19,7,16	183	99	1	1	0.0,0.0,0.119,0.031,0.0,0.0	0.0,0.0,0.0,0.0,0.0,0.0	0.025
11644	ENSG00000172785	CBWD1	chr9	-	151304	151427	134978	135030	152033	152078	11644	4,4,3,2,2,0	0,0,3,3,1,0	4,4,5,6,4,3	2,6,3,4,3,8	198	99	1	1	1.0,1.0,0.333,0.25,0.5,NA	0.5,0.25,0.455,0.429,0.4,0.158	0.251
11645	ENSG00000172785	CBWD1	chr9	-	151304	151427	146101	146158	152033	152078	11645	5,7,3,2,2,1	9,14,4,17,8,14	4,6,9,12,3,3	7,17,8,19,7,16	198	99	0.0885991	0.652147	0.217,0.2,0.273,0.056,0.111,0.034	0.222,0.15,0.36,0.24,0.176,0.086	-0.057
11646	ENSG00000172785	CBWD1	chr9	-	152033	152078	134978	135030	154708	154795	11646	29,26,32,27,22,21	0,0,0,0,0,1	32,33,42,33,46,40	2,1,1,1,1,2	144	99	0.076618	0.583076	1.0,1.0,1.0,1.0,1.0,0.935	0.917,0.958,0.967,0.958,0.969,0.932	0.039
11647	ENSG00000172785	CBWD1	chr9	-	152033	152078	146101	146158	154708	154795	11647	38,40,33,41,29,35	0,0,0,0,0,1	37,44,47,48,50,48	0,0,0,0,1,1	144	99	1	1	1.0,1.0,1.0,1.0,1.0,0.96	1.0,1.0,1.0,1.0,0.972,0.971	0.003
11650	ENSG00000172785	CBWD1	chr9	-	160000	160140	156480	156527	162431	162469	11650	0,0,2,2,0,0	65,64,63,75,80,81	2,2,0,0,0,0	92,99,85,105,60,78	198	99	1	1	0.0,0.0,0.016,0.013,0.0,0.0	0.011,0.01,0.0,0.0,0.0,0.0	0.001
11651	ENSG00000172785	CBWD1	chr9	-	161566	161654	156480	156527	162431	162469	11651	0,0,0,0,0,0	65,64,63,75,80,81	1,1,0,0,1,1	92,99,85,105,60,78	187	99	1	1	0.0,0.0,0.0,0.0,0.0,0.0	0.006,0.005,0.0,0.0,0.009,0.007	-0.004
11652	ENSG00000172785	CBWD1	chr9	-	161566	161654	160000	160140	162431	162469	11652	0,0,0,0,0,0	0,0,1,1,0,0	1,1,0,0,1,1	0,0,0,0,0,0	187	99	1	1	NA,NA,0.0,0.0,NA,NA	1.0,1.0,NA,NA,1.0,1.0	-1.0
11653	ENSG00000172785	CBWD1	chr9	-	163977	164037	162431	162469	172080	172172	11653	91,88,109,113,123,111	0,1,2,2,0,0	142,137,107,131,112,124	1,1,1,1,1,1	159	99	1	1	1.0,0.982,0.971,0.972,1.0,1.0	0.989,0.988,0.985,0.988,0.986,0.987	0.0
11654	ENSG00000172785	CBWD1	chr9	-	177722	177820	175697	175784	178815	179018	11654	26,18,20,20,24,19	10,5,4,4,4,4	19,16,32,21,20,21	6,6,7,3,10,2	197	99	0.84418	1	0.566,0.644,0.715,0.715,0.751,0.705	0.614,0.573,0.697,0.779,0.501,0.841	0.015
11723	ENSG00000112685	EXOC2	chr6	-	572519	572644	564863	564929	576756	576882	11723	64,64,73,71,77,79	1,1,0,0,0,0	47,50,63,67,68,66	0,0,2,0,0,0	198	99	1	1	0.97,0.97,1.0,1.0,1.0,1.0	1.0,1.0,0.94,1.0,1.0,1.0	0.0
11724	ENSG00000112685	EXOC2	chr6	-	598859	598941	598020	598123	599079	599225	11724	50,58,61,65,81,83	0,0,2,1,1,1	50,57,64,71,50,58	0,0,0,0,1,1	181	99	1	1	1.0,1.0,0.943,0.973,0.978,0.978	1.0,1.0,1.0,1.0,0.965,0.969	-0.01
11725	ENSG00000112685	EXOC2	chr6	-	610097	610178	599079	599225	632940	633117	11725	21,28,14,16,24,35	1,1,0,0,0,0	15,16,22,22,15,15	0,0,0,0,0,0	180	99	1	1	0.92,0.939,1.0,1.0,1.0,1.0	1.0,1.0,1.0,1.0,1.0,1.0	-0.023
11726	ENSG00000112685	EXOC2	chr6	-	619429	619543	617710	617835	629834	629961	11726	78,94,92,97,85,90	0,0,0,0,0,0	73,83,83,78,96,99	0,0,1,0,0,0	198	99	1	1	1.0,1.0,1.0,1.0,1.0,1.0	1.0,1.0,0.976,1.0,1.0,1.0	0.004
11727	ENSG00000112685	EXOC2	chr6	-	629834	629961	619429	619543	632940	633117	11727	80,80,79,88,74,77	0,0,1,1,0,0	67,77,72,88,70,85	1,1,0,0,1,0	198	99	1	1	1.0,1.0,0.975,0.978,1.0,1.0	0.971,0.975,1.0,1.0,0.972,1.0	0.006
11728	ENSG00000112685	EXOC2	chr6	-	632940	633117	599079	599225	637700	637861	11728	50,49,43,60,37,54	0,0,0,0,0,0	29,39,24,30,29,33	0,0,1,0,0,0	198	99	1	1	1.0,1.0,1.0,1.0,1.0,1.0	1.0,1.0,0.923,1.0,1.0,1.0	0.013
11729	ENSG00000112685	EXOC2	chr6	-	657162	657250	637700	637861	689138	689212	11729	2,1,2,2,2,3	3,5,2,2,3,7	4,5,2,4,9,7	0,3,1,3,4,4	187	99	0.00154043	0.0230551	0.261,0.096,0.346,0.346,0.261,0.185	1.0,0.469,0.514,0.414,0.544,0.481	-0.321
11730	ENSG00000112685	EXOC2	chr6	-	657162	657250	637700	637861	693018	693111	11730	2,3,3,3,1,1	18,42,16,23,24,34	10,11,2,4,11,9	18,27,17,25,22,44	187	99	2.81865e-06	7.90983e-05	0.056,0.036,0.09,0.065,0.022,0.015	0.227,0.177,0.059,0.078,0.209,0.098	-0.094
11731	ENSG00000112685	EXOC2	chr6	-	689138	689212	637700	637861	693018	693108	11731	4,6,7,7,10,12	18,42,16,23,24,34	2,6,3,5,5,6	18,27,17,25,22,44	173	99	0.038545	0.360018	0.113,0.076,0.2,0.148,0.193,0.168	0.06,0.113,0.092,0.103,0.115,0.072	0.057
11732	ENSG00000112685	EXOC2	chr6	-	689138	689212	657162	657250	693018	693108	11732	1,1,5,5,8,6	0,2,1,1,0,0	2,3,2,3,3,4	7,7,1,1,4,4	173	99	1.04023e-07	3.89218e-06	1.0,0.222,0.741,0.741,1.0,1.0	0.141,0.197,0.534,0.632,0.3,0.364	0.423
11733	ENSG00000112685	EXOC2	chr6	-	689138	689212	679142	679514	693018	693108	11733	1,1,5,6,8,6	2,2,2,2,3,3	4,3,3,3,1,2	0,0,0,0,0,0	173	99	1.56342e-12	1.75493e-10	0.222,0.222,0.589,0.632,0.604,0.534	1.0,1.0,1.0,1.0,1.0,1.0	-0.533
12054	ENSG00000177156	TALDO1	chr11	+	752263	752473	747414	747578	755878	756002	12054	1,1,1,1,3,3	362,457,311,383,371,485	0,1,2,2,0,1	269,347,314,388,295,370	198	99	1	1	0.001,0.001,0.002,0.001,0.004,0.003	0.0,0.001,0.003,0.003,0.0,0.001	0.001
12055	ENSG00000177156	TALDO1	chr11	+	755878	756002	752263	752473	758949	759057	12055	271,276,257,268,350,329	0,0,0,3,0,0	251,231,269,262,278,253	0,0,0,0,0,0	198	99	1	1	1.0,1.0,1.0,0.978,1.0,1.0	1.0,1.0,1.0,1.0,1.0,1.0	-0.004
12056	ENSG00000177156	TALDO1	chr11	+	758949	759057	755743	756002	760121	760253	12056	633,596,600,586,715,665	1,0,0,0,1,1	540,504,554,500,543,525	0,0,0,0,1,1	198	99	1	1	0.997,1.0,1.0,1.0,0.997,0.997	1.0,1.0,1.0,1.0,0.996,0.996	-0.0
12057	ENSG00000177156	TALDO1	chr11	+	759008	759057	755878	756002	760121	760253	12057	157,147,150,151,159,142	1,0,0,0,1,1	141,135,120,121,136,138	0,0,0,0,1,1	148	99	1	1	0.991,1.0,1.0,1.0,0.991,0.99	1.0,1.0,1.0,1.0,0.989,0.989	-0.001
12058	ENSG00000177156	TALDO1	chr11	+	763746	763940	763343	763519	764287	764433	12058	335,316,329,307,344,310	0,0,0,0,0,0	280,261,271,269,273,261	0,0,1,1,1,0	198	99	1	1	1.0,1.0,1.0,1.0,1.0,1.0	1.0,1.0,0.993,0.993,0.993,1.0	0.003
12059	ENSG00000177156	TALDO1	chr11	+	763746	763944	763343	763519	764287	764433	12059	563,552,576,559,576,559	0,0,0,0,0,0	482,466,486,502,478,479	0,0,1,1,1,0	198	99	1	1	1.0,1.0,1.0,1.0,1.0,1.0	1.0,1.0,0.996,0.996,0.996,1.0	0.002
12261	ENSG00000147853	AK3	chr9	-	4722505	4722625	4719134	4719307	4740936	4741318	12261	163,197,131,166,173,222	2,2,2,3,1,3	130,158,132,172,124,180	5,5,2,4,2,2	198	99	0.0643294	0.515784	0.976,0.98,0.97,0.965,0.989,0.974	0.929,0.94,0.971,0.956,0.969,0.978	0.019
12286	ENSG00000070423	RNF126	chr19	-	648881	648975	648371	648487	649678	649748	12286	145,158,160,169,165,180	0,0,0,0,1,0	113,122,87,90,110,120	1,0,0,0,0,0	193	99	1	1	1.0,1.0,1.0,1.0,0.988,1.0	0.983,1.0,1.0,1.0,1.0,1.0	0.001
12523	ENSG00000271727	RP11-532F6.4	chr6	+	747942	748051	713713	713888	750658	750729	12523	0,0,2,2,0,0	0,0,0,1,0,0	1,1,0,1,0,1	0,0,0,0,0,0	198	99	1	1	NA,NA,1.0,0.5,NA,NA	1.0,1.0,NA,1.0,NA,1.0	-0.25
13671	ENSG00000177963	RIC8A	chr11	+	209174	209318	208799	208938	209406	210000	13671	101,67,89,82,94,71	0,0,0,2,3,3	64,47,79,74,83,70	1,1,0,0,0,2	198	99	0.234075	1	1.0,1.0,1.0,0.953,0.94,0.922	0.97,0.959,1.0,1.0,1.0,0.946	-0.01
13672	ENSG00000177963	RIC8A	chr11	+	209258	209318	208840	208938	209406	209811	13672	105,73,96,88,94,70	0,0,0,2,3,3	64,46,78,71,79,59	1,1,0,0,0,2	159	99	0.52439	1	1.0,1.0,1.0,0.965,0.951,0.936	0.976,0.966,1.0,1.0,1.0,0.948	-0.006
13673	ENSG00000177963	RIC8A	chr11	+	209270	209318	207510	208938	209406	210000	13673	233,291,217,274,236,281	0,0,0,2,3,3	176,194,174,222,197,238	1,1,0,0,0,2	147	99	1	1	1.0,1.0,1.0,0.989,0.981,0.984	0.992,0.992,1.0,1.0,1.0,0.988	-0.003
13674	ENSG00000177963	RIC8A	chr11	+	209270	209318	207510	208938	209478	209791	13674	56,77,69,91,75,108	1,1,2,2,2,3	52,61,49,68,46,67	0,0,2,2,2,4	147	99	0.883884	1	0.974,0.981,0.959,0.968,0.962,0.96	1.0,1.0,0.943,0.958,0.939,0.919	0.007
13675	ENSG00000177963	RIC8A	chr11	+	210406	210445	209629	210000	210570	210662	13675	0,1,2,0,2,5	243,245,214,219,264,263	0,0,0,0,0,0	173,184,149,150,232,229	138	99	1	1	0.0,0.003,0.007,0.0,0.005,0.013	0.0,0.0,0.0,0.0,0.0,0.0	0.005
13676	ENSG00000177963	RIC8A	chr11	+	212836	212981	212596	212759	213298	213418	13676	516,476,558,518,508,476	1,1,0,1,0,0	412,394,449,426,409,385	1,2,0,0,2,0	198	99	1	1	0.996,0.996,1.0,0.996,1.0,1.0	0.995,0.99,1.0,1.0,0.99,1.0	0.002
13677	ENSG00000177963	RIC8A	chr11	+	213298	213418	212596	212759	214229	215113	13677	166,194,181,206,232,247	1,0,0,0,0,0	144,164,126,148,160,159	0,0,0,0,0,0	198	99	1	1	0.988,1.0,1.0,1.0,1.0,1.0	1.0,1.0,1.0,1.0,1.0,1.0	-0.002
16426	ENSG00000176105	YES1	chr18	-	732833	732965	721587	724632	736807	736961	16426	186,182,205,196,196,206	8,8,6,4,4,0	182,183,152,161,186,174	5,4,6,5,2,2	198	99	0.639642	1	0.921,0.919,0.945,0.961,0.961,1.0	0.948,0.958,0.927,0.942,0.979,0.978	-0.004
16427	ENSG00000176105	YES1	chr18	-	739734	739811	736807	736961	742917	743097	16427	140,173,160,182,177,195	0,0,0,0,0,0	122,132,108,129,141,156	0,0,1,0,0,0	176	99	1	1	1.0,1.0,1.0,1.0,1.0,1.0	1.0,1.0,0.984,1.0,1.0,1.0	0.003
16428	ENSG00000176105	YES1	chr18	-	747919	748018	745947	746051	751704	751804	16428	196,206,202,186,209,211	0,0,0,0,0,1	181,159,162,165,177,169	0,0,0,0,0,0	198	99	1	1	1.0,1.0,1.0,1.0,1.0,0.991	1.0,1.0,1.0,1.0,1.0,1.0	-0.002
16429	ENSG00000176105	YES1	chr18	-	751704	751804	747919	748018	756556	756835	16429	169,164,207,201,187,191	0,0,1,1,2,2	176,181,165,161,163,156	0,0,0,0,0,0	198	99	1	1	1.0,1.0,0.99,0.99,0.979,0.979	1.0,1.0,1.0,1.0,1.0,1.0	-0.01
17265	ENSG00000099822	HCN2	chr19	+	605060	605222	603543	603967	610258	610405	17265	27,27,31,22,24,26	0,0,0,0,0,0	50,42,43,37,37,35	2,0,0,2,0,0	198	99	1	1	1.0,1.0,1.0,1.0,1.0,1.0	0.926,1.0,1.0,0.902,1.0,1.0	0.029
17266	ENSG00000099822	HCN2	chr19	+	607963	608182	605060	605222	610258	610405	17266	60,60,76,85,87,77	1,1,1,1,0,1	78,80,92,101,97,114	0,0,1,0,0,1	198	99	1	1	0.968,0.968,0.974,0.977,1.0,0.975	1.0,1.0,0.979,1.0,1.0,0.983	-0.017
18371	ENSG00000176890	TYMS	chr18	+	659640	659714	657603	657947	662145	662320	18371	144,194,139,194,158,214	0,0,0,0,0,1	84,119,124,158,106,132	0,0,0,0,0,0	173	99	1	1	1.0,1.0,1.0,1.0,1.0,0.992	1.0,1.0,1.0,1.0,1.0,1.0	-0.001
18372	ENSG00000176890	TYMS	chr18	+	662145	662320	657603	657947	669071	669173	18372	133,123,158,160,207,192	0,0,0,0,0,0	116,112,137,123,117,94	1,1,0,0,0,0	198	99	1	1	1.0,1.0,1.0,1.0,1.0,1.0	0.983,0.982,1.0,1.0,1.0,1.0	0.006
18374	ENSG00000176890	TYMS	chr18	+	670691	670867	669071	669173	671379	671451	18374	264,273,313,320,313,298	0,0,0,0,2,2	181,186,249,244,194,188	1,1,0,0,0,0	198	99	1	1	1.0,1.0,1.0,1.0,0.987,0.987	0.989,0.989,1.0,1.0,1.0,1.0	-0.001
18968	ENSG00000147854	UHRF2	chr9	+	6420911	6421142	6413150	6413643	6433913	6434025	18968	105,99,90,95,103,106	0,0,2,1,2,2	89,86,61,68,55,56	1,1,1,1,0,0	198	99	1	1	1.0,1.0,0.957,0.979,0.963,0.964	0.978,0.977,0.968,0.971,1.0,1.0	-0.005
18969	ENSG00000147854	UHRF2	chr9	+	6433913	6434173	6413150	6413643	6460572	6460581	18969	30,36,56,49,54,66	0,0,0,0,1,1	40,37,26,30,39,41	0,0,2,2,0,0	198	99	1	1	1.0,1.0,1.0,1.0,0.964,0.971	1.0,1.0,0.867,0.882,1.0,1.0	0.031
18970	ENSG00000147854	UHRF2	chr9	+	6433913	6434173	6413150	6413643	6475390	6475500	18970	0,0,2,2,3,3	0,0,1,1,1,1	1,1,2,2,0,0	0,0,0,0,0,0	198	99	1	1	NA,NA,0.5,0.5,0.6,0.6	1.0,1.0,1.0,1.0,NA,NA	-0.45
18971	ENSG00000147854	UHRF2	chr9	+	6433913	6434173	6420911	6421142	6460572	6460581	18971	84,85,106,95,112,121	3,1,3,2,0,0	89,78,56,59,66,66	1,2,2,1,2,2	198	99	1	1	0.933,0.977,0.946,0.96,1.0,1.0	0.978,0.951,0.933,0.967,0.943,0.943	0.017
18972	ENSG00000147854	UHRF2	chr9	+	6460572	6460791	6413150	6413643	6475390	6475500	18972	40,38,49,37,34,44	0,0,1,1,1,1	25,24,23,29,21,33	0,0,0,0,0,0	198	99	1	1	1.0,1.0,0.961,0.949,0.944,0.957	1.0,1.0,1.0,1.0,1.0,1.0	-0.032
18973	ENSG00000147854	UHRF2	chr9	+	6460572	6460791	6433913	6434173	6475390	6475500	18973	70,74,103,85,85,107	0,0,0,1,1,1	64,60,46,56,60,74	0,0,1,1,0,0	198	99	1	1	1.0,1.0,1.0,0.977,0.977,0.982	1.0,1.0,0.958,0.966,1.0,1.0	0.002
18974	ENSG00000147854	UHRF2	chr9	+	6484596	6484686	6482050	6482099	6486820	6486925	18974	1,1,0,0,0,0	51,54,61,79,58,66	1,1,3,3,2,2	33,25,31,36,39,42	189	99	0.451934	1	0.01,0.01,0.0,0.0,0.0,0.0	0.016,0.021,0.048,0.042,0.026,0.024	-0.026
18975	ENSG00000147854	UHRF2	chr9	+	6486820	6486925	6481991	6482099	6493825	6493932	18975	91,87,110,118,98,112	0,0,0,0,1,1	66,64,51,54,69,71	0,4,0,0,0,0	198	99	1	1	1.0,1.0,1.0,1.0,0.98,0.982	1.0,0.889,1.0,1.0,1.0,1.0	0.012
18976	ENSG00000147854	UHRF2	chr9	+	6492302	6492401	6486820	6486925	6493825	6493932	18976	0,0,6,5,3,2	58,46,67,68,61,68	6,8,8,6,3,5	42,46,27,28,44,38	198	99	5.9443e-06	0.000156999	0.0,0.0,0.043,0.035,0.024,0.014	0.067,0.08,0.129,0.097,0.033,0.062	-0.059
18977	ENSG00000147854	UHRF2	chr9	+	6495584	6497103	6493825	6493932	6497197	6497360	18977	0,0,4,4,3,3	27,32,35,49,37,36	2,3,2,3,4,4	23,22,18,22,28,27	198	99	0.0727794	0.573297	0.0,0.0,0.054,0.039,0.039,0.04	0.042,0.064,0.053,0.064,0.067,0.069	-0.031
20520	ENSG00000177225	PDDC1	chr11	-	770313	770398	767219	767373	770992	771104	20520	0,1,8,7,4,3	1,1,0,0,0,0	4,2,0,0,6,5	0,0,2,1,0,0	184	99	0.516504	1	0.0,0.35,1.0,1.0,1.0,1.0	1.0,1.0,0.0,0.0,1.0,1.0	0.058
20521	ENSG00000177225	PDDC1	chr11	-	770313	770398	767219	767373	771332	771426	20521	1,1,11,10,5,6	39,30,16,12,25,24	7,9,2,1,8,6	26,17,18,8,26,18	184	99	0.614295	1	0.014,0.018,0.27,0.31,0.097,0.119	0.127,0.222,0.056,0.063,0.142,0.152	0.011
20522	ENSG00000177225	PDDC1	chr11	-	770313	770398	767227	767368	770992	771104	20522	3,2,3,3,3,2	0,0,0,0,1,1	0,0,1,1,0,1	0,0,1,1,0,0	184	99	1	1	1.0,1.0,1.0,1.0,0.617,0.518	NA,NA,0.35,0.35,NA,1.0	0.289
20523	ENSG00000177225	PDDC1	chr11	-	770313	770398	767227	767368	771332	771426	20523	3,1,5,5,3,5	4,4,8,7,6,2	2,6,3,2,3,1	4,2,6,5,2,1	184	99	0.873284	1	0.288,0.119,0.252,0.278,0.212,0.574	0.212,0.617,0.212,0.177,0.447,0.35	-0.049
20524	ENSG00000177225	PDDC1	chr11	-	770678	770903	767224	770398	770992	771104	20524	29,28,40,38,58,53	0,1,1,1,1,1	27,26,16,15,32,30	0,0,0,0,1,1	198	99	1	1	1.0,0.933,0.952,0.95,0.967,0.964	1.0,1.0,1.0,1.0,0.941,0.938	-0.019
20525	ENSG00000177225	PDDC1	chr11	-	770678	770903	767224	770398	771332	771426	20525	0,0,1,1,3,1	2,2,4,4,3,4	0,0,0,1,0,0	5,7,2,1,3,2	198	99	1	1	0.0,0.0,0.111,0.111,0.333,0.111	0.0,0.0,0.0,0.333,0.0,0.0	0.056
20526	ENSG00000177225	PDDC1	chr11	-	770678	770903	767227	767368	770992	771104	20526	29,28,40,38,56,53	0,0,0,0,1,1	27,26,16,14,32,30	0,0,1,1,0,0	198	99	1	1	1.0,1.0,1.0,1.0,0.966,0.964	1.0,1.0,0.889,0.875,1.0,1.0	0.028
20527	ENSG00000177225	PDDC1	chr11	-	770678	770903	767227	767368	771332	771426	20527	0,0,1,1,1,1	4,4,8,7,6,2	0,0,0,0,0,0	4,2,6,5,2,1	198	99	1	1	0.0,0.0,0.059,0.067,0.077,0.2	0.0,0.0,0.0,0.0,0.0,0.0	0.067
20528	ENSG00000177225	PDDC1	chr11	-	770678	770903	767227	767373	770992	771104	20528	29,28,40,38,56,53	1,1,0,0,0,0	27,26,17,15,32,31	0,0,2,1,0,0	198	99	1	1	0.935,0.933,1.0,1.0,1.0,1.0	1.0,1.0,0.81,0.882,1.0,1.0	0.029
20529	ENSG00000177225	PDDC1	chr11	-	770678	770903	767227	767373	771332	771426	20529	0,0,1,1,1,1	39,30,16,12,25,24	0,0,1,1,0,1	26,17,18,8,26,18	198	99	1	1	0.0,0.0,0.03,0.04,0.02,0.02	0.0,0.0,0.027,0.059,0.0,0.027	-0.0
20530	ENSG00000177225	PDDC1	chr11	-	770992	771104	767219	767373	771332	771426	20530	48,63,37,40,48,50	39,30,16,12,25,24	10,19,18,22,25,28	26,17,18,8,26,18	198	99	0.0119285	0.140865	0.381,0.512,0.536,0.625,0.49,0.51	0.161,0.358,0.333,0.579,0.325,0.438	0.143
20531	ENSG00000177225	PDDC1	chr11	-	770992	771104	767224	770903	771332	771426	20531	76,90,76,78,103,102	0,0,1,1,0,0	37,45,32,35,57,58	0,0,0,0,0,0	198	99	1	1	1.0,1.0,0.974,0.975,1.0,1.0	1.0,1.0,1.0,1.0,1.0,1.0	-0.009
20532	ENSG00000177225	PDDC1	chr11	-	770992	771104	770313	770398	771332	771426	20532	47,63,38,41,49,51	2,2,4,4,3,4	10,19,16,21,26,29	5,7,2,1,3,2	198	99	0.0298949	0.2918	0.922,0.94,0.826,0.837,0.891,0.864	0.5,0.576,0.8,0.913,0.812,0.879	0.133
20533	ENSG00000177225	PDDC1	chr11	-	770992	771212	767227	767368	771332	771426	20533	0,0,2,2,4,3	4,4,8,7,6,2	1,1,3,4,0,0	4,2,6,5,2,1	198	99	0.910291	1	0.0,0.0,0.111,0.125,0.25,0.429	0.111,0.2,0.2,0.286,0.0,0.0	0.02
20534	ENSG00000177225	PDDC1	chr11	-	770992	771212	770811	770903	771332	771426	20534	16,20,32,33,51,49	0,0,1,1,0,0	21,22,14,13,24,24	0,0,0,0,0,0	198	99	1	1	1.0,1.0,0.941,0.943,1.0,1.0	1.0,1.0,1.0,1.0,1.0,1.0	-0.019
20535	ENSG00000177225	PDDC1	chr11	-	771332	771426	767221	767373	772426	772521	20535	93,93,82,75,87,100	0,0,0,0,0,0	53,47,49,43,60,47	1,0,0,0,0,0	193	99	1	1	1.0,1.0,1.0,1.0,1.0,1.0	0.965,1.0,1.0,1.0,1.0,1.0	0.006
20536	ENSG00000177225	PDDC1	chr11	-	771332	771467	767227	767373	772426	772521	20536	34,24,18,11,25,18	0,0,0,0,0,0	16,12,10,8,22,15	1,0,0,0,0,0	198	99	1	1	1.0,1.0,1.0,1.0,1.0,1.0	0.889,1.0,1.0,1.0,1.0,1.0	0.018
20537	ENSG00000177225	PDDC1	chr11	-	773427	773629	772426	772521	774007	774113	20537	153,144,150,126,149,135	3,5,3,4,8,8	62,56,64,56,65,60	5,10,10,7,12,11	198	99	1.25274e-09	9.37464e-08	0.962,0.935,0.962,0.94,0.903,0.894	0.861,0.737,0.762,0.8,0.73,0.732	0.162
20538	ENSG00000177225	PDDC1	chr11	-	773521	773629	772426	772521	774007	774026	20538	237,223,241,207,243,221	3,5,3,4,8,8	113,107,97,94,106,97	5,10,10,7,12,11	198	99	2.4906e-09	1.59754e-07	0.975,0.957,0.976,0.963,0.938,0.932	0.919,0.843,0.829,0.87,0.815,0.815	0.108
20539	ENSG00000177225	PDDC1	chr11	-	774007	774113	772426	772521	775065	775142	20539	46,79,67,113,68,113	0,0,0,0,0,0	38,66,47,64,46,58	2,2,0,0,0,0	198	99	1	1	1.0,1.0,1.0,1.0,1.0,1.0	0.905,0.943,1.0,1.0,1.0,1.0	0.025
20540	ENSG00000177225	PDDC1	chr11	-	774007	774113	772426	772521	777398	777483	20540	5,12,4,8,8,10	0,0,0,1,0,0	7,13,11,9,11,15	1,3,0,1,0,0	198	99	1	1	1.0,1.0,1.0,0.8,1.0,1.0	0.778,0.684,1.0,0.818,1.0,1.0	0.087
20541	ENSG00000177225	PDDC1	chr11	-	775065	775142	772426	772521	777398	777471	20541	42,51,32,44,33,41	0,0,0,1,0,0	19,20,21,23,26,30	1,3,0,1,0,0	176	99	1	1	1.0,1.0,1.0,0.961,1.0,1.0	0.914,0.789,1.0,0.928,1.0,1.0	0.055
20542	ENSG00000177225	PDDC1	chr11	-	775065	775142	774007	774113	777398	777471	20542	121,166,128,187,128,181	5,9,3,5,4,6	68,91,70,86,73,92	5,5,4,4,0,5	176	99	0.486091	1	0.932,0.912,0.96,0.955,0.947,0.944	0.884,0.911,0.908,0.924,1.0,0.912	0.019
20887	ENSG00000153707	PTPRD	chr9	-	8331581	8331736	8319830	8319966	8338921	8339047	20887	12,12,10,6,11,14	0,0,0,0,2,0	11,11,3,3,4,5	0,0,0,0,0,0	198	99	1	1	1.0,1.0,1.0,1.0,0.733,1.0	1.0,1.0,1.0,1.0,1.0,1.0	-0.045
20888	ENSG00000153707	PTPRD	chr9	-	8437197	8437239	8436591	8436689	8449724	8449837	20888	0,0,0,1,0,0	12,14,8,8,7,9	0,0,0,0,0,0	1,3,4,5,7,4	141	99	1	1	0.0,0.0,0.0,0.081,0.0,0.0	0.0,0.0,0.0,0.0,0.0,0.0	0.013
20891	ENSG00000153707	PTPRD	chr9	-	8497241	8497268	8492861	8492979	8499646	8499840	20891	3,2,6,8,9,8	1,1,0,0,3,0	1,0,4,3,1,1	0,0,0,0,1,0	126	99	1	1	0.702,0.611,1.0,1.0,0.702,1.0	1.0,NA,1.0,1.0,0.44,1.0	-0.052
20899	ENSG00000153707	PTPRD	chr9	-	10340962	10341017	10033717	10033790	10612397	10612505	20899	1,2,1,1,0,0	0,0,0,0,0,0	2,2,2,2,0,0	0,0,1,1,0,0	154	99	1	1	1.0,1.0,1.0,1.0,NA,NA	1.0,1.0,0.562,0.562,NA,NA	0.219
21150	ENSG00000185507	IRF7	chr11	-	613950	614037	613784	613865	614173	614399	21150	6,5,3,2,0,0	0,0,1,1,1,1	5,5,6,7,5,6	0,0,0,0,4,1	186	99	0.494636	1	1.0,1.0,0.615,0.516,0.0,0.0	1.0,1.0,1.0,1.0,0.4,0.762	-0.339
21153	ENSG00000185507	IRF7	chr11	-	614173	614399	613950	614037	614475	614534	21153	3,3,4,4,2,2	1,1,1,2,0,0	9,11,12,12,13,14	0,0,1,0,1,1	198	99	1	1	0.6,0.6,0.667,0.5,1.0,1.0	1.0,1.0,0.857,1.0,0.867,0.875	-0.205
21535	ENSG00000120158	RCL1	chr9	+	4823547	4823619	4792868	4793227	4826857	4827033	21535	76,87,87,90,93,93	0,0,0,0,0,0	45,50,50,59,56,60	0,0,2,2,0,0	171	99	1	1	1.0,1.0,1.0,1.0,1.0,1.0	1.0,1.0,0.935,0.945,1.0,1.0	0.02
21536	ENSG00000120158	RCL1	chr9	+	4823547	4823619	4792868	4793227	4833153	4833228	21536	21,25,25,21,26,25	2,1,0,0,0,0	10,14,11,13,15,15	0,0,0,0,0,0	171	99	1	1	0.859,0.935,1.0,1.0,1.0,1.0	1.0,1.0,1.0,1.0,1.0,1.0	-0.034
21537	ENSG00000120158	RCL1	chr9	+	4826857	4827033	4792868	4793227	4833153	4833228	21537	65,51,55,66,49,44	2,1,0,0,0,0	45,34,35,40,35,38	0,0,0,0,0,0	198	99	1	1	0.942,0.962,1.0,1.0,1.0,1.0	1.0,1.0,1.0,1.0,1.0,1.0	-0.016
21538	ENSG00000120158	RCL1	chr9	+	4826857	4827033	4792868	4793227	4860124	4861064	21538	0,0,0,0,1,1	0,0,0,0,1,1	0,0,2,2,0,0	0,0,0,0,1,1	198	99	1	1	NA,NA,NA,NA,0.333,0.333	NA,NA,1.0,1.0,0.0,0.0	-0.167
21539	ENSG00000120158	RCL1	chr9	+	4826857	4827033	4823547	4823619	4833153	4833228	21539	121,114,118,139,116,112	0,1,0,0,0,0	80,70,72,84,78,85	0,0,0,0,2,2	198	99	1	1	1.0,0.983,1.0,1.0,1.0,1.0	1.0,1.0,1.0,1.0,0.951,0.955	0.013
22397	ENSG00000255284	AP006621.5	chr11	+	778112	778218	777607	777695	783529	783671	22397	9,11,5,10,2,3	5,9,13,16,9,12	6,5,5,6,1,2	4,11,4,6,6,7	198	99	0.938645	1	0.474,0.379,0.161,0.238,0.1,0.111	0.429,0.185,0.385,0.333,0.077,0.125	-0.012
23025	ENSG00000143727	ACP1	chr2	+	269300	269347	264899	265007	271865	271939	23025	0,1,0,0,0,0	188,283,154,252,203,307	0,0,1,1,0,0	160,249,143,217,195,292	146	99	1	1	0.0,0.002,0.0,0.0,0.0,0.0	0.0,0.0,0.005,0.003,0.0,0.0	-0.001
23026	ENSG00000143727	ACP1	chr2	+	272036	272065	271865	271939	272191	272305	23026	119,150,114,143,123,156	58,68,38,57,57,78	102,125,91,112,116,148	58,85,41,53,78,92	128	99	0.011946	0.140865	0.613,0.63,0.699,0.66,0.625,0.607	0.576,0.532,0.632,0.62,0.535,0.554	0.064
23027	ENSG00000143727	ACP1	chr2	+	272036	272150	271865	271939	275139	275201	23027	421,476,423,475,502,548	0,1,1,2,0,0	336,398,316,370,372,413	0,0,0,0,0,0	198	99	1	1	1.0,0.996,0.995,0.992,1.0,1.0	1.0,1.0,1.0,1.0,1.0,1.0	-0.003
23028	ENSG00000143727	ACP1	chr2	+	272191	272305	271865	271939	275139	275200	23028	130,142,110,115,142,163	0,1,1,2,0,0	127,156,119,148,172,188	0,0,0,0,0,0	198	99	1	1	1.0,0.986,0.982,0.966,1.0,1.0	1.0,1.0,1.0,1.0,1.0,1.0	-0.011
23029	ENSG00000143727	ACP1	chr2	+	275139	275201	272036	272150	276979	277085	23029	317,307,353,336,394,391	0,0,0,1,2,2	286,279,306,301,266,251	0,0,2,2,1,1	161	99	1	1	1.0,1.0,1.0,0.995,0.992,0.992	1.0,1.0,0.989,0.989,0.994,0.994	0.002
23030	ENSG00000143727	ACP1	chr2	+	276979	277085	274572	275201	277226	277261	23030	519,543,523,551,615,645	0,0,1,1,0,0	506,537,542,567,487,526	0,0,0,0,0,0	198	99	1	1	1.0,1.0,0.996,0.996,1.0,1.0	1.0,1.0,1.0,1.0,1.0,1.0	-0.001
23192	ENSG00000151353	TMEM18	chr2	-	675757	676238	675509	675630	676573	676642	23192	15,19,20,24,20,21	10,19,11,12,20,25	12,12,16,16,11,11	12,15,8,12,13,17	198	99	0.383498	1	0.429,0.333,0.476,0.5,0.333,0.296	0.333,0.286,0.5,0.4,0.297,0.244	0.051
23193	ENSG00000151353	TMEM18	chr2	-	675757	676238	675509	675630	677288	677406	23193	16,18,12,14,16,18	92,130,78,104,91,124	9,8,13,12,9,9	104,129,79,92,101,121	198	99	0.00878469	0.11601	0.08,0.065,0.071,0.063,0.081,0.068	0.041,0.03,0.076,0.061,0.043,0.036	0.024
23544	ENSG00000214063	TSPAN4	chr11	+	847200	847300	842807	842915	850287	850367	23544	101,136,96,143,115,149	4,9,1,1,3,3	78,99,65,84,73,91	15,18,4,13,11,20	198	99	4.4964e-14	6.72962e-12	0.927,0.883,0.98,0.986,0.95,0.961	0.722,0.733,0.89,0.764,0.768,0.695	0.186
23545	ENSG00000214063	TSPAN4	chr11	+	847200	847300	842807	842915	862549	862741	23545	11,12,11,13,13,12	0,0,0,0,0,0	14,18,13,17,7,8	1,1,0,0,0,0	198	99	1	1	1.0,1.0,1.0,1.0,1.0,1.0	0.875,0.9,1.0,1.0,1.0,1.0	0.037
23546	ENSG00000214063	TSPAN4	chr11	+	847200	847300	842807	842915	864436	864511	23546	10,12,6,10,7,9	0,0,0,0,0,0	8,8,6,7,4,6	0,1,0,0,0,0	198	99	1	1	1.0,1.0,1.0,1.0,1.0,1.0	1.0,0.8,1.0,1.0,1.0,1.0	0.033
23547	ENSG00000214063	TSPAN4	chr11	+	847200	847300	842940	843050	850287	850367	23547	90,113,84,121,109,134	0,0,0,0,0,0	71,87,62,76,68,84	0,1,0,0,1,1	198	99	1	1	1.0,1.0,1.0,1.0,1.0,1.0	1.0,0.978,1.0,1.0,0.971,0.977	0.012
23548	ENSG00000214063	TSPAN4	chr11	+	847200	847300	844080	844186	850287	850367	23548	95,118,86,126,110,142	0,2,1,2,0,1	78,108,75,95,84,108	7,9,8,12,7,11	198	99	3.33067e-16	1.49547e-13	1.0,0.967,0.977,0.969,1.0,0.986	0.848,0.857,0.824,0.798,0.857,0.831	0.147
23549	ENSG00000214063	TSPAN4	chr11	+	847200	847300	844080	844186	862549	862741	23549	7,8,9,8,11,17	0,0,0,0,0,0	11,24,14,24,17,17	0,1,1,1,1,1	198	99	1	1	1.0,1.0,1.0,1.0,1.0,1.0	1.0,0.923,0.875,0.923,0.895,0.895	0.082
23550	ENSG00000214063	TSPAN4	chr11	+	847200	847300	844080	844186	864436	864511	23550	6,9,4,4,5,12	0,0,0,0,0,0	6,16,7,15,14,15	0,0,0,0,0,1	198	99	1	1	1.0,1.0,1.0,1.0,1.0,1.0	1.0,1.0,1.0,1.0,1.0,0.882	0.02
23551	ENSG00000214063	TSPAN4	chr11	+	850287	850367	842811	842915	862549	862741	23551	94,89,92,65,79,81	0,0,0,0,0,0	91,84,71,81,85,83	1,1,0,0,0,0	179	99	1	1	1.0,1.0,1.0,1.0,1.0,1.0	0.981,0.979,1.0,1.0,1.0,1.0	0.007
23552	ENSG00000214063	TSPAN4	chr11	+	850287	850367	842811	842915	864436	864511	23552	14,14,10,12,18,29	0,0,0,0,0,0	18,17,32,32,22,37	0,1,0,0,0,0	179	99	1	1	1.0,1.0,1.0,1.0,1.0,1.0	1.0,0.904,1.0,1.0,1.0,1.0	0.016
23553	ENSG00000214063	TSPAN4	chr11	+	850287	850367	844116	844186	862549	862741	23553	90,83,92,66,78,81	0,0,0,0,0,0	87,80,76,80,84,80	0,1,1,1,1,1	179	99	1	1	1.0,1.0,1.0,1.0,1.0,1.0	1.0,0.978,0.977,0.978,0.979,0.978	0.018
23554	ENSG00000214063	TSPAN4	chr11	+	850287	850367	844116	844186	864436	864511	23554	10,10,10,12,16,27	0,0,0,0,0,0	15,15,31,34,19,32	0,0,0,0,0,1	179	99	1	1	1.0,1.0,1.0,1.0,1.0,1.0	1.0,1.0,1.0,1.0,1.0,0.947	0.009
23555	ENSG00000214063	TSPAN4	chr11	+	850287	850367	847169	847300	862549	862741	23555	189,212,189,210,192,230	3,3,5,4,7,5	152,165,145,153,149,165	7,10,8,11,4,4	179	99	0.00161154	0.0233413	0.972,0.975,0.954,0.967,0.938,0.962	0.923,0.901,0.909,0.885,0.954,0.958	0.04
23556	ENSG00000214063	TSPAN4	chr11	+	850287	850367	847169	847300	864436	864511	23556	61,81,68,96,73,123	2,3,0,0,1,1	67,73,73,83,65,92	1,0,1,1,2,2	179	99	1	1	0.944,0.937,1.0,1.0,0.976,0.986	0.974,1.0,0.976,0.979,0.947,0.962	0.001
23557	ENSG00000214063	TSPAN4	chr11	+	850287	850367	847169	847300	865512	865614	23557	44,66,55,78,54,88	0,0,0,0,0,0	48,54,42,47,39,56	0,0,1,1,0,0	179	99	1	1	1.0,1.0,1.0,1.0,1.0,1.0	1.0,1.0,0.959,0.963,1.0,1.0	0.013
23558	ENSG00000214063	TSPAN4	chr11	+	862549	862741	842807	842915	864436	864511	23558	180,166,148,175,173,179	0,0,0,0,0,0	116,131,112,111,110,132	0,1,0,0,0,0	198	99	1	1	1.0,1.0,1.0,1.0,1.0,1.0	1.0,0.985,1.0,1.0,1.0,1.0	0.003
23559	ENSG00000214063	TSPAN4	chr11	+	862549	862741	844080	844186	864436	864511	23559	180,166,148,175,173,179	0,0,0,0,0,0	115,131,113,112,111,133	0,0,0,0,0,1	198	99	1	1	1.0,1.0,1.0,1.0,1.0,1.0	1.0,1.0,1.0,1.0,1.0,0.985	0.002
23560	ENSG00000214063	TSPAN4	chr11	+	862549	862741	847200	847300	864436	864511	23560	183,169,153,179,180,184	2,3,0,0,1,1	122,140,120,122,114,136	1,0,1,1,2,2	198	99	1	1	0.979,0.966,1.0,1.0,0.989,0.989	0.984,1.0,0.984,0.984,0.966,0.971	0.006
23561	ENSG00000214063	TSPAN4	chr11	+	862549	862741	849815	850367	864436	864511	23561	327,320,285,312,316,325	17,16,13,18,23,39	230,259,227,237,230,260	26,25,34,42,31,43	198	99	2.8807e-08	1.29343e-06	0.906,0.909,0.916,0.897,0.873,0.806	0.816,0.838,0.769,0.738,0.788,0.751	0.101
23562	ENSG00000214063	TSPAN4	chr11	+	864436	864511	847196	847300	865512	865614	23562	103,92,129,95,108,77	0,0,0,0,0,0	116,87,96,71,134,89	0,0,1,1,0,0	174	99	1	1	1.0,1.0,1.0,1.0,1.0,1.0	1.0,1.0,0.982,0.976,1.0,1.0	0.007
23563	ENSG00000214063	TSPAN4	chr11	+	864436	864511	850287	850367	865512	865614	23563	118,105,141,112,130,115	0,0,0,0,1,1	140,111,128,111,162,130	2,3,2,2,0,0	174	99	0.870031	1	1.0,1.0,1.0,1.0,0.987,0.985	0.976,0.955,0.973,0.969,1.0,1.0	0.017
23564	ENSG00000214063	TSPAN4	chr11	+	864436	864511	850287	850367	865693	865825	23564	15,14,10,14,21,23	0,0,0,0,0,0	22,22,17,26,22,23	0,0,0,2,0,0	174	99	1	1	1.0,1.0,1.0,1.0,1.0,1.0	1.0,1.0,1.0,0.881,1.0,1.0	0.02
23565	ENSG00000214063	TSPAN4	chr11	+	865512	865614	849815	850367	865693	865740	23565	104,114,91,87,138,144	0,0,0,0,0,0	100,126,105,123,96,128	0,0,0,2,0,0	198	99	1	1	1.0,1.0,1.0,1.0,1.0,1.0	1.0,1.0,1.0,0.969,1.0,1.0	0.005
23566	ENSG00000214063	TSPAN4	chr11	+	865512	865614	864436	864511	865693	865740	23566	254,246,267,246,309,297	9,6,7,8,12,10	254,255,259,249,278,291	4,4,3,5,2,3	198	99	0.00012883	0.00241019	0.934,0.953,0.95,0.939,0.928,0.937	0.969,0.97,0.977,0.961,0.986,0.98	-0.034
23629	ENSG00000106688	SLC1A1	chr9	+	4544566	4544707	4490443	4490770	4561448	4561541	23629	3,4,9,7,6,9	0,0,1,0,0,0	18,19,9,13,18,22	0,1,0,0,0,0	198	99	1	1	1.0,1.0,0.818,1.0,1.0,1.0	1.0,0.905,1.0,1.0,1.0,1.0	-0.015
23630	ENSG00000106688	SLC1A1	chr9	+	4573906	4574014	4572203	4572388	4576000	4576123	23630	16,17,10,11,13,18	0,1,0,0,0,0	27,28,28,26,31,38	0,0,0,0,2,1	198	99	1	1	1.0,0.895,1.0,1.0,1.0,1.0	1.0,1.0,1.0,1.0,0.886,0.95	0.01
23709	ENSG00000142082	SIRT3	chr11	-	218777	219041	216144	216718	224077	224239	23709	15,21,15,19,12,14	1,2,0,0,1,1	16,22,25,24,21,20	0,0,0,0,0,1	198	99	1	1	0.882,0.84,1.0,1.0,0.857,0.875	1.0,1.0,1.0,1.0,1.0,0.909	-0.076
23710	ENSG00000142082	SIRT3	chr11	-	218831	219041	215457	216718	224077	224239	23710	22,29,29,33,24,38	1,2,0,0,1,1	36,40,39,39,32,30	0,0,0,0,0,1	198	99	1	1	0.917,0.879,1.0,1.0,0.923,0.95	1.0,1.0,1.0,1.0,1.0,0.938	-0.045
23711	ENSG00000142082	SIRT3	chr11	-	218831	219041	215457	216718	230451	230552	23711	8,9,16,20,14,26	0,1,0,0,0,0	23,21,18,20,15,14	0,0,0,0,0,0	198	99	1	1	1.0,0.818,1.0,1.0,1.0,1.0	1.0,1.0,1.0,1.0,1.0,1.0	-0.03
23712	ENSG00000142082	SIRT3	chr11	-	224077	224239	215457	216718	230451	230552	23712	9,13,9,11,21,20	0,1,0,0,0,0	16,18,8,14,10,13	0,0,0,0,0,0	198	99	1	1	1.0,0.867,1.0,1.0,1.0,1.0	1.0,1.0,1.0,1.0,1.0,1.0	-0.022
23713	ENSG00000142082	SIRT3	chr11	-	224077	224239	218777	219041	230451	230552	23713	22,31,22,25,30,32	0,0,0,1,0,1	29,38,29,33,27,28	0,1,0,0,0,0	198	99	1	1	1.0,1.0,1.0,0.926,1.0,0.941	1.0,0.95,1.0,1.0,1.0,1.0	-0.014
23714	ENSG00000142082	SIRT3	chr11	-	230451	230552	224077	224239	232982	233215	23714	21,19,17,16,38,38	0,0,0,0,0,0	29,31,23,28,18,21	1,1,0,0,1,0	198	99	1	1	1.0,1.0,1.0,1.0,1.0,1.0	0.935,0.939,1.0,1.0,0.9,1.0	0.038
23715	ENSG00000142082	SIRT3	chr11	-	230451	230641	224221	224239	232982	233215	23715	8,9,9,11,23,17	0,0,0,0,0,0	15,16,10,13,8,10	1,1,0,0,1,0	198	99	1	1	1.0,1.0,1.0,1.0,1.0,1.0	0.882,0.889,1.0,1.0,0.8,1.0	0.072
23716	ENSG00000142082	SIRT3	chr11	-	233342	233437	232982	233215	236047	236330	23716	10,10,8,8,12,17	1,1,0,0,0,0	11,14,10,15,15,16	0,0,0,0,0,0	194	99	1	1	0.836,0.836,1.0,1.0,1.0,1.0	1.0,1.0,1.0,1.0,1.0,1.0	-0.055
23717	ENSG00000142082	SIRT3	chr11	-	233342	233486	233208	233215	236047	236326	23717	14,13,14,15,17,23	1,1,0,0,0,0	18,24,16,25,21,26	0,0,0,0,0,0	198	99	1	1	0.875,0.867,1.0,1.0,1.0,1.0	1.0,1.0,1.0,1.0,1.0,1.0	-0.043
23718	ENSG00000142082	SIRT3	chr11	-	233342	233534	232982	233215	236047	236352	23718	19,23,22,30,25,33	1,1,0,0,0,0	24,30,22,34,29,35	0,0,0,0,0,0	198	99	1	1	0.905,0.92,1.0,1.0,1.0,1.0	1.0,1.0,1.0,1.0,1.0,1.0	-0.029
23719	ENSG00000142082	SIRT3	chr11	-	233910	234004	233342	233534	236047	236431	23719	0,0,0,0,0,0	5,10,8,15,8,10	0,0,1,1,0,0	6,6,6,9,8,9	193	99	1	1	0.0,0.0,0.0,0.0,0.0,0.0	0.0,0.0,0.079,0.054,0.0,0.0	-0.022
23798	ENSG00000035115	SH3YL1	chr2	-	224863	224920	218137	219001	229965	230044	23798	3,2,7,9,4,4	32,42,24,26,19,21	2,2,4,4,1,3	22,24,24,33,29,30	156	99	0.0422689	0.364976	0.056,0.029,0.156,0.18,0.118,0.108	0.055,0.05,0.096,0.071,0.021,0.06	0.049
23799	ENSG00000035115	SH3YL1	chr2	-	224867	224920	218796	219001	229965	230044	23799	2,1,1,2,1,2	32,42,24,26,19,21	0,0,0,0,1,3	22,24,24,33,29,30	152	99	0.193676	1	0.039,0.015,0.026,0.048,0.033,0.058	0.0,0.0,0.0,0.0,0.022,0.061	0.023
23800	ENSG00000035115	SH3YL1	chr2	-	233100	233229	230377	231191	234159	234272	23800	26,24,36,33,39,29	1,1,5,5,1,1	59,46,39,40,39,36	2,2,2,3,1,1	198	99	0.270905	1	0.929,0.923,0.783,0.767,0.951,0.935	0.937,0.92,0.907,0.87,0.951,0.947	-0.041
23801	ENSG00000035115	SH3YL1	chr2	-	242797	242871	234159	234272	243502	243562	23801	6,7,7,8,11,12	0,0,2,2,1,1	5,5,6,6,13,12	0,0,1,1,1,2	173	99	1	1	1.0,1.0,0.667,0.696,0.863,0.873	1.0,1.0,0.774,0.774,0.882,0.774	-0.018
23802	ENSG00000035115	SH3YL1	chr2	-	242797	242871	234159	234272	244626	244738	23802	3,5,2,4,9,9	0,0,0,0,0,0	3,1,2,3,8,8	1,1,1,0,0,0	173	99	1	1	1.0,1.0,1.0,1.0,1.0,1.0	0.632,0.364,0.534,1.0,1.0,1.0	0.245
23803	ENSG00000035115	SH3YL1	chr2	-	242797	242871	234159	234272	247537	247602	23803	4,5,3,5,9,11	5,10,12,11,19,17	3,2,2,3,8,9	12,23,13,14,9,11	173	99	0.174683	1	0.314,0.222,0.125,0.206,0.213,0.27	0.125,0.047,0.081,0.109,0.337,0.319	0.055
23804	ENSG00000035115	SH3YL1	chr2	-	243502	243562	234159	234272	244626	244738	23804	0,0,2,2,1,1	0,0,0,0,0,0	0,0,1,0,1,1	1,1,1,0,0,0	159	99	1	1	NA,NA,1.0,1.0,1.0,1.0	0.0,0.0,0.384,NA,1.0,1.0	0.523
23805	ENSG00000035115	SH3YL1	chr2	-	243502	243562	234159	234272	247537	247602	23805	1,1,4,4,5,6	5,10,12,11,19,17	1,1,2,3,2,4	12,23,13,14,9,11	159	99	0.0754552	0.583076	0.111,0.059,0.172,0.185,0.141,0.18	0.049,0.026,0.087,0.118,0.122,0.185	0.043
23807	ENSG00000035115	SH3YL1	chr2	-	243502	243562	242797	242871	247537	247602	23807	3,2,6,6,6,8	1,0,1,1,0,2	2,4,5,5,4,6	0,1,0,0,0,1	159	99	1	1	0.651,1.0,0.789,0.789,1.0,0.714	1.0,0.714,1.0,1.0,1.0,0.789	-0.093
23808	ENSG00000035115	SH3YL1	chr2	-	244626	244738	234159	234272	247537	247602	23808	0,0,0,0,0,0	5,10,12,11,19,17	1,1,1,0,0,0	12,23,13,14,9,11	198	99	1	1	0.0,0.0,0.0,0.0,0.0,0.0	0.04,0.021,0.037,0.0,0.0,0.0	-0.016
23810	ENSG00000035115	SH3YL1	chr2	-	244626	244738	243502	243562	247537	247602	23810	0,0,0,0,0,0	2,1,6,6,6,8	0,0,1,0,0,0	1,2,3,5,3,4	198	99	1	1	0.0,0.0,0.0,0.0,0.0,0.0	0.0,0.0,0.143,0.0,0.0,0.0	-0.024
23811	ENSG00000035115	SH3YL1	chr2	-	256206	256690	253004	253115	260084	261323	23811	1,0,2,2,0,0	4,4,4,6,4,4	1,3,1,1,0,1	1,6,1,1,6,8	198	99	0.523577	1	0.111,0.0,0.2,0.143,0.0,0.0	0.333,0.2,0.333,0.333,0.0,0.059	-0.134
23812	ENSG00000035115	SH3YL1	chr2	-	260084	260702	253004	253115	262630	262786	23812	4,4,4,6,4,4	2,2,0,0,0,0	1,6,1,1,6,8	1,1,3,3,1,1	198	99	1.73945e-06	5.20676e-05	0.5,0.5,1.0,1.0,1.0,1.0	0.333,0.75,0.143,0.143,0.75,0.8	0.347
23813	ENSG00000035115	SH3YL1	chr2	-	260084	261130	253004	253115	262630	262786	23813	4,4,4,6,4,6	2,2,0,0,0,0	1,6,1,1,6,8	1,1,3,3,1,1	198	99	1.7388e-06	5.20676e-05	0.5,0.5,1.0,1.0,1.0,1.0	0.333,0.75,0.143,0.143,0.75,0.8	0.347
23814	ENSG00000035115	SH3YL1	chr2	-	260084	261130	253004	253115	263210	263983	23814	4,4,5,6,4,4	0,1,0,0,0,0	1,6,1,1,6,8	0,0,1,1,0,0	198	99	1	1	1.0,0.667,1.0,1.0,1.0,1.0	1.0,1.0,0.333,0.333,1.0,1.0	0.167
23815	ENSG00000035115	SH3YL1	chr2	-	262630	262750	253004	253115	263210	263372	23815	3,3,2,0,0,0	0,1,0,0,0,0	1,1,3,3,1,1	0,0,1,1,0,0	198	99	1	1	1.0,0.6,1.0,NA,NA,NA	1.0,1.0,0.6,0.6,1.0,1.0	0.0
23816	ENSG00000035115	SH3YL1	chr2	-	262630	262786	253004	253115	263210	263368	23816	2,2,0,0,0,1	0,1,0,0,0,0	2,2,3,3,1,1	0,0,1,1,0,0	198	99	1	1	1.0,0.5,NA,NA,NA,1.0	1.0,1.0,0.6,0.6,1.0,1.0	-0.033
23817	ENSG00000035115	SH3YL1	chr2	-	262630	262786	253004	253115	264781	264810	23817	2,2,0,0,0,0	8,10,2,6,5,11	2,2,3,3,1,1	3,4,2,10,1,4	198	99	0.000238628	0.00412091	0.111,0.091,0.0,0.0,0.0,0.0	0.25,0.2,0.429,0.13,0.333,0.111	-0.208
23818	ENSG00000035115	SH3YL1	chr2	-	262630	262786	260084	260702	263210	263368	23818	0,0,0,0,0,1	0,0,0,0,1,1	1,1,0,0,0,0	0,0,0,0,0,0	198	99	1	1	NA,NA,NA,NA,0.0,0.333	1.0,1.0,NA,NA,NA,NA	-0.834
23819	ENSG00000035115	SH3YL1	chr2	-	262630	262786	260084	261130	263210	263368	23819	0,0,0,0,0,3	0,0,1,0,0,0	1,1,0,0,0,0	0,0,0,0,0,0	198	99	1	1	NA,NA,0.0,NA,NA,1.0	1.0,1.0,NA,NA,NA,NA	-0.5
23820	ENSG00000035115	SH3YL1	chr2	-	263210	263368	262630	262786	264781	264810	23820	0,0,0,0,0,1	0,0,0,0,0,0	1,1,0,0,0,0	1,1,0,0,0,0	198	99	1	1	NA,NA,NA,NA,NA,1.0	0.333,0.333,NA,NA,NA,NA	0.667
23821	ENSG00000035115	SH3YL1	chr2	-	263210	263372	262630	262786	264781	264810	23821	0,0,0,0,0,1	0,0,0,0,0,0	1,1,0,0,0,0	1,1,0,0,0,0	198	99	1	1	NA,NA,NA,NA,NA,1.0	0.333,0.333,NA,NA,NA,NA	0.667
27005	ENSG00000174915	PTDSS2	chr11	+	451351	451493	450450	450637	460186	460288	27005	0,0,3,3,0,0	26,44,36,53,24,34	0,2,0,0,0,0	24,28,23,33,7,20	198	99	1	1	0.0,0.0,0.04,0.028,0.0,0.0	0.0,0.034,0.0,0.0,0.0,0.0	0.006
27006	ENSG00000174915	PTDSS2	chr11	+	451384	451493	450295	450637	460186	460288	27006	0,0,2,2,0,0	26,44,36,53,24,34	0,2,0,0,1,1	24,28,23,33,7,20	198	99	1	1	0.0,0.0,0.027,0.019,0.0,0.0	0.0,0.034,0.0,0.0,0.067,0.024	-0.013
27007	ENSG00000174915	PTDSS2	chr11	+	473894	473977	458673	460288	479084	479090	27007	64,92,73,93,70,107	6,5,6,7,4,3	40,46,46,61,37,48	4,2,1,1,3,1	182	99	0.0636122	0.515784	0.853,0.909,0.869,0.878,0.905,0.951	0.845,0.926,0.962,0.971,0.87,0.963	-0.029
27008	ENSG00000174915	PTDSS2	chr11	+	486938	487073	479084	479152	487419	487470	27008	115,130,132,142,131,139	0,0,0,0,1,0	98,102,78,79,89,89	0,0,0,0,0,0	198	99	1	1	1.0,1.0,1.0,1.0,0.985,1.0	1.0,1.0,1.0,1.0,1.0,1.0	-0.002
27009	ENSG00000174915	PTDSS2	chr11	+	486938	487073	479084	479152	488198	488312	27009	36,52,45,64,60,62	0,0,0,1,0,0	33,44,30,37,29,37	0,0,2,1,0,0	198	99	1	1	1.0,1.0,1.0,0.97,1.0,1.0	1.0,1.0,0.882,0.949,1.0,1.0	0.023
27010	ENSG00000174915	PTDSS2	chr11	+	487419	487470	479084	479152	488198	488312	27010	19,20,14,15,22,17	0,0,0,1,0,0	9,16,8,9,6,19	0,0,2,1,0,0	150	99	1	1	1.0,1.0,1.0,0.908,1.0,1.0	1.0,1.0,0.725,0.856,1.0,1.0	0.054
27011	ENSG00000174915	PTDSS2	chr11	+	487419	487470	486938	487073	488198	488312	27011	98,98,100,92,92,94	0,0,0,0,0,0	74,74,58,52,67,73	0,0,2,2,1,1	150	99	1	1	1.0,1.0,1.0,1.0,1.0,1.0	1.0,1.0,0.95,0.945,0.978,0.98	0.025
27012	ENSG00000174915	PTDSS2	chr11	+	488198	488312	487238	487470	488528	488647	27012	142,121,119,99,136,116	0,0,0,0,0,0	104,90,72,60,87,75	0,0,1,1,0,0	198	99	1	1	1.0,1.0,1.0,1.0,1.0,1.0	1.0,1.0,0.973,0.968,1.0,1.0	0.01
27013	ENSG00000174915	PTDSS2	chr11	+	490419	490642	489882	490068	491120	491393	27013	63,56,75,61,60,49	1,1,0,0,0,0	42,38,55,46,44,46	0,0,0,0,0,0	198	99	1	1	0.969,0.966,1.0,1.0,1.0,1.0	1.0,1.0,1.0,1.0,1.0,1.0	-0.011
28624	ENSG00000177706	FAM20C	chr7	+	195553	195732	192968	193804	208897	208976	28624	237,258,261,280,300,331	1,1,0,0,3,4	195,208,174,196,207,203	2,2,0,0,0,0	198	99	1	1	0.992,0.992,1.0,1.0,0.98,0.976	0.98,0.981,1.0,1.0,1.0,1.0	-0.003
30097	ENSG00000185201	IFITM2	chr11	+	308754	308889	308319	308438	309012	309392	30097	0,0,0,0,1,1	2,2,3,0,1,3	0,0,0,0,0,0	3,6,2,1,2,8	198	99	1	1	0.0,0.0,0.0,NA,0.333,0.143	0.0,0.0,0.0,0.0,0.0,0.0	0.095
30267	ENSG00000177600	RPLP2	chr11	+	810233	810357	809646	810039	811596	811645	30267	4614,4775,4826,4911,4913,5318	14,29,16,27,20,25	4130,4223,3659,3923,4546,4996	18,16,11,16,12,20	198	99	1	1	0.994,0.988,0.993,0.989,0.992,0.991	0.991,0.992,0.994,0.992,0.995,0.992	-0.002
30268	ENSG00000177600	RPLP2	chr11	+	812534	812633	811371	811645	812759	812861	30268	7132,6646,7376,6787,7922,7375	1,2,0,0,0,0	6458,6122,5756,5514,7371,6853	1,1,0,0,0,2	198	99	1	1	1.0,0.999,1.0,1.0,1.0,1.0	1.0,1.0,1.0,1.0,1.0,0.999	0.0
32147	ENSG00000183354	KIAA2026	chr9	-	5910614	5910707	5881595	5881675	5913857	5913860	32147	1,1,0,0,0,0	0,0,0,0,0,0	0,0,0,0,0,0	0,1,0,0,0,0	192	99	1	1	1.0,1.0,NA,NA,NA,NA	NA,0.0,NA,NA,NA,NA	1.0
32148	ENSG00000183354	KIAA2026	chr9	-	5933750	5933881	5929043	5929159	5944870	5944960	32148	1,1,3,2,0,0	4,4,6,4,4,3	3,3,2,1,1,1	8,9,2,7,3,2	198	99	0.18594	1	0.111,0.111,0.2,0.2,0.0,0.0	0.158,0.143,0.333,0.067,0.143,0.2	-0.07
32149	ENSG00000183354	KIAA2026	chr9	-	5933750	5933881	5929043	5929159	5954015	5954095	32149	1,1,0,0,0,0	0,2,0,0,1,2	1,0,1,1,0,0	4,4,2,2,2,2	198	99	1	1	1.0,0.2,NA,NA,0.0,0.0	0.111,0.0,0.2,0.2,0.0,0.0	0.215
32150	ENSG00000183354	KIAA2026	chr9	-	5944870	5944960	5929043	5929159	5954015	5954095	32150	10,11,12,8,9,9	0,2,0,0,1,2	9,12,9,10,12,9	4,4,2,2,2,2	189	99	5.36436e-05	0.00109482	1.0,0.742,1.0,1.0,0.825,0.702	0.541,0.611,0.702,0.724,0.759,0.702	0.205
32151	ENSG00000183354	KIAA2026	chr9	-	5944870	5944960	5929043	5929159	5968018	5968081	32151	4,0,4,3,1,1	1,1,0,0,0,0	6,5,0,6,2,1	0,0,0,0,0,0	189	99	1	1	0.677,0.0,1.0,1.0,1.0,1.0	1.0,1.0,NA,1.0,1.0,1.0	-0.221
32152	ENSG00000183354	KIAA2026	chr9	-	5944870	5944960	5933750	5933881	5954015	5954095	32152	7,9,9,6,5,6	1,1,0,0,0,0	3,6,9,4,10,8	0,0,0,0,0,0	189	99	1	1	0.786,0.825,1.0,1.0,1.0,1.0	1.0,1.0,1.0,1.0,1.0,1.0	-0.065
32153	ENSG00000183354	KIAA2026	chr9	-	5954015	5954095	5929043	5929159	5968018	5968081	32153	1,3,4,4,7,7	1,1,0,0,0,0	14,9,11,7,15,15	0,0,0,0,0,0	179	99	1	1	0.356,0.624,1.0,1.0,1.0,1.0	1.0,1.0,1.0,1.0,1.0,1.0	-0.17
32154	ENSG00000183354	KIAA2026	chr9	-	5954015	5954095	5944870	5944960	5968018	5968081	32154	7,13,13,10,13,12	0,0,0,1,0,0	13,12,19,10,23,21	0,0,0,0,0,0	179	99	1	1	1.0,1.0,1.0,0.847,1.0,1.0	1.0,1.0,1.0,1.0,1.0,1.0	-0.026
32155	ENSG00000183354	KIAA2026	chr9	-	5988344	5988545	5968018	5969436	6007194	6007787	32155	18,15,40,34,33,36	2,1,0,0,0,0	22,23,32,37,25,26	1,0,0,0,1,1	198	99	1	1	0.818,0.882,1.0,1.0,1.0,1.0	0.917,1.0,1.0,1.0,0.926,0.929	-0.012
32682	ENSG00000185522	C11orf35	chr11	-	559346	559498	558855	558979	560682	560730	32682	1,1,2,2,1,2	0,0,1,1,0,0	1,1,0,0,0,0	1,1,0,0,0,0	198	99	1	1	1.0,1.0,0.5,0.5,1.0,1.0	0.333,0.333,NA,NA,NA,NA	0.5
32766	ENSG00000177042	TMEM80	chr11	+	700614	700707	698868	700235	702944	703146	32766	36,37,40,47,26,27	0,0,1,1,0,0	27,31,29,37,30,38	0,0,0,0,0,0	192	99	1	1	1.0,1.0,0.954,0.96,1.0,1.0	1.0,1.0,1.0,1.0,1.0,1.0	-0.014
32777	ENSG00000107020	PLGRKT	chr9	-	5361077	5361187	5357972	5358360	5431896	5431983	32777	193,174,136,136,175,159	1,1,1,1,2,0	96,104,107,108,114,115	0,0,0,0,1,0	198	99	1	1	0.99,0.989,0.986,0.986,0.978,1.0	1.0,1.0,1.0,1.0,0.983,1.0	-0.009
32778	ENSG00000107020	PLGRKT	chr9	-	5361757	5361888	5361077	5361187	5431896	5431983	32778	271,312,285,300,353,379	2,1,0,0,0,0	184,204,207,218,204,219	0,0,0,0,0,0	198	99	1	1	0.985,0.994,1.0,1.0,1.0,1.0	1.0,1.0,1.0,1.0,1.0,1.0	-0.003
32779	ENSG00000107020	PLGRKT	chr9	-	5381862	5382031	5361757	5361888	5431896	5431983	32779	1,0,0,0,2,1	124,141,146,158,196,202	1,1,0,0,4,5	90,100,95,100,102,106	198	99	1	1	0.004,0.0,0.0,0.0,0.005,0.002	0.006,0.005,0.0,0.0,0.019,0.023	-0.007
32780	ENSG00000107020	PLGRKT	chr9	-	5381862	5382031	5361757	5361888	5436568	5436694	32780	2,1,1,1,4,4	7,8,3,1,3,2	2,2,0,0,3,4	5,3,2,8,3,3	198	99	0.336124	1	0.125,0.059,0.143,0.333,0.4,0.5	0.167,0.25,0.0,0.0,0.333,0.4	0.068
32781	ENSG00000107020	PLGRKT	chr9	-	5431896	5431983	5361757	5361888	5436568	5436694	32781	248,236,248,236,331,318	7,8,3,1,3,2	159,156,168,164,171,163	5,3,2,8,3,3	186	99	0.143957	1	0.95,0.94,0.978,0.992,0.983,0.988	0.944,0.965,0.978,0.916,0.968,0.967	0.016
32782	ENSG00000107020	PLGRKT	chr9	-	5431896	5431983	5381862	5382031	5436568	5436694	32782	124,95,102,79,136,116	1,1,1,1,3,3	71,58,73,64,73,58	1,1,0,0,0,0	186	99	0.6589	1	0.985,0.981,0.982,0.977,0.96,0.954	0.974,0.969,1.0,1.0,1.0,1.0	-0.017
32783	ENSG00000107020	PLGRKT	chr9	-	5436568	5436694	5431896	5431983	5437788	5437867	32783	266,296,242,281,325,378	0,0,0,0,0,0	186,210,165,181,158,167	1,1,0,0,0,0	198	99	1	1	1.0,1.0,1.0,1.0,1.0,1.0	0.989,0.991,1.0,1.0,1.0,1.0	0.003
32948	ENSG00000096968	JAK2	chr9	+	5021962	5022213	4985939	4986022	5029782	5029906	32948	38,46,29,35,29,35	1,1,0,0,0,0	33,47,41,54,43,43	0,0,0,0,0,0	198	99	1	1	0.95,0.958,1.0,1.0,1.0,1.0	1.0,1.0,1.0,1.0,1.0,1.0	-0.015
32949	ENSG00000096968	JAK2	chr9	+	5073697	5073785	5072491	5072626	5077452	5077580	32949	32,29,32,34,42,44	0,0,0,0,0,0	38,37,37,35,38,36	0,0,0,0,0,3	187	99	1	1	1.0,1.0,1.0,1.0,1.0,1.0	1.0,1.0,1.0,1.0,1.0,0.864	0.023
32950	ENSG00000096968	JAK2	chr9	+	5090738	5090911	5090445	5090570	5123003	5123121	32950	45,44,43,58,52,69	0,0,0,0,0,1	62,70,49,41,60,64	0,0,0,0,0,0	198	99	1	1	1.0,1.0,1.0,1.0,1.0,0.972	1.0,1.0,1.0,1.0,1.0,1.0	-0.005
32951	ENSG00000096968	JAK2	chr9	+	5126332	5126446	5123003	5123121	5126683	5126814	32951	36,38,41,39,55,55	0,0,1,1,0,0	45,36,36,32,49,45	1,0,0,0,0,0	198	99	1	1	1.0,1.0,0.953,0.951,1.0,1.0	0.957,1.0,1.0,1.0,1.0,1.0	-0.009
33620	ENSG00000147852	VLDLR	chr9	+	2641376	2641499	2639858	2639981	2643159	2643531	33620	46,45,36,29,38,34	0,0,0,0,0,0	40,29,42,43,41,38	1,2,1,1,1,1	198	99	1	1	1.0,1.0,1.0,1.0,1.0,1.0	0.952,0.879,0.955,0.956,0.953,0.95	0.059
33621	ENSG00000147852	VLDLR	chr9	+	2648207	2648347	2647473	2647592	2648668	2648810	33621	41,46,42,47,35,49	2,2,0,0,1,1	43,44,48,45,43,53	1,0,1,1,0,0	198	99	1	1	0.911,0.92,1.0,1.0,0.946,0.961	0.956,1.0,0.96,0.957,1.0,1.0	-0.022
33622	ENSG00000147852	VLDLR	chr9	+	2651414	2651498	2650369	2650516	2651873	2651954	33622	18,25,35,26,40,38	5,9,7,4,3,3	28,35,40,43,28,34	11,9,5,6,6,11	183	99	0.258402	1	0.661,0.6,0.73,0.779,0.878,0.873	0.579,0.678,0.812,0.795,0.716,0.626	0.052
34064	ENSG00000181404	XXyac-YRM2039.2	chr9	-	15908	16061	15080	15149	16717	16876	34064	5,8,6,7,2,7	1,1,0,0,0,1	4,4,5,6,2,7	0,0,0,0,0,0	198	99	1	1	0.714,0.8,1.0,1.0,1.0,0.778	1.0,1.0,1.0,1.0,1.0,1.0	-0.118
34065	ENSG00000181404	XXyac-YRM2039.2	chr9	-	17343	17479	16964	17166	17718	17855	34065	20,15,21,24,20,22	4,1,1,0,3,1	7,15,16,12,21,15	0,0,1,2,1,1	198	99	0.0172662	0.178133	0.714,0.882,0.913,1.0,0.769,0.917	1.0,1.0,0.889,0.75,0.913,0.882	-0.04
34066	ENSG00000181404	XXyac-YRM2039.2	chr9	-	17718	17855	16964	17166	18027	18174	34066	4,1,1,0,3,1	0,0,0,0,0,0	0,0,1,2,1,1	0,0,0,1,0,0	198	99	1	1	1.0,1.0,1.0,NA,1.0,1.0	NA,NA,1.0,0.5,1.0,1.0	0.125
34080	ENSG00000107104	KANK1	chr9	+	730050	730248	710803	713464	731157	731266	34080	23,15,30,31,29,27	1,1,0,0,2,2	22,26,28,26,37,35	0,0,0,0,1,1	198	99	0.448106	1	0.92,0.882,1.0,1.0,0.879,0.871	1.0,1.0,1.0,1.0,0.949,0.946	-0.057
34081	ENSG00000107104	KANK1	chr9	+	732377	732617	731157	731266	734747	734835	34081	10,12,15,13,11,16	0,1,1,1,2,0	18,24,15,21,24,26	2,2,0,0,0,1	198	99	1	1	1.0,0.857,0.882,0.867,0.733,1.0	0.818,0.857,1.0,1.0,1.0,0.929	-0.044
34083	ENSG00000107104	KANK1	chr9	+	742204	742405	740791	740934	744490	744589	34083	22,16,24,17,29,22	3,2,0,0,0,0	25,23,34,24,31,26	1,1,1,1,0,0	198	99	1	1	0.786,0.8,1.0,1.0,1.0,1.0	0.926,0.92,0.944,0.923,1.0,1.0	-0.021
34090	ENSG00000173253	DMRT2	chr9	+	1055721	1055799	1053721	1053824	1056215	1057547	34090	0,0,2,2,1,2	2,2,0,0,0,1	0,0,1,1,1,1	0,0,0,0,0,0	177	99	1	1	0.0,0.0,1.0,1.0,1.0,0.528	NA,NA,1.0,1.0,1.0,1.0	-0.412
34091	ENSG00000080503	SMARCA2	chr9	+	2028986	2029247	2015341	2015404	2032951	2033081	34091	35,52,52,58,43,59	1,1,0,0,1,1	52,64,51,69,45,71	1,1,0,0,0,2	198	99	1	1	0.946,0.963,1.0,1.0,0.956,0.967	0.963,0.97,1.0,1.0,1.0,0.947	-0.008
34092	ENSG00000080503	SMARCA2	chr9	+	2032951	2033081	2015341	2015404	2039465	2039574	34092	58,84,60,63,55,59	0,0,2,2,0,0	44,46,63,72,55,69	0,0,0,0,0,0	198	99	1	1	1.0,1.0,0.938,0.94,1.0,1.0	1.0,1.0,1.0,1.0,1.0,1.0	-0.02
34093	ENSG00000080503	SMARCA2	chr9	+	2077628	2077776	2076228	2076329	2081831	2081995	34093	79,82,74,71,89,90	0,0,0,0,0,0	65,69,58,55,57,60	0,0,0,0,1,1	198	99	1	1	1.0,1.0,1.0,1.0,1.0,1.0	1.0,1.0,1.0,1.0,0.966,0.968	0.011
34094	ENSG00000080503	SMARCA2	chr9	+	2115821	2116049	2110253	2110417	2119457	2119535	34094	67,59,107,96,84,80	0,0,0,0,1,1	76,70,99,90,79,82	0,0,2,1,2,2	198	99	0.958183	1	1.0,1.0,1.0,1.0,0.977,0.976	1.0,1.0,0.961,0.978,0.952,0.953	0.018
34096	ENSG00000080503	SMARCA2	chr9	+	2159813	2159909	2158455	2158587	2161685	2161903	34096	26,28,26,22,24,33	1,1,0,0,1,1	30,36,17,16,24,33	0,0,0,0,0,1	195	99	1	1	0.93,0.934,1.0,1.0,0.924,0.944	1.0,1.0,1.0,1.0,1.0,0.944	-0.035
34097	ENSG00000080503	SMARCA2	chr9	+	2159813	2159909	2158455	2158978	2161685	2161903	34097	23,23,24,20,24,31	0,0,0,1,0,0	31,34,18,14,26,32	0,0,0,0,1,1	195	99	1	1	1.0,1.0,1.0,0.91,1.0,1.0	1.0,1.0,1.0,1.0,0.93,0.942	0.006
34098	ENSG00000080503	SMARCA2	chr9	+	2159813	2159909	2158463	2158594	2161000	2161035	34098	8,10,15,14,4,13	0,0,0,0,1,1	7,12,9,10,5,7	0,0,0,0,0,0	195	99	1	1	1.0,1.0,1.0,1.0,0.67,0.868	1.0,1.0,1.0,1.0,1.0,1.0	-0.077
34099	ENSG00000080503	SMARCA2	chr9	+	2159813	2159909	2158463	2158594	2161685	2161903	34099	32,34,32,31,33,40	2,2,2,4,1,1	33,42,23,21,29,36	0,1,0,0,0,3	195	99	0.00178634	0.0250645	0.89,0.896,0.89,0.797,0.944,0.953	1.0,0.955,1.0,1.0,1.0,0.859	-0.074
34100	ENSG00000080503	SMARCA2	chr9	+	2161000	2161035	2158480	2158587	2161685	2161903	34100	0,0,0,0,0,0	1,1,0,0,1,1	0,3,0,1,1,0	0,0,0,0,0,1	134	99	1	1	0.0,0.0,NA,NA,0.0,0.0	NA,1.0,NA,1.0,1.0,0.0	-0.75
34101	ENSG00000080503	SMARCA2	chr9	+	2161000	2161035	2158508	2158594	2161685	2161903	34101	0,0,0,0,1,1	2,2,2,4,1,1	0,3,0,1,1,0	0,1,0,0,0,3	134	99	1	1	0.0,0.0,0.0,0.0,0.425,0.425	NA,0.689,NA,1.0,1.0,0.0	-0.531
34102	ENSG00000080503	SMARCA2	chr9	+	2161000	2161035	2159813	2159909	2161685	2161903	34102	2,2,5,2,2,4	29,31,31,28,40,38	2,8,4,5,2,1	37,43,27,23,29,37	134	99	0.415297	1	0.048,0.045,0.106,0.05,0.036,0.072	0.038,0.121,0.099,0.138,0.048,0.02	-0.018
34103	ENSG00000080503	SMARCA2	chr9	+	2170418	2170472	2161685	2161903	2181570	2181676	34103	26,25,17,21,19,15	46,48,58,68,53,51	19,21,19,17,19,14	69,51,62,60,49,51	153	99	0.292606	1	0.268,0.252,0.159,0.167,0.188,0.16	0.151,0.21,0.165,0.155,0.201,0.151	0.027
34104	ENSG00000080503	SMARCA2	chr9	+	2191265	2191408	2186095	2186228	2192703	2192752	34104	117,121,113,115,133,129	1,3,4,2,3,3	95,105,125,113,103,111	2,1,6,8,5,4	198	99	0.040893	0.360018	0.983,0.953,0.934,0.966,0.957,0.956	0.96,0.981,0.912,0.876,0.912,0.933	0.029
34108	ENSG00000080608	KIAA0020	chr9	-	2782755	2782807	2720468	2720532	2804256	2804463	34108	0,0,0,1,0,0	0,0,0,0,0,0	0,0,0,0,0,0	0,0,0,1,0,0	151	99	1	1	NA,NA,NA,1.0,NA,NA	NA,NA,NA,0.0,NA,NA	1.0
34109	ENSG00000080608	KIAA0020	chr9	-	2811360	2811583	2810343	2810431	2812219	2812362	34109	215,220,271,260,234,236	0,0,0,0,0,1	161,157,126,128,151,138	0,0,0,0,0,0	198	99	1	1	1.0,1.0,1.0,1.0,1.0,0.992	1.0,1.0,1.0,1.0,1.0,1.0	-0.001
34110	ENSG00000080608	KIAA0020	chr9	-	2824716	2824815	2823780	2823834	2827072	2827151	34110	174,177,177,171,197,197	0,0,0,0,1,0	110,109,93,91,118,113	0,0,0,0,0,0	198	99	1	1	1.0,1.0,1.0,1.0,0.99,1.0	1.0,1.0,1.0,1.0,1.0,1.0	-0.002
34111	ENSG00000080608	KIAA0020	chr9	-	2827072	2827151	2824716	2824815	2828674	2828778	34111	158,165,178,179,195,199	0,1,0,0,0,0	109,106,94,92,109,110	0,1,0,0,0,0	178	99	1	1	1.0,0.989,1.0,1.0,1.0,1.0	1.0,0.983,1.0,1.0,1.0,1.0	0.001
34112	ENSG00000080608	KIAA0020	chr9	-	2827072	2827151	2824716	2824815	2829773	2829948	34112	89,93,79,77,114,101	0,0,2,2,0,0	67,56,48,38,58,49	0,0,0,0,2,0	178	99	1	1	1.0,1.0,0.956,0.955,1.0,1.0	1.0,1.0,1.0,1.0,0.942,1.0	-0.005
34113	ENSG00000080608	KIAA0020	chr9	-	2828674	2828778	2824716	2824815	2829773	2829948	34113	87,99,110,115,87,99	0,0,2,2,0,0	45,44,52,49,53,69	0,0,0,0,2,0	198	99	1	1	1.0,1.0,0.965,0.966,1.0,1.0	1.0,1.0,1.0,1.0,0.93,1.0	0.0
34114	ENSG00000080608	KIAA0020	chr9	-	2828674	2828778	2827072	2827151	2829773	2829948	34114	157,170,210,217,168,199	1,1,0,0,0,0	84,92,98,103,102,129	0,0,0,0,0,0	198	99	1	1	0.987,0.988,1.0,1.0,1.0,1.0	1.0,1.0,1.0,1.0,1.0,1.0	-0.004
34115	ENSG00000080298	RFX3	chr9	-	3270370	3270525	3266207	3266305	3271002	3271118	34115	12,15,20,13,15,16	0,0,0,0,0,0	11,10,7,9,14,8	0,0,0,0,1,0	198	99	1	1	1.0,1.0,1.0,1.0,1.0,1.0	1.0,1.0,1.0,1.0,0.875,1.0	0.021
34116	ENSG00000080298	RFX3	chr9	-	3277339	3277461	3275499	3275612	3288130	3288250	34116	11,12,11,12,17,17	0,0,0,0,0,0	4,6,7,7,12,16	0,0,0,0,1,1	198	99	1	1	1.0,1.0,1.0,1.0,1.0,1.0	1.0,1.0,1.0,1.0,0.857,0.889	0.042
34117	ENSG00000080298	RFX3	chr9	-	3288130	3288250	3277339	3277461	3293076	3293258	34117	11,9,11,13,14,12	0,0,0,0,0,0	4,5,9,9,12,11	0,0,1,1,0,0	198	99	1	1	1.0,1.0,1.0,1.0,1.0,1.0	1.0,1.0,0.818,0.818,1.0,1.0	0.061
34118	ENSG00000080298	RFX3	chr9	-	3301545	3301620	3293076	3293258	3330258	3330517	34118	4,4,5,5,8,10	2,1,3,0,0,0	1,3,9,9,7,6	0,1,0,0,1,0	174	99	0.245333	1	0.532,0.695,0.487,1.0,1.0,1.0	1.0,0.631,1.0,1.0,0.799,1.0	-0.119
34119	ENSG00000080298	RFX3	chr9	-	3488775	3488892	3395471	3395596	3490278	3490345	34119	4,4,1,2,0,0	0,0,1,1,0,0	0,0,1,0,0,0	0,0,0,0,0,0	198	99	1	1	1.0,1.0,0.333,0.5,NA,NA	NA,NA,1.0,NA,NA,NA	-0.292
34120	ENSG00000080298	RFX3	chr9	-	3488775	3488895	3395471	3395596	3490278	3490345	34120	3,1,1,1,0,0	0,0,1,1,0,0	0,0,2,2,0,0	0,0,0,0,0,0	198	99	1	1	1.0,1.0,0.333,0.333,NA,NA	NA,NA,1.0,1.0,NA,NA	-0.333
34121	ENSG00000080298	RFX3	chr9	-	3490278	3490345	3395471	3395596	3525746	3525983	34121	0,0,1,1,0,0	6,5,4,6,2,2	0,0,0,0,1,1	1,0,2,2,0,0	166	99	1	1	0.0,0.0,0.13,0.09,0.0,0.0	0.0,NA,0.0,0.0,1.0,1.0	-0.363
34122	ENSG00000232104	RP11-509J21.1	chr9	+	3568793	3568889	3546777	3546912	3602522	3602584	34122	3,1,0,1,2,2	0,1,0,0,0,0	0,1,0,0,1,0	0,0,0,0,0,0	195	99	1	1	1.0,0.337,NA,1.0,1.0,1.0	NA,1.0,NA,NA,1.0,NA	-0.133
34123	ENSG00000107249	GLIS3	chr9	-	3932794	3932918	3932359	3932470	3937027	3937189	34123	0,0,0,0,1,4	10,10,13,17,15,18	1,0,0,0,0,0	13,15,13,9,14,14	198	99	1	1	0.0,0.0,0.0,0.0,0.032,0.1	0.037,0.0,0.0,0.0,0.0,0.0	0.016
34125	ENSG00000107249	GLIS3	chr9	-	4125733	4125941	4117767	4118881	4286037	4286523	34125	17,14,14,11,5,12	4,6,5,8,1,2	11,11,12,16,13,14	2,5,5,5,3,2	198	99	0.550238	1	0.68,0.538,0.583,0.407,0.714,0.75	0.733,0.524,0.545,0.615,0.684,0.778	-0.034
34126	ENSG00000107249	GLIS3	chr9	-	4125733	4125941	4117767	4118881	4299420	4299916	34126	13,11,6,7,6,9	0,0,1,1,0,0	7,9,8,11,6,10	2,3,1,0,0,1	198	99	0.134917	0.977063	1.0,1.0,0.75,0.778,1.0,1.0	0.636,0.6,0.8,1.0,1.0,0.833	0.11
34127	ENSG00000107249	GLIS3	chr9	-	4286037	4286523	4118744	4118881	4299420	4299594	34127	18,22,14,17,14,17	0,0,1,1,0,0	9,10,21,17,15,11	2,3,1,0,0,1	198	99	0.248101	1	1.0,1.0,0.875,0.895,1.0,1.0	0.692,0.625,0.913,1.0,1.0,0.846	0.116
34129	ENSG00000107249	GLIS3	chr9	-	4286037	4286523	4125733	4125941	4299420	4299594	34129	19,21,18,16,13,19	1,2,0,3,1,1	11,7,22,19,20,15	0,0,2,2,1,2	198	99	0.663144	1	0.905,0.84,1.0,0.727,0.867,0.905	1.0,1.0,0.846,0.826,0.909,0.789	-0.021
34131	ENSG00000106993	CDC37L1	chr9	+	4684876	4685158	4679558	4679899	4688512	4688606	34131	70,75,58,67,75,88	0,0,0,0,0,0	58,59,68,77,68,63	0,0,0,0,0,1	198	99	1	1	1.0,1.0,1.0,1.0,1.0,1.0	1.0,1.0,1.0,1.0,1.0,0.969	0.005
34150	ENSG00000120217	CD274	chr9	+	5456099	5456165	5450502	5450596	5462833	5463121	34150	1,1,2,2,4,4	0,0,0,0,0,0	0,0,0,0,0,0	0,0,0,0,1,1	165	99	1	1	1.0,1.0,1.0,1.0,1.0,1.0	NA,NA,NA,NA,0.0,0.0	1.0
34152	ENSG00000120217	CD274	chr9	+	5466769	5466829	5465498	5465539	5467839	5467866	34152	5,1,12,13,8,9	1,1,0,0,0,0	3,3,1,1,0,0	0,0,0,0,0,0	159	99	1	1	0.757,0.384,1.0,1.0,1.0,1.0	1.0,1.0,1.0,1.0,NA,NA	-0.143
34153	ENSG00000197646	PDCD1LG2	chr9	+	5522532	5522601	5510544	5510803	5534744	5535050	34153	43,52,49,43,62,61	1,1,0,0,1,1	18,29,30,27,22,24	0,0,0,0,0,0	168	99	1	1	0.962,0.968,1.0,1.0,0.973,0.973	1.0,1.0,1.0,1.0,1.0,1.0	-0.021
34154	ENSG00000197646	PDCD1LG2	chr9	+	5549334	5549604	5534744	5535050	5557617	5557752	34154	53,58,54,59,64,56	0,0,1,1,3,0	26,42,36,37,38,42	0,0,1,1,0,0	198	99	1	1	1.0,1.0,0.964,0.967,0.914,1.0	1.0,1.0,0.947,0.949,1.0,1.0	-0.009
34155	ENSG00000099219	ERMP1	chr9	-	5791233	5791282	5787429	5787593	5797816	5797932	34155	1,1,0,0,0,0	22,12,15,13,17,14	1,1,0,0,1,1	17,14,20,16,14,14	148	99	1	1	0.03,0.053,0.0,0.0,0.0,0.0	0.038,0.046,0.0,0.0,0.046,0.046	-0.016
34156	ENSG00000099219	ERMP1	chr9	-	5805026	5805217	5801175	5801328	5805610	5805785	34156	28,29,27,24,29,32	0,0,1,1,0,0	25,16,21,12,23,23	0,0,0,0,0,0	198	99	1	1	1.0,1.0,0.931,0.923,1.0,1.0	1.0,1.0,1.0,1.0,1.0,1.0	-0.024
34157	ENSG00000099219	ERMP1	chr9	-	5805610	5805785	5801175	5801328	5810010	5810231	34157	13,8,10,9,8,7	1,1,2,2,2,2	13,14,13,16,9,10	3,0,0,0,0,0	198	99	0.000110739	0.00216181	0.867,0.8,0.714,0.692,0.667,0.636	0.684,1.0,1.0,1.0,1.0,1.0	-0.218
34158	ENSG00000099219	ERMP1	chr9	-	5825091	5825219	5823895	5824001	5830726	5830787	34158	27,23,21,22,25,32	1,2,0,0,1,1	24,21,22,26,28,27	0,0,0,0,0,0	198	99	1	1	0.931,0.852,1.0,1.0,0.926,0.941	1.0,1.0,1.0,1.0,1.0,1.0	-0.058
34161	ENSG00000107077	KDM4C	chr9	+	6805598	6805774	6792971	6793132	6814630	6814745	34161	30,37,37,35,42,47	1,1,0,1,1,1	59,70,68,77,45,59	0,0,1,1,1,1	198	99	1	1	0.938,0.949,1.0,0.946,0.955,0.959	1.0,1.0,0.971,0.975,0.957,0.967	-0.021
34162	ENSG00000107077	KDM4C	chr9	+	6814630	6814745	6805598	6805774	6849506	6849700	34162	27,35,29,34,29,41	0,0,1,1,0,0	41,48,64,69,43,45	0,0,0,0,0,0	198	99	1	1	1.0,1.0,0.935,0.944,1.0,1.0	1.0,1.0,1.0,1.0,1.0,1.0	-0.02
34163	ENSG00000107077	KDM4C	chr9	+	6849506	6849700	6814630	6814745	6880011	6880061	34163	35,45,34,41,35,41	0,0,0,0,0,0	40,49,43,46,38,41	0,0,0,0,1,1	198	99	1	1	1.0,1.0,1.0,1.0,1.0,1.0	1.0,1.0,1.0,1.0,0.95,0.953	0.016
34164	ENSG00000107077	KDM4C	chr9	+	6880011	6880061	6849506	6849700	6887959	6888063	34164	34,27,34,26,46,40	0,0,0,1,0,0	37,36,26,27,39,43	0,0,0,0,0,0	149	99	1	1	1.0,1.0,1.0,0.945,1.0,1.0	1.0,1.0,1.0,1.0,1.0,1.0	-0.009
34166	ENSG00000107077	KDM4C	chr9	+	6942459	6942634	6893122	6893232	6948032	6948214	34166	1,0,0,0,0,0	0,0,0,1,0,0	0,1,0,0,0,0	0,0,1,1,0,0	198	99	1	1	1.0,NA,NA,0.0,NA,NA	NA,1.0,0.0,0.0,NA,NA	0.167
34167	ENSG00000107077	KDM4C	chr9	+	6981841	6982765	6980924	6981118	6984165	6984404	34167	2,1,1,1,4,2	15,18,10,15,17,15	1,2,3,2,6,5	15,15,16,23,27,24	198	99	0.239325	1	0.062,0.027,0.048,0.032,0.105,0.062	0.032,0.062,0.086,0.042,0.1,0.094	-0.013
34169	ENSG00000107077	KDM4C	chr9	+	7011697	7011879	6990415	6990524	7015852	7015929	34169	11,11,14,14,15,8	0,0,0,0,0,0	22,18,16,15,17,12	3,3,0,0,0,0	198	99	0.613714	1	1.0,1.0,1.0,1.0,1.0,1.0	0.786,0.75,1.0,1.0,1.0,1.0	0.077
34170	ENSG00000107077	KDM4C	chr9	+	7013787	7014001	7011697	7011879	7015852	7015929	34170	25,29,33,37,31,28	1,1,0,0,0,0	52,51,37,34,23,28	1,0,0,0,0,0	198	99	1	1	0.926,0.935,1.0,1.0,1.0,1.0	0.963,1.0,1.0,1.0,1.0,1.0	-0.017
34171	ENSG00000107077	KDM4C	chr9	+	7015852	7015929	6990415	6990524	7046861	7046917	34171	9,8,9,6,14,13	0,0,0,1,0,0	11,12,12,12,12,6	0,0,0,0,0,0	176	99	1	1	1.0,1.0,1.0,0.771,1.0,1.0	1.0,1.0,1.0,1.0,1.0,1.0	-0.038
34172	ENSG00000107077	KDM4C	chr9	+	7049091	7049200	7046861	7046917	7076433	7077262	34172	13,10,9,11,18,16	1,1,0,0,0,0	13,14,17,20,17,15	0,0,1,1,1,1	198	99	1	1	0.867,0.833,1.0,1.0,1.0,1.0	1.0,1.0,0.895,0.909,0.895,0.882	0.02
34173	ENSG00000107077	KDM4C	chr9	+	7049091	7049200	7046861	7046917	7103684	7103870	34173	24,19,13,13,30,30	0,0,0,0,0,0	19,18,19,22,24,19	0,0,1,1,0,0	198	99	1	1	1.0,1.0,1.0,1.0,1.0,1.0	1.0,1.0,0.905,0.917,1.0,1.0	0.03
34174	ENSG00000107077	KDM4C	chr9	+	7105401	7105500	7103684	7103870	7128065	7128236	34174	3,3,2,3,1,3	8,7,5,3,6,9	2,2,5,6,4,4	15,16,7,6,8,11	198	99	0.857452	1	0.158,0.176,0.167,0.333,0.077,0.143	0.062,0.059,0.263,0.333,0.2,0.154	-0.003
34175	ENSG00000107077	KDM4C	chr9	+	7165237	7165357	7127906	7128236	7169797	7169829	34175	17,17,17,14,18,21	0,0,0,0,0,0	21,20,34,40,31,25	0,0,1,1,0,0	198	99	1	1	1.0,1.0,1.0,1.0,1.0,1.0	1.0,1.0,0.944,0.952,1.0,1.0	0.017
34791	ENSG00000177685	EFCAB4A	chr11	+	830249	830337	829967	830132	830620	830713	34791	4,4,9,5,4,4	0,0,1,0,0,0	10,13,7,8,9,11	0,0,0,0,0,0	187	99	1	1	1.0,1.0,0.827,1.0,1.0,1.0	1.0,1.0,1.0,1.0,1.0,1.0	-0.029
34792	ENSG00000177685	EFCAB4A	chr11	+	830865	831032	830484	830713	831223	831295	34792	9,11,18,16,11,9	31,32,33,35,37,39	23,24,21,22,21,22	30,35,37,32,33,37	198	99	0.000670743	0.0103849	0.127,0.147,0.214,0.186,0.129,0.103	0.277,0.255,0.221,0.256,0.241,0.229	-0.096
35030	ENSG00000236404	RP11-125B21.2	chr9	-	2521902	2522046	2506418	2506540	2523052	2523157	35030	0,0,1,1,1,2	0,0,0,0,1,1	0,1,0,1,0,0	0,0,0,0,0,0	198	99	1	1	NA,NA,1.0,1.0,0.333,0.5	NA,1.0,NA,1.0,NA,NA	-0.292
35031	ENSG00000236404	RP11-125B21.2	chr9	-	2525537	2525717	2523052	2523157	2536358	2536453	35031	4,4,1,1,1,3	0,0,1,0,1,1	3,1,1,2,2,2	0,0,1,1,0,0	198	99	1	1	1.0,1.0,0.333,1.0,0.333,0.6	1.0,1.0,0.333,0.5,1.0,1.0	-0.095
36103	ENSG00000185187	SIGIRR	chr11	-	406348	406538	405715	406059	406842	406993	36103	32,45,54,62,44,56	0,0,0,0,0,0	44,45,33,53,36,46	1,1,1,1,0,0	198	99	1	1	1.0,1.0,1.0,1.0,1.0,1.0	0.957,0.957,0.943,0.964,1.0,1.0	0.03
36104	ENSG00000185187	SIGIRR	chr11	-	406348	406538	405715	406059	407061	407135	36104	47,60,63,74,63,75	1,1,0,0,0,1	41,48,37,61,43,55	0,0,0,0,1,1	198	99	1	1	0.959,0.968,1.0,1.0,1.0,0.974	1.0,1.0,1.0,1.0,0.956,0.965	-0.003
36105	ENSG00000185187	SIGIRR	chr11	-	406842	406993	405715	406059	407061	407164	36105	6,7,1,3,9,9	1,1,0,0,0,1	9,10,11,11,14,13	0,0,0,0,1,1	198	99	1	1	0.75,0.778,1.0,1.0,1.0,0.818	1.0,1.0,1.0,1.0,0.875,0.867	-0.066
36106	ENSG00000185187	SIGIRR	chr11	-	406842	406993	405871	406538	407061	407164	36106	10,15,9,11,13,12	19,22,17,20,23,22	23,22,16,17,20,21	12,16,10,15,13,17	198	99	9.06657e-06	0.000214257	0.208,0.254,0.209,0.216,0.22,0.214	0.489,0.407,0.444,0.362,0.435,0.382	-0.2
36107	ENSG00000185187	SIGIRR	chr11	-	406875	406993	406348	406538	407061	407164	36107	5,6,1,3,8,10	19,22,17,20,23,22	7,9,9,10,9,11	12,16,10,15,13,17	198	99	0.000426545	0.00683996	0.116,0.12,0.029,0.07,0.148,0.185	0.226,0.22,0.31,0.25,0.257,0.244	-0.14
36303	ENSG00000023191	RNH1	chr11	-	498456	498627	497970	498141	499014	499185	36303	272,295,278,310,336,327	0,0,0,0,0,0	247,259,258,272,314,336	0,0,0,0,1,1	198	99	1	1	1.0,1.0,1.0,1.0,1.0,1.0	1.0,1.0,1.0,1.0,0.994,0.994	0.002
36304	ENSG00000023191	RNH1	chr11	-	498762	498933	498456	498627	499014	499185	36304	778,706,826,802,855,807	0,0,1,1,0,0	819,779,728,689,887,806	0,0,0,0,0,0	198	99	1	1	1.0,1.0,0.998,0.998,1.0,1.0	1.0,1.0,1.0,1.0,1.0,1.0	-0.001
36305	ENSG00000023191	RNH1	chr11	-	499828	499923	499014	499185	500483	500654	36305	222,257,284,276,265,298	0,0,0,1,0,0	250,261,239,247,279,300	0,0,0,0,0,0	194	99	1	1	1.0,1.0,1.0,0.993,1.0,1.0	1.0,1.0,1.0,1.0,1.0,1.0	-0.001
36306	ENSG00000023191	RNH1	chr11	-	499828	499999	499014	499185	500483	500654	36306	506,562,572,609,615,682	0,0,0,1,0,0	555,606,522,537,652,719	0,0,0,0,0,0	198	99	1	1	1.0,1.0,1.0,0.997,1.0,1.0	1.0,1.0,1.0,1.0,1.0,1.0	-0.001
36307	ENSG00000023191	RNH1	chr11	-	502061	502181	500483	500654	506608	506785	36307	396,365,391,346,440,388	2,2,0,0,1,0	389,351,418,374,426,388	0,0,0,0,0,0	198	99	1	1	0.99,0.989,1.0,1.0,0.995,1.0	1.0,1.0,1.0,1.0,1.0,1.0	-0.004
36308	ENSG00000023191	RNH1	chr11	-	502061	502181	500483	500654	507112	507227	36308	405,387,412,401,431,421	1,1,1,1,0,0	397,384,423,382,434,421	3,3,0,0,3,3	198	99	1	1	0.995,0.995,0.995,0.995,1.0,1.0	0.985,0.985,1.0,1.0,0.986,0.986	0.006
36309	ENSG00000023191	RNH1	chr11	-	502061	502249	499896	500654	506608	506796	36309	449,395,427,417,492,454	2,2,0,0,1,0	427,398,461,394,485,449	0,0,0,0,0,0	198	99	1	1	0.991,0.99,1.0,1.0,0.996,1.0	1.0,1.0,1.0,1.0,1.0,1.0	-0.004
36310	ENSG00000023191	RNH1	chr11	-	502061	502249	499896	500654	507112	507212	36310	520,523,538,558,609,627	1,1,1,1,0,0	529,531,542,520,566,570	3,3,0,0,3,3	198	99	1	1	0.996,0.996,0.996,0.996,1.0,1.0	0.989,0.989,1.0,1.0,0.99,0.99	0.004
36311	ENSG00000023191	RNH1	chr11	-	504823	504888	502061	502249	506608	506759	36311	26,15,19,21,30,33	61,66,46,77,56,86	25,22,19,22,23,21	77,99,70,89,83,101	164	99	0.0174562	0.178133	0.205,0.121,0.2,0.141,0.244,0.188	0.164,0.118,0.141,0.13,0.143,0.112	0.048
36312	ENSG00000023191	RNH1	chr11	-	504823	504888	502061	502249	507112	507300	36312	26,16,19,21,30,33	132,194,157,218,173,259	25,22,19,22,23,21	179,232,151,215,164,222	164	99	0.389417	1	0.106,0.047,0.068,0.055,0.095,0.071	0.078,0.054,0.071,0.058,0.078,0.054	0.008
36313	ENSG00000023191	RNH1	chr11	-	504823	504996	502061	502181	506608	506800	36313	87,105,75,95,85,88	60,71,52,58,70,68	71,66,59,80,73,83	78,74,67,94,69,76	198	99	0.000255297	0.0042455	0.42,0.425,0.419,0.45,0.378,0.393	0.313,0.308,0.306,0.299,0.346,0.353	0.093
36314	ENSG00000023191	RNH1	chr11	-	504823	504996	502061	502181	507112	507195	36314	36,41,41,50,49,48	68,93,73,110,61,101	27,30,34,49,33,40	86,109,70,101,79,114	198	99	0.0100462	0.128878	0.209,0.181,0.219,0.185,0.287,0.192	0.136,0.121,0.195,0.195,0.173,0.149	0.051
36315	ENSG00000023191	RNH1	chr11	-	504823	504996	502061	502249	506608	506800	36315	89,101,75,95,92,119	61,66,46,77,56,86	88,90,53,72,85,99	77,99,70,89,83,101	198	99	3.31632e-05	0.000709061	0.422,0.433,0.449,0.382,0.451,0.409	0.364,0.312,0.275,0.288,0.339,0.329	0.106
36316	ENSG00000023191	RNH1	chr11	-	504823	504996	502061	502249	507112	507195	36316	38,37,41,50,56,79	132,194,157,218,173,259	44,54,28,41,45,56	179,232,151,215,164,222	198	99	0.201204	1	0.126,0.087,0.115,0.103,0.139,0.132	0.109,0.104,0.085,0.087,0.121,0.112	0.014
36632	ENSG00000177951	BET1L	chr11	-	205951	206043	202923	205667	207302	207356	36632	65,85,64,69,60,74	1,1,0,0,0,0	75,80,60,82,76,89	1,5,0,0,2,1	191	99	0.727686	1	0.971,0.978,1.0,1.0,1.0,1.0	0.975,0.892,1.0,1.0,0.952,0.979	0.025
36636	ENSG00000174775	HRAS	chr11	-	532630	532755	532241	532522	533452	533612	36636	299,312,309,323,375,387	0,0,0,0,1,1	355,364,308,318,358,365	0,0,0,0,0,0	198	99	1	1	1.0,1.0,1.0,1.0,0.995,0.995	1.0,1.0,1.0,1.0,1.0,1.0	-0.002
36637	ENSG00000174775	HRAS	chr11	-	533276	533358	532241	532630	533452	533595	36637	19,21,19,22,17,15	3,3,1,5,2,2	8,8,13,11,12,10	2,2,1,0,3,2	181	99	0.818062	1	0.776,0.793,0.912,0.706,0.823,0.804	0.686,0.686,0.877,1.0,0.686,0.732	0.025
36638	ENSG00000174775	HRAS	chr11	-	533276	533358	532241	532755	533452	533595	36638	37,33,37,35,27,19	154,180,124,162,170,215	10,15,15,16,17,13	138,195,126,162,163,191	181	99	9.9414e-08	3.89218e-06	0.116,0.091,0.14,0.106,0.08,0.046	0.038,0.04,0.061,0.051,0.054,0.036	0.05
36639	ENSG00000174775	HRAS	chr11	-	533765	533944	533452	533612	535415	535534	36639	170,177,172,193,199,235	0,0,1,1,0,0	189,196,168,178,198,213	0,0,0,0,0,1	198	99	1	1	1.0,1.0,0.989,0.99,1.0,1.0	1.0,1.0,1.0,1.0,1.0,0.991	-0.002
36640	ENSG00000174775	HRAS	chr11	-	534211	534375	533765	533944	535415	535534	36640	231,259,311,337,279,323	1,1,0,0,3,3	267,309,213,234,267,338	3,2,1,1,1,3	198	99	1	1	0.991,0.992,1.0,1.0,0.979,0.982	0.978,0.987,0.991,0.992,0.993,0.983	0.003
36641	ENSG00000099849	RASSF7	chr11	+	561761	561892	560955	561033	562078	562776	36641	36,39,29,31,47,50	2,3,1,1,2,2	36,41,36,39,36,46	0,0,1,1,1,2	198	99	1	1	0.9,0.867,0.935,0.939,0.922,0.926	1.0,1.0,0.947,0.951,0.947,0.92	-0.046
36642	ENSG00000099849	RASSF7	chr11	+	563188	563317	562078	562776	563557	564021	36642	20,22,18,26,23,28	0,0,2,0,0,0	27,23,19,19,22,30	0,0,0,0,0,0	198	99	1	1	1.0,1.0,0.818,1.0,1.0,1.0	1.0,1.0,1.0,1.0,1.0,1.0	-0.03
36643	ENSG00000099849	RASSF7	chr11	+	563188	563478	562384	562776	563557	563685	36643	19,22,15,25,24,26	0,0,2,0,0,0	29,23,20,23,25,27	0,0,0,0,0,0	198	99	1	1	1.0,1.0,0.789,1.0,1.0,1.0	1.0,1.0,1.0,1.0,1.0,1.0	-0.035
36644	ENSG00000099849	RASSF7	chr11	+	563395	563478	563188	563317	563557	563645	36644	1,1,1,3,1,0	3,2,3,4,3,2	1,1,1,1,2,1	4,3,0,0,0,4	182	99	0.636932	1	0.153,0.214,0.153,0.29,0.153,0.0	0.12,0.153,1.0,1.0,1.0,0.12	-0.405
36645	ENSG00000070047	PHRF1	chr11	+	581961	582081	581491	581606	587258	587464	36645	63,79,64,69,87,100	1,1,0,0,0,0	56,61,52,51,55,65	0,1,0,1,0,1	198	99	1	1	0.969,0.975,1.0,1.0,1.0,1.0	1.0,0.968,1.0,0.962,1.0,0.97	0.007
36646	ENSG00000070047	PHRF1	chr11	+	581964	582081	581491	581606	587258	587464	36646	36,45,45,53,61,68	1,1,0,0,0,0	37,44,31,37,42,50	0,1,0,1,0,1	198	99	1	1	0.947,0.957,1.0,1.0,1.0,1.0	1.0,0.957,1.0,0.949,1.0,0.962	0.006
36647	ENSG00000070047	PHRF1	chr11	+	596922	597020	592558	592674	597394	597570	36647	61,76,84,86,71,69	0,0,1,1,0,0	56,65,44,46,65,74	0,0,0,0,0,0	197	99	1	1	1.0,1.0,0.977,0.977,1.0,1.0	1.0,1.0,1.0,1.0,1.0,1.0	-0.008
36648	ENSG00000070047	PHRF1	chr11	+	597394	597570	592558	592674	601573	601701	36648	0,1,1,1,0,0	1,1,0,1,0,0	0,0,0,0,0,0	0,1,0,0,0,0	198	99	1	1	0.0,0.333,1.0,0.333,NA,NA	NA,0.0,NA,NA,NA,NA	0.416
36649	ENSG00000070047	PHRF1	chr11	+	598372	598502	597394	597570	601573	601701	36649	98,87,134,133,103,117	0,1,0,0,0,0	69,68,76,83,92,93	0,0,0,0,0,0	198	99	1	1	1.0,0.978,1.0,1.0,1.0,1.0	1.0,1.0,1.0,1.0,1.0,1.0	-0.004
36650	ENSG00000070047	PHRF1	chr11	+	605604	605724	605118	605300	606441	606596	36650	60,57,73,63,63,76	0,0,0,1,1,1	39,43,41,35,55,59	0,1,6,7,2,2	198	99	1.25031e-06	4.31839e-05	1.0,1.0,1.0,0.969,0.969,0.974	1.0,0.956,0.774,0.714,0.932,0.937	0.1
36651	ENSG00000070047	PHRF1	chr11	+	605607	605724	605118	605300	606441	606596	36651	38,32,46,35,42,45	0,0,0,1,1,1	28,25,24,21,33,32	0,1,6,7,2,2	198	99	1	1	1.0,1.0,1.0,0.946,0.955,0.957	1.0,0.926,0.667,0.6,0.892,0.889	0.147
36652	ENSG00000070047	PHRF1	chr11	+	606441	606596	605118	605300	607065	609720	36652	24,30,44,41,48,36	1,1,0,0,0,0	32,26,32,28,43,44	0,0,0,0,0,0	198	99	1	1	0.923,0.938,1.0,1.0,1.0,1.0	1.0,1.0,1.0,1.0,1.0,1.0	-0.023
36657	ENSG00000177030	DEAF1	chr11	-	651161	651407	644232	644654	653961	654051	36657	0,0,2,2,0,0	20,15,19,28,29,24	2,2,1,1,0,1	20,24,17,15,19,17	198	99	1	1	0.0,0.0,0.05,0.034,0.0,0.0	0.048,0.04,0.029,0.032,0.0,0.029	-0.016
36658	ENSG00000177030	DEAF1	chr11	-	653961	654051	644232	644654	674535	674783	36658	39,40,38,49,53,48	0,0,0,0,1,1	32,41,32,27,27,26	0,0,0,0,0,0	189	99	1	1	1.0,1.0,1.0,1.0,0.965,0.962	1.0,1.0,1.0,1.0,1.0,1.0	-0.012
36659	ENSG00000177030	DEAF1	chr11	-	654614	654656	653961	654051	674535	674783	36659	1,0,0,0,0,0	32,33,31,40,38,32	0,0,0,0,0,0	24,34,27,19,14,19	141	99	1	1	0.021,0.0,0.0,0.0,0.0,0.0	0.0,0.0,0.0,0.0,0.0,0.0	0.004
36660	ENSG00000177030	DEAF1	chr11	-	678693	678822	674535	674783	679687	679816	36660	70,69,74,72,67,71	1,1,0,0,1,1	46,53,49,42,43,50	0,0,0,0,0,0	198	99	1	1	0.972,0.972,1.0,1.0,0.971,0.973	1.0,1.0,1.0,1.0,1.0,1.0	-0.019
36661	ENSG00000177030	DEAF1	chr11	-	678693	678822	674535	674783	684897	684963	36661	36,35,38,29,32,28	0,0,0,0,0,0	22,29,20,19,25,27	0,0,1,1,0,0	198	99	1	1	1.0,1.0,1.0,1.0,1.0,1.0	1.0,1.0,0.909,0.905,1.0,1.0	0.031
36662	ENSG00000177030	DEAF1	chr11	-	679687	679816	674535	674783	684897	684963	36662	2,3,1,1,1,1	0,0,0,0,0,0	1,1,0,0,0,0	0,0,1,1,0,0	198	99	1	1	1.0,1.0,1.0,1.0,1.0,1.0	1.0,1.0,0.0,0.0,NA,NA	0.5
36663	ENSG00000177030	DEAF1	chr11	-	679687	679816	678693	678822	684897	684963	36663	34,35,36,43,32,38	3,3,3,1,3,1	20,24,27,22,20,22	0,0,1,1,3,3	198	99	0.258687	1	0.85,0.854,0.857,0.956,0.842,0.95	1.0,1.0,0.931,0.917,0.769,0.786	-0.016
36664	ENSG00000177030	DEAF1	chr11	-	679977	680074	679687	679816	680962	681045	36664	2,1,0,0,1,0	41,41,40,31,62,54	0,1,0,0,3,2	37,33,31,29,32,28	196	99	1	1	0.024,0.012,0.0,0.0,0.008,0.0	0.0,0.015,0.0,0.0,0.045,0.035	-0.009
36665	ENSG00000177030	DEAF1	chr11	-	680962	681089	679687	679816	684897	684963	36665	84,86,86,77,112,114	1,2,1,1,0,0	66,61,56,56,57,55	1,1,0,0,0,0	198	99	1	1	0.977,0.956,0.977,0.975,1.0,1.0	0.971,0.968,1.0,1.0,1.0,1.0	-0.009
36668	ENSG00000177106	EPS8L2	chr11	+	706595	706801	706236	706288	709329	709451	36668	0,0,0,0,1,1	0,0,0,0,0,0	0,0,0,0,2,1	0,0,1,1,1,1	198	99	1	1	NA,NA,NA,NA,1.0,1.0	NA,NA,0.0,0.0,0.5,0.333	0.792
36669	ENSG00000177106	EPS8L2	chr11	+	706673	706801	706230	706288	709329	709451	36669	0,0,0,0,0,1	0,0,0,0,0,0	0,0,0,0,2,1	0,0,1,1,1,1	198	99	1	1	NA,NA,NA,NA,NA,1.0	NA,NA,0.0,0.0,0.5,0.333	0.792
36670	ENSG00000177106	EPS8L2	chr11	+	706676	706801	706116	706288	709329	709451	36670	0,0,0,0,0,1	0,0,0,0,0,0	0,0,0,0,1,1	0,0,1,1,1,1	198	99	1	1	NA,NA,NA,NA,NA,1.0	NA,NA,0.0,0.0,0.333,0.333	0.834
36672	ENSG00000177106	EPS8L2	chr11	+	721902	721991	721564	721691	722090	722165	36672	0,0,1,1,1,3	0,0,0,0,0,0	2,2,1,1,0,1	0,0,1,1,0,0	188	99	1	1	NA,NA,1.0,1.0,1.0,1.0	1.0,1.0,0.345,0.345,NA,1.0	0.262
36676	ENSG00000177666	PNPLA2	chr11	+	819573	819905	818901	818958	821627	821860	36676	5,14,19,18,7,12	0,0,0,0,1,2	12,13,18,19,13,17	0,2,1,2,1,1	198	99	0.418431	1	1.0,1.0,1.0,1.0,0.778,0.75	1.0,0.765,0.9,0.826,0.867,0.895	0.046
36677	ENSG00000177666	PNPLA2	chr11	+	823997	824130	823647	823855	824313	824436	36677	43,39,36,42,35,37	1,0,0,0,0,0	25,26,40,38,59,56	2,2,0,0,0,0	198	99	1	1	0.956,1.0,1.0,1.0,1.0,1.0	0.862,0.867,1.0,1.0,1.0,1.0	0.038
36678	ENSG00000177697	CD151	chr11	+	833987	834067	832886	833026	834529	834591	36678	1,2,0,0,2,2	189,265,179,271,179,257	2,1,3,2,4,6	103,166,114,153,106,142	179	99	0.887725	1	0.003,0.004,0.0,0.0,0.006,0.004	0.011,0.003,0.014,0.007,0.02,0.023	-0.01
36679	ENSG00000177697	CD151	chr11	+	834457	834591	832985	833026	836062	836153	36679	282,264,284,260,290,330	176,235,150,202,178,254	191,185,160,170,186,210	151,210,158,224,160,248	198	99	1.94134e-05	0.000435831	0.445,0.36,0.486,0.392,0.449,0.394	0.387,0.306,0.336,0.275,0.368,0.297	0.093
36680	ENSG00000177697	CD151	chr11	+	834529	834591	832842	833022	836062	836153	36680	300,295,304,296,292,332	21,38,21,49,38,64	203,198,159,175,198,218	18,29,26,43,31,45	161	99	0.0433708	0.367425	0.898,0.827,0.899,0.788,0.825,0.761	0.874,0.808,0.79,0.714,0.797,0.749	0.044
36681	ENSG00000177697	CD151	chr11	+	834529	834591	832951	833026	836062	836153	36681	463,516,449,511,449,557	176,235,150,202,178,254	285,334,267,313,279,334	151,210,158,224,160,248	161	99	6.38789e-09	3.18685e-07	0.618,0.575,0.648,0.609,0.608,0.574	0.537,0.494,0.51,0.462,0.517,0.453	0.11
36682	ENSG00000177697	CD151	chr11	+	834529	834745	832993	833022	836062	836153	36682	1,2,3,5,1,4	21,38,21,49,38,64	2,3,1,2,1,2	18,29,26,43,31,45	198	99	0.403198	1	0.023,0.026,0.067,0.049,0.013,0.03	0.053,0.049,0.019,0.023,0.016,0.022	0.004
36683	ENSG00000177697	CD151	chr11	+	834529	834745	832993	833026	836062	836153	36683	12,24,6,17,11,23	176,235,150,202,178,254	8,16,6,11,8,11	151,210,158,224,160,248	198	99	0.021124	0.210771	0.033,0.049,0.02,0.04,0.03,0.043	0.026,0.037,0.019,0.024,0.024,0.022	0.011
36684	ENSG00000177697	CD151	chr11	+	834529	834803	832985	833026	836062	836153	36684	18,31,14,25,23,34	176,235,150,202,178,254	15,27,12,18,11,14	151,210,158,224,160,248	198	99	0.0122355	0.140865	0.049,0.062,0.045,0.058,0.061,0.063	0.047,0.06,0.037,0.039,0.033,0.027	0.016
36685	ENSG00000177697	CD151	chr11	+	835019	835139	834529	834591	836062	836153	36685	0,0,3,3,1,1	485,550,484,558,485,597	4,4,4,5,2,1	309,363,274,323,308,361	198	99	1	1	0.0,0.0,0.003,0.003,0.001,0.001	0.006,0.005,0.007,0.008,0.003,0.001	-0.004
36686	ENSG00000177697	CD151	chr11	+	836062	836153	834457	834591	836250	836405	36686	992,1103,975,1145,1099,1275	0,0,1,1,0,0	688,792,659,736,795,906	1,1,0,0,0,0	190	99	1	1	1.0,1.0,0.998,0.998,1.0,1.0	0.997,0.998,1.0,1.0,1.0,1.0	0.0
36687	ENSG00000177697	CD151	chr11	+	836062	836153	834457	834591	836768	836843	36687	322,418,318,432,333,433	0,0,0,0,0,0	200,281,183,232,213,250	0,0,0,0,0,1	190	99	1	1	1.0,1.0,1.0,1.0,1.0,1.0	1.0,1.0,1.0,1.0,1.0,0.992	0.001
36688	ENSG00000177697	CD151	chr11	+	836250	836442	834529	834591	836768	836843	36688	1093,1003,1012,940,1194,1066	0,0,0,0,0,0	834,760,752,704,938,917	0,0,0,0,0,1	198	99	1	1	1.0,1.0,1.0,1.0,1.0,1.0	1.0,1.0,1.0,1.0,1.0,0.998	0.0
36689	ENSG00000177697	CD151	chr11	+	836250	836442	836062	836153	836768	836843	36689	1883,1884,1770,1826,2083,2123	0,0,1,1,1,1	1422,1442,1348,1407,1649,1795	0,0,1,1,1,1	198	99	1	1	1.0,1.0,0.999,0.999,0.999,0.999	1.0,1.0,0.999,0.999,0.999,0.999	0.0
36690	ENSG00000177697	CD151	chr11	+	836768	836843	836250	836442	837249	837354	36690	1621,1566,1578,1534,1760,1656	21,12,15,12,14,13	1269,1173,1158,1121,1398,1422	10,10,4,3,9,5	174	99	0.0151619	0.162088	0.978,0.987,0.984,0.986,0.986,0.986	0.986,0.985,0.994,0.995,0.989,0.994	-0.006
36691	ENSG00000177697	CD151	chr11	+	837941	838028	837459	837618	838132	838367	36691	1827,1767,1854,1801,2000,1936	1,1,0,1,0,0	1435,1415,1402,1340,1591,1569	0,0,0,0,1,1	186	99	1	1	0.999,0.999,1.0,0.999,1.0,1.0	1.0,1.0,1.0,1.0,0.999,0.999	-0.0
36692	ENSG00000177830	CHID1	chr11	-	869213	869345	868394	868671	869857	869956	36692	1,1,2,0,1,2	0,0,0,0,0,0	3,2,2,2,1,1	0,1,1,2,1,0	198	99	1	1	1.0,1.0,1.0,NA,1.0,1.0	1.0,0.5,0.5,0.333,0.333,1.0	0.389
36693	ENSG00000177830	CHID1	chr11	-	870418	870499	870120	870163	883199	883303	36693	65,61,83,57,79,70	0,0,0,0,0,0	72,60,70,55,86,85	0,0,0,1,0,0	180	99	1	1	1.0,1.0,1.0,1.0,1.0,1.0	1.0,1.0,1.0,0.968,1.0,1.0	0.005
36694	ENSG00000177830	CHID1	chr11	-	883147	883303	870418	870499	893426	893519	36694	115,108,106,111,136,126	4,5,0,0,3,2	125,113,122,111,131,143	3,1,2,1,0,3	198	99	0.240359	1	0.935,0.915,1.0,1.0,0.958,0.969	0.954,0.983,0.968,0.982,1.0,0.96	-0.012
36696	ENSG00000177830	CHID1	chr11	-	893426	893519	870418	870499	899339	899401	36696	54,79,47,80,64,87	0,0,0,0,0,0	42,67,46,70,44,79	1,1,0,0,0,3	192	99	1	1	1.0,1.0,1.0,1.0,1.0,1.0	0.956,0.972,1.0,1.0,1.0,0.931	0.023
36697	ENSG00000177830	CHID1	chr11	-	893426	893519	884067	884169	899339	899401	36697	188,189,185,194,207,206	13,18,14,13,14,17	132,159,152,165,172,187	25,32,32,34,44,46	192	99	1.73195e-14	3.88822e-12	0.882,0.844,0.872,0.885,0.884,0.862	0.731,0.719,0.71,0.714,0.668,0.677	0.168
36699	ENSG00000177830	CHID1	chr11	-	903703	903778	902961	903111	904705	904859	36699	0,0,0,0,0,0	132,116,137,120,142,151	1,1,0,0,0,0	105,94,100,116,152,142	174	99	1	1	0.0,0.0,0.0,0.0,0.0,0.0	0.005,0.006,0.0,0.0,0.0,0.0	-0.002
36701	ENSG00000177830	CHID1	chr11	-	908541	908645	904705	904859	910640	910791	36701	33,38,36,31,31,22	0,0,0,1,0,0	39,32,32,28,49,55	0,0,1,1,0,0	198	99	1	1	1.0,1.0,1.0,0.939,1.0,1.0	1.0,1.0,0.941,0.933,1.0,1.0	0.011
36702	ENSG00000177830	CHID1	chr11	-	908541	908645	904705	904859	910774	910808	36702	34,52,42,56,41,51	56,94,52,111,56,113	45,55,38,45,57,75	49,83,38,73,59,126	198	99	0.0452811	0.376504	0.233,0.217,0.288,0.201,0.268,0.184	0.315,0.249,0.333,0.236,0.326,0.229	-0.05
36707	ENSG00000183020	AP2A2	chr11	+	970168	970311	959436	959505	972061	972191	36707	62,75,72,85,73,86	0,0,0,0,0,1	49,63,57,67,55,67	0,0,0,0,0,0	198	99	1	1	1.0,1.0,1.0,1.0,1.0,0.977	1.0,1.0,1.0,1.0,1.0,1.0	-0.004
36708	ENSG00000183020	AP2A2	chr11	+	977094	977224	972061	972255	981197	981299	36708	67,76,67,74,77,94	1,0,0,0,3,2	55,52,46,51,65,67	0,0,0,0,0,0	198	99	1	1	0.971,1.0,1.0,1.0,0.928,0.959	1.0,1.0,1.0,1.0,1.0,1.0	-0.024
36709	ENSG00000183020	AP2A2	chr11	+	981197	981299	977094	977224	984644	984753	36709	79,88,93,102,88,92	2,3,0,0,0,0	53,55,52,60,72,72	0,0,0,0,0,0	198	99	1	1	0.952,0.936,1.0,1.0,1.0,1.0	1.0,1.0,1.0,1.0,1.0,1.0	-0.019
36710	ENSG00000183020	AP2A2	chr11	+	993283	993381	992502	992685	993753	993985	36710	73,80,71,79,82,95	0,0,0,0,0,0	46,51,61,62,61,73	1,1,1,1,0,0	197	99	1	1	1.0,1.0,1.0,1.0,1.0,1.0	0.959,0.962,0.968,0.969,1.0,1.0	0.024
36711	ENSG00000183020	AP2A2	chr11	+	1000431	1000598	994071	994245	1003721	1003804	36711	16,21,31,36,34,41	0,2,2,3,4,4	20,28,17,24,21,35	0,1,1,4,3,3	198	99	0.763345	1	1.0,0.84,0.886,0.857,0.81,0.837	1.0,0.933,0.895,0.75,0.778,0.854	0.003
37720	ENSG00000107036	KIAA1432	chr9	+	5656582	5656690	5629024	5629453	5689958	5690038	37720	83,100,88,99,92,99	0,1,3,3,1,1	80,97,75,84,83,95	2,2,0,0,1,2	198	99	1	1	1.0,0.98,0.936,0.943,0.979,0.98	0.952,0.96,1.0,1.0,0.976,0.96	-0.005
37721	ENSG00000107036	KIAA1432	chr9	+	5689958	5690038	5656582	5656690	5713895	5714003	37721	73,78,78,92,82,86	0,0,0,0,0,0	78,89,69,80,92,92	0,1,0,0,2,0	179	99	1	1	1.0,1.0,1.0,1.0,1.0,1.0	1.0,0.98,1.0,1.0,0.962,1.0	0.01
37722	ENSG00000107036	KIAA1432	chr9	+	5732387	5732479	5720613	5720750	5742868	5743013	37722	13,15,9,8,17,15	0,0,0,0,0,0	14,14,14,14,14,13	1,1,0,0,0,0	191	99	1	1	1.0,1.0,1.0,1.0,1.0,1.0	0.879,0.879,1.0,1.0,1.0,1.0	0.04
37723	ENSG00000107036	KIAA1432	chr9	+	5738449	5738538	5732387	5732479	5742868	5743013	37723	19,23,6,11,10,13	2,0,0,0,0,0	12,9,13,17,18,20	0,0,0,0,0,0	188	99	1	1	0.833,1.0,1.0,1.0,1.0,1.0	1.0,1.0,1.0,1.0,1.0,1.0	-0.028
37724	ENSG00000107036	KIAA1432	chr9	+	5748584	5748714	5747301	5747505	5753199	5753238	37724	1,2,2,3,0,0	10,19,6,8,18,12	5,2,0,1,0,0	10,10,8,13,17,14	198	99	0.849734	1	0.048,0.05,0.143,0.158,0.0,0.0	0.2,0.091,0.0,0.037,0.0,0.0	0.012
37726	ENSG00000107036	KIAA1432	chr9	+	5753535	5753646	5753199	5753238	5754840	5754930	37726	18,22,15,19,17,20	1,1,4,6,1,1	14,17,20,25,19,16	2,1,0,0,4,2	198	99	0.18438	1	0.9,0.917,0.652,0.613,0.895,0.909	0.778,0.895,1.0,1.0,0.704,0.8	-0.048
37727	ENSG00000107036	KIAA1432	chr9	+	5765413	5765572	5763139	5763868	5765661	5765798	37727	29,28,30,25,29,22	0,0,1,1,0,0	19,19,36,34,25,27	0,0,0,0,0,0	198	99	1	1	1.0,1.0,0.938,0.926,1.0,1.0	1.0,1.0,1.0,1.0,1.0,1.0	-0.023
39926	ENSG00000172270	BSG	chr19	+	577773	578121	572564	572701	579499	579629	39926	0,0,1,0,0,0	823,1054,858,1084,957,1250	2,2,0,0,2,1	753,984,731,905,852,1098	198	99	1	1	0.0,0.0,0.001,0.0,0.0,0.0	0.001,0.001,0.0,0.0,0.001,0.0	-0.0
39928	ENSG00000172270	BSG	chr19	+	579499	579656	571304	571579	580378	580461	39928	673,738,737,821,799,904	0,0,1,0,0,0	625,667,611,686,761,830	0,0,0,0,0,0	198	99	1	1	1.0,1.0,0.997,1.0,1.0,1.0	1.0,1.0,1.0,1.0,1.0,1.0	-0.001
39929	ENSG00000172270	BSG	chr19	+	579499	579656	572577	572701	580378	580461	39929	1493,1787,1591,1898,1753,2147	4,4,4,3,2,5	1375,1645,1339,1588,1613,1926	2,2,2,3,5,6	198	99	1	1	0.995,0.996,0.995,0.997,0.998,0.995	0.997,0.998,0.997,0.996,0.994,0.994	0.0
39930	ENSG00000172270	BSG	chr19	+	579523	579656	572571	572701	580378	580461	39930	647,702,706,791,776,855	4,4,4,3,2,5	604,633,583,662,732,785	2,2,2,3,5,6	198	99	1	1	0.988,0.989,0.989,0.992,0.995,0.988	0.993,0.994,0.993,0.991,0.987,0.985	-0.0
39931	ENSG00000172270	BSG	chr19	+	580378	580461	572564	572701	580645	580775	39931	510,528,562,602,605,637	2,2,2,2,0,3	498,500,486,504,554,568	2,2,2,3,0,1	182	99	1	1	0.993,0.993,0.994,0.994,1.0,0.991	0.993,0.993,0.992,0.989,1.0,0.997	0.0
39932	ENSG00000172270	BSG	chr19	+	582513	582582	582305	582330	582749	583490	39932	901,832,1079,974,1062,991	0,0,1,1,0,0	906,785,775,717,954,909	0,0,0,0,0,0	168	99	1	1	1.0,1.0,0.998,0.998,1.0,1.0	1.0,1.0,1.0,1.0,1.0,1.0	-0.001

[truncated: 1 more sheets: SE.MATS.JCEC]
